# Supplementary material for: Phosphorylation of P-stalk proteins defines the ribosomal state for interaction with auxiliary protein factors
Source: EMBO Rep. 2024 Oct 28;25(12):5478–506. doi: 10.1038/s44319-024-00297-1 (PMC11624264; doi:10.1038/s44319-024-00297-1)
Supplement: Supplementary file 3 — Source data Fig. 2 [file 44319_2024_297_MOESM3_ESM.zip]

Archive with 7 entries (6 files):
- Figure 2/
- Figure 2/Fig2A - Western blot MEF cell extract P1.tif
- Figure 2/Fig2A - Western blot MEF cell extract uL10.tif
- Figure 2/Fig2A - Western blot yeast extract P1AP2B.tif
- Figure 2/Fig2A - Western blot yeast extract uL10.tif
- Figure 2/Fig2B - Western blot MEF ribosome.tif
- Figure 2/Fig2B - Western blot yeast ribosome.tif
