# Supplementary material for: Phosphorylation of P-stalk proteins defines the ribosomal state for interaction with auxiliary protein factors
Source: EMBO Rep. 2024 Oct 28;25(12):5478–506. doi: 10.1038/s44319-024-00297-1 (PMC11624264; doi:10.1038/s44319-024-00297-1)
Supplement: Supplementary file 4 — Source data Fig. 3 [file 44319_2024_297_MOESM4_ESM.zip]

Archive with 19 entries (18 files):
- Figure 3/
- Figure 3/Fig3A - Numerical data polysomes MEF.xlsx
- Figure 3/Fig3A - Numerical data polysomes Mouse liver.xlsx
- Figure 3/Fig3A - Numerical data polysomes Yeast.xlsx
- Figure 3/Fig3A - Western blot P1 MEF.tif
- Figure 3/Fig3A - Western blot P1AP2B Yeast.tif
- Figure 3/Fig3A - Western blot uL10 MEF.tif
- Figure 3/Fig3A - Western blot uL10 mouse liver.tif
- Figure 3/Fig3A - Western blot uL10 Yeast.tif
- Figure 3/Fig3A - Western blot uL23 Yeast.tif
- Figure 3/Fig3A - Western blot uL3 MEF.tif
- Figure 3/Fig3A - Western blot uL3 mouse liver.tif
- Figure 3/Fig3A - Western blot uS7 and P1 mouse liver.tif
- Figure 3/Fig3A - Western blot uS7 MEF.tif
- Figure 3/Fig3B - Western blot MEF P1 polysomes.tif
- Figure 3/Fig3B - Western blot MEF uL10 polysomes.tif
- Figure 3/Fig3B - Western blot mouse liver P1 polysomes.tif
- Figure 3/Fig3B - Western blot mouse liver uL10 polysomes.tif
- Figure 3/Fig3B - Western blot yeast uL10 and P1AP2B polysomes.tif
