# Supplementary material for: Phosphorylation of P-stalk proteins defines the ribosomal state for interaction with auxiliary protein factors
Source: EMBO Rep. 2024 Oct 28;25(12):5478–506. doi: 10.1038/s44319-024-00297-1 (PMC11624264; doi:10.1038/s44319-024-00297-1)
Supplement: Supplementary file 4 — Source data Fig. 3 [file 44319_2024_297_MOESM4_ESM.zip › Figure 3/Fig3A - Numerical data polysomes MEF.xlsx]

## Sheet: Fig.3A_MEF
Numerical data for graphical visualization of polysome profiling from MEF cells
Time	Value
0	19.0851
0.0017	11.6235
0.0033	8.88639
0.005	7.9865
0.0067	15.1481
0.0083	17.7728
0.01	18.6352
0.0117	18.9351
0.0133	19.0101
0.015	19.0476
0.0167	19.0476
0.0183	19.0476
0.02	19.0476
0.0217	19.0476
0.0233	19.0476
0.025	19.0476
0.0267	19.0476
0.0283	19.0476
0.03	19.0476
0.0317	19.0476
0.0333	19.0101
0.035	19.0101
0.0367	19.0101
0.0383	19.0101
0.04	19.0476
0.0417	19.0476
0.0433	19.0476
0.045	19.0476
0.0467	19.0476
0.0483	19.0476
0.05	19.0476
0.0517	19.0476
0.0533	19.0476
0.055	19.0476
0.0567	19.0476
0.0583	19.0476
0.06	19.0476
0.0617	19.0101
0.0633	19.0101
0.065	19.0101
0.0667	19.0101
0.0683	19.0101
0.07	19.0101
0.0717	19.0101
0.0733	19.0101
0.075	19.0101
0.0767	19.0101
0.0783	19.0101
0.08	19.0101
0.0817	19.0101
0.0833	19.0101
0.085	19.0101
0.0867	19.0101
0.0883	19.0101
0.09	19.0101
0.0917	19.0101
0.0933	19.0101
0.095	19.0101
0.0967	19.0476
0.0983	19.0476
0.1	19.0476
0.1017	19.0476
0.1033	19.0476
0.105	19.0476
0.1067	19.0476
0.1083	19.0476
0.11	19.0476
0.1117	19.0476
0.1133	19.0476
0.115	19.0476
0.1167	19.0476
0.1183	19.0476
0.12	19.0476
0.1217	19.0476
0.1233	19.0476
0.125	19.0476
0.1267	19.0476
0.1283	19.0476
0.13	19.0476
0.1317	19.0476
0.1333	19.0476
0.135	19.0476
0.1367	19.0476
0.1383	19.0476
0.14	19.0476
0.1417	19.0476
0.1433	19.0476
0.145	19.0476
0.1467	19.0476
0.1483	19.0476
0.15	19.0476
0.1517	19.0476
0.1533	19.0476
0.155	19.0476
0.1567	19.0476
0.1583	19.0476
0.16	19.0476
0.1617	19.0476
0.1633	19.0476
0.165	19.0476
0.1667	19.0476
0.1683	19.0476
0.17	19.0476
0.1717	19.0476
0.1733	19.0476
0.175	19.0476
0.1767	19.0476
0.1783	19.0476
0.18	19.0476
0.1817	19.0476
0.1833	19.0476
0.185	19.0476
0.1867	19.0476
0.1883	19.0476
0.19	19.0476
0.1917	19.0476
0.1933	19.0476
0.195	19.0476
0.1967	19.0476
0.1983	19.0476
0.2	19.0476
0.2017	19.0476
0.2033	19.0476
0.205	19.0476
0.2067	19.0476
0.2083	19.0476
0.21	19.0476
0.2117	19.0476
0.2133	19.0476
0.215	19.0476
0.2167	19.0476
0.2183	19.0476
0.22	19.0476
0.2217	19.0476
0.2233	19.0476
0.225	19.0476
0.2267	19.0476
0.2283	19.0476
0.23	19.0476
0.2317	19.0476
0.2333	19.0476
0.235	19.0476
0.2367	19.0476
0.2383	19.0476
0.24	19.0476
0.2417	19.0476
0.2433	19.0476
0.245	19.0476
0.2467	19.0476
0.2483	19.0476
0.25	19.0476
0.2517	19.0476
0.2533	19.0476
0.255	19.0476
0.2567	19.0476
0.2583	19.0476
0.26	19.0476
0.2617	19.0476
0.2633	19.0476
0.265	19.0476
0.2667	19.0476
0.2683	19.0476
0.27	19.0476
0.2717	19.0476
0.2733	19.0476
0.275	19.0476
0.2767	19.0476
0.2783	19.0476
0.28	19.0476
0.2817	19.0476
0.2833	19.0476
0.285	19.0476
0.2867	19.0476
0.2883	19.0476
0.29	19.0476
0.2917	19.0476
0.2933	19.0476
0.295	19.0476
0.2967	19.0476
0.2983	19.0476
0.3	19.0476
0.3017	19.0476
0.3033	19.0476
0.305	19.0476
0.3067	19.0476
0.3083	19.0476
0.31	19.0476
0.3117	19.0476
0.3133	19.0476
0.315	19.0851
0.3167	19.0851
0.3183	19.0851
0.32	19.0851
0.3217	19.0851
0.3233	19.0851
0.325	19.0851
0.3267	19.0476
0.3283	19.0476
0.33	19.0476
0.3317	19.0476
0.3333	19.0476
0.335	19.0476
0.3367	19.0476
0.3383	19.0476
0.34	19.0476
0.3417	19.0476
0.3433	19.0476
0.345	19.0851
0.3467	19.0851
0.3483	19.0851
0.35	19.0851
0.3517	19.0851
0.3533	19.0851
0.355	19.0851
0.3567	19.0851
0.3583	19.0851
0.36	19.0851
0.3617	19.0851
0.3633	19.0851
0.365	19.0851
0.3667	19.0851
0.3683	19.0851
0.37	19.0851
0.3717	19.0851
0.3733	19.0851
0.375	19.0851
0.3767	19.0851
0.3783	19.0851
0.38	19.0851
0.3817	19.1226
0.3833	19.1226
0.385	19.1226
0.3867	19.1226
0.3883	19.1226
0.39	19.1601
0.3917	19.1601
0.3933	19.1601
0.395	19.1601
0.3967	19.1601
0.3983	19.1601
0.4	19.1601
0.4017	19.1601
0.4033	19.1601
0.405	19.1601
0.4067	19.1601
0.4083	19.1601
0.41	19.1601
0.4117	19.1601
0.4133	19.1601
0.415	19.1601
0.4167	19.1601
0.4183	19.1601
0.42	19.1601
0.4217	19.1601
0.4233	19.1601
0.425	19.1601
0.4267	19.1601
0.4283	19.1601
0.43	19.1601
0.4317	19.1601
0.4333	19.1226
0.435	19.1226
0.4367	19.1226
0.4383	19.1226
0.44	19.1226
0.4417	19.1226
0.4433	19.1226
0.445	19.1226
0.4467	19.1226
0.4483	19.1226
0.45	19.1226
0.4517	19.1226
0.4533	19.1226
0.455	19.1226
0.4567	19.1226
0.4583	19.1226
0.46	19.1226
0.4617	19.1226
0.4633	19.1226
0.465	19.1226
0.4667	19.1226
0.4683	19.1226
0.47	19.1226
0.4717	19.1226
0.4733	19.1226
0.475	19.1226
0.4767	19.1226
0.4783	19.1226
0.48	19.1226
0.4817	19.1226
0.4833	19.1226
0.485	19.1226
0.4867	19.1226
0.4883	19.1226
0.49	19.1226
0.4917	19.1226
0.4933	19.1226
0.495	19.1226
0.4967	19.1226
0.4983	19.1226
0.5	19.1226
0.5017	19.1226
0.5033	19.1226
0.505	19.1226
0.5067	19.0851
0.5083	19.0851
0.51	19.0851
0.5117	19.0851
0.5133	19.0851
0.515	19.0851
0.5167	19.0851
0.5183	19.0851
0.52	19.0851
0.5217	19.0851
0.5233	19.0851
0.525	19.0851
0.5267	19.0851
0.5283	19.0851
0.53	19.0476
0.5317	19.0476
0.5333	19.0476
0.535	19.0476
0.5367	19.0476
0.5383	19.0476
0.54	19.0476
0.5417	19.0476
0.5433	19.0476
0.545	19.0476
0.5467	19.0476
0.5483	19.0476
0.55	19.0476
0.5517	19.0101
0.5533	19.0101
0.555	19.0101
0.5567	19.0101
0.5583	19.0101
0.56	19.0101
0.5617	19.0101
0.5633	19.0101
0.565	19.0101
0.5667	19.0101
0.5683	19.0101
0.57	19.0101
0.5717	19.0101
0.5733	19.0101
0.575	19.0101
0.5767	18.9726
0.5783	18.9726
0.58	18.9726
0.5817	18.9726
0.5833	18.9726
0.585	18.9726
0.5867	18.9726
0.5883	18.9726
0.59	18.9726
0.5917	18.9726
0.5933	18.9726
0.595	18.9726
0.5967	18.9726
0.5983	18.9351
0.6	18.9351
0.6017	18.9351
0.6033	18.9351
0.605	18.9351
0.6067	18.9351
0.6083	18.9351
0.61	18.9351
0.6117	18.8976
0.6133	18.8976
0.615	18.8976
0.6167	18.8976
0.6183	18.8976
0.62	18.8976
0.6217	18.8976
0.6233	18.8976
0.625	18.8976
0.6267	18.8976
0.6283	18.8976
0.63	18.8601
0.6317	18.8601
0.6333	18.8601
0.635	18.8601
0.6367	18.8601
0.6383	18.8601
0.64	18.8601
0.6417	18.8601
0.6433	18.8601
0.645	18.8601
0.6467	18.8601
0.6483	18.8226
0.65	18.8226
0.6517	18.8226
0.6533	18.8226
0.655	18.8226
0.6567	18.8226
0.6583	18.8226
0.66	18.8226
0.6617	18.8226
0.6633	18.8226
0.665	18.8226
0.6667	18.8226
0.6683	18.8226
0.67	18.8226
0.6717	18.7852
0.6733	18.7852
0.675	18.7852
0.6767	18.7852
0.6783	18.7852
0.68	18.7852
0.6817	18.7852
0.6833	18.7852
0.685	18.7852
0.6867	18.7852
0.6883	18.7852
0.69	18.7852
0.6917	18.7852
0.6933	18.7852
0.695	18.7852
0.6967	18.7852
0.6983	18.7852
0.7	18.7852
0.7017	18.7852
0.7033	18.7852
0.705	18.7477
0.7067	18.7477
0.7083	18.7477
0.71	18.7477
0.7117	18.7477
0.7133	18.7477
0.715	18.7477
0.7167	18.7477
0.7183	18.7477
0.72	18.7477
0.7217	18.7477
0.7233	18.7477
0.725	18.7477
0.7267	18.7477
0.7283	18.7477
0.73	18.7477
0.7317	18.7477
0.7333	18.7477
0.735	18.7477
0.7367	18.7102
0.7383	18.7102
0.74	18.7102
0.7417	18.7102
0.7433	18.7102
0.745	18.7102
0.7467	18.7102
0.7483	18.7102
0.75	18.7102
0.7517	18.7102
0.7533	18.7102
0.755	18.7102
0.7567	18.7102
0.7583	18.7102
0.76	18.7102
0.7617	18.6727
0.7633	18.6727
0.765	18.6727
0.7667	18.6727
0.7683	18.6727
0.77	18.6727
0.7717	18.6727
0.7733	18.6727
0.775	18.6727
0.7767	18.6727
0.7783	18.6727
0.78	18.6727
0.7817	18.6727
0.7833	18.6727
0.785	18.6727
0.7867	18.6727
0.7883	18.6727
0.79	18.6727
0.7917	18.6727
0.7933	18.6727
0.795	18.6727
0.7967	18.6727
0.7983	18.6727
0.8	18.6727
0.8017	18.6727
0.8033	18.6727
0.805	18.6727
0.8067	18.6727
0.8083	18.6727
0.81	18.6727
0.8117	18.6727
0.8133	18.6727
0.815	18.6352
0.8167	18.6352
0.8183	18.5977
0.82	18.5602
0.8217	18.5227
0.8233	18.4852
0.825	18.4477
0.8267	18.4477
0.8283	18.4102
0.83	18.4477
0.8317	18.4477
0.8333	18.5227
0.835	18.5977
0.8367	18.7102
0.8383	18.8226
0.84	19.0101
0.8417	19.2351
0.8433	19.4976
0.845	19.8725
0.8467	20.435
0.8483	21.3348
0.85	22.6472
0.8517	24.5219
0.8533	26.9216
0.855	29.8838
0.8567	33.2958
0.8583	37.1204
0.86	41.2448
0.8617	45.5943
0.8633	50.0937
0.865	54.6307
0.8667	59.1676
0.8683	63.7045
0.87	68.1665
0.8717	72.5159
0.8733	76.7154
0.875	80.7649
0.8767	84.6269
0.8783	88.339
0.88	91.826
0.8817	95.1631
0.8833	98.2752
0.885	101.237
0.8867	103.112
0.8883	103.112
0.89	103.112
0.8917	103.112
0.8933	103.112
0.895	103.112
0.8967	103.112
0.8983	103.112
0.9	103.112
0.9017	103.112
0.9033	103.112
0.905	103.112
0.9067	103.112
0.9083	103.112
0.91	103.112
0.9117	103.112
0.9133	103.112
0.915	103.112
0.9167	103.112
0.9183	103.112
0.92	103.112
0.9217	103.112
0.9233	103.112
0.925	103.112
0.9267	103.112
0.9283	103.112
0.93	103.112
0.9317	103.112
0.9333	103.112
0.935	103.112
0.9367	103.112
0.9383	103.112
0.94	103.112
0.9417	103.112
0.9433	103.112
0.945	103.112
0.9467	103.112
0.9483	103.112
0.95	103.112
0.9517	103.112
0.9533	103.112
0.955	103.112
0.9567	103.112
0.9583	103.112
0.96	103.112
0.9617	103.112
0.9633	103.112
0.965	103.112
0.9667	103.112
0.9683	103.112
0.97	103.112
0.9717	103.112
0.9733	103.112
0.975	103.112
0.9767	103.112
0.9783	103.112
0.98	103.112
0.9817	103.112
0.9833	103.112
0.985	103.112
0.9867	103.112
0.9883	103.112
0.99	103.112
0.9917	103.112
0.9933	103.112
0.995	103.112
0.9967	103.112
0.9983	103.112
1	103.112
1.0017	103.112
1.0033	103.112
1.005	103.112
1.0067	103.112
1.0083	103.112
1.01	103.112
1.0117	103.112
1.0133	103.112
1.015	103.112
1.0167	103.112
1.0183	103.112
1.02	103.112
1.0217	103.112
1.0233	103.112
1.025	103.112
1.0267	103.112
1.0283	103.112
1.03	103.112
1.0317	103.112
1.0333	103.112
1.035	103.112
1.0367	103.112
1.0383	103.112
1.04	103.112
1.0417	103.112
1.0433	103.112
1.045	103.112
1.0467	103.112
1.0483	103.112
1.05	103.112
1.0517	103.112
1.0533	103.112
1.055	103.112
1.0567	103.112
1.0583	103.112
1.06	103.112
1.0617	103.112
1.0633	103.112
1.065	103.112
1.0667	103.112
1.0683	103.112
1.07	103.112
1.0717	103.112
1.0733	103.112
1.075	103.112
1.0767	103.112
1.0783	103.112
1.08	103.112
1.0817	103.112
1.0833	103.112
1.085	103.112
1.0867	103.112
1.0883	103.112
1.09	103.112
1.0917	103.112
1.0933	103.112
1.095	103.112
1.0967	103.112
1.0983	103.112
1.1	103.112
1.1017	103.112
1.1033	103.112
1.105	103.112
1.1067	103.112
1.1083	103.112
1.11	103.112
1.1117	103.112
1.1133	103.112
1.115	103.112
1.1167	103.112
1.1183	103.112
1.12	103.112
1.1217	103.112
1.1233	103.112
1.125	103.112
1.1267	103.112
1.1283	103.112
1.13	103.112
1.1317	103.112
1.1333	103.112
1.135	103.112
1.1367	103.112
1.1383	103.112
1.14	103.112
1.1417	103.112
1.1433	103.112
1.145	103.112
1.1467	103.112
1.1483	103.112
1.15	103.112
1.1517	103.112
1.1533	103.112
1.155	103.112
1.1567	103.112
1.1583	103.112
1.16	103.112
1.1617	103.112
1.1633	103.112
1.165	103.112
1.1667	103.112
1.1683	103.112
1.17	103.112
1.1717	103.112
1.1733	103.112
1.175	103.112
1.1767	103.112
1.1783	103.112
1.18	103.112
1.1817	103.112
1.1833	103.112
1.185	103.112
1.1867	103.112
1.1883	103.112
1.19	103.112
1.1917	103.112
1.1933	103.112
1.195	103.112
1.1967	103.112
1.1983	103.112
1.2	103.112
1.2017	103.112
1.2033	103.112
1.205	103.112
1.2067	103.112
1.2083	103.112
1.21	103.112
1.2117	103.112
1.2133	103.112
1.215	103.112
1.2167	103.112
1.2183	103.112
1.22	103.112
1.2217	101.537
1.2233	99.925
1.225	98.3127
1.2267	96.7754
1.2283	95.2381
1.23	93.7383
1.2317	92.276
1.2333	90.8511
1.235	89.4263
1.2367	88.0765
1.2383	86.7267
1.24	85.4143
1.2417	84.102
1.2433	82.8646
1.245	81.6273
1.2467	80.4274
1.2483	79.2651
1.25	78.1027
1.2517	76.9779
1.2533	75.8905
1.255	74.3157
1.2567	67.0041
1.2583	62.5797
1.26	60.4049
1.2617	65.3918
1.2633	67.7165
1.265	67.904
1.2667	67.3416
1.2683	66.6292
1.27	65.8043
1.2717	64.9794
1.2733	64.1545
1.275	63.3671
1.2767	62.5797
1.2783	61.7923
1.28	61.0424
1.2817	60.33
1.2833	59.58
1.285	58.8676
1.2867	58.1552
1.2883	57.4803
1.29	56.8054
1.2917	56.1305
1.2933	55.4931
1.295	54.8556
1.2967	54.2182
1.2983	53.5808
1.3	52.9809
1.3017	52.3809
1.3033	51.781
1.305	51.1811
1.3067	50.6187
1.3083	50.0562
1.31	49.4938
1.3117	48.9314
1.3133	48.3689
1.315	47.844
1.3167	47.3191
1.3183	46.7942
1.32	46.3067
1.3217	45.7818
1.3233	45.2943
1.325	44.8069
1.3267	44.3195
1.3283	43.832
1.33	43.3446
1.3317	42.8946
1.3333	42.4447
1.335	41.9948
1.3367	41.5073
1.3383	41.0949
1.34	40.6449
1.3417	40.2325
1.3433	39.7825
1.345	39.3701
1.3467	38.9576
1.3483	38.5452
1.35	38.1327
1.3517	37.7203
1.3533	37.3453
1.355	36.333
1.3567	28.7964
1.3583	25.9468
1.36	25.3468
1.3617	31.9085
1.3633	33.8583
1.365	34.3082
1.3667	34.1957
1.3683	33.9333
1.37	33.5958
1.3717	33.2958
1.3733	32.9584
1.375	32.6209
1.3767	32.2835
1.3783	31.946
1.38	31.646
1.3817	31.3086
1.3833	31.0086
1.385	30.7087
1.3867	30.4087
1.3883	30.1087
1.39	29.8088
1.3917	29.5088
1.3933	29.2089
1.395	28.9464
1.3967	28.6464
1.3983	28.3839
1.4	28.1215
1.4017	27.859
1.4033	27.5966
1.405	27.3341
1.4067	27.1091
1.4083	26.8466
1.41	26.6217
1.4117	26.3592
1.4133	26.1342
1.415	25.9093
1.4167	25.6843
1.4183	25.4593
1.42	25.2718
1.4217	25.0469
1.4233	24.8219
1.425	24.6344
1.4267	24.4469
1.4283	24.222
1.43	24.0345
1.4317	23.847
1.4333	23.6595
1.435	23.4721
1.4367	23.3221
1.4383	23.1346
1.44	22.9471
1.4417	22.7597
1.4433	22.6097
1.445	22.4222
1.4467	22.2722
1.4483	22.0847
1.45	21.9348
1.4517	21.7848
1.4533	21.5973
1.455	21.4473
1.4567	21.2973
1.4583	21.1474
1.46	14.6232
1.4617	11.0986
1.4633	9.78628
1.465	15.6356
1.4667	18.7852
1.4683	19.7225
1.47	19.9475
1.4717	19.9475
1.4733	19.8725
1.475	19.76
1.4767	19.6475
1.4783	19.4976
1.48	19.3851
1.4817	19.2726
1.4833	19.1601
1.485	19.0476
1.4867	18.9351
1.4883	18.8226
1.49	18.7102
1.4917	18.5977
1.4933	18.4852
1.495	18.3727
1.4967	18.2977
1.4983	18.1852
1.5	18.0727
1.5017	17.9977
1.5033	17.8853
1.505	17.7728
1.5067	17.6978
1.5083	17.5853
1.51	17.5103
1.5117	17.3978
1.5133	17.3228
1.515	17.2478
1.5167	17.1354
1.5183	17.0604
1.52	16.9854
1.5217	16.9104
1.5233	16.8354
1.525	16.7604
1.5267	16.6479
1.5283	16.5729
1.53	16.4979
1.5317	16.4604
1.5333	16.3854
1.535	16.3105
1.5367	16.2355
1.5383	16.1605
1.54	16.0855
1.5417	16.048
1.5433	15.973
1.545	15.9355
1.5467	15.8605
1.5483	15.823
1.55	15.748
1.5517	15.7105
1.5533	15.673
1.555	15.5981
1.5567	15.5605
1.5583	15.5231
1.56	15.4856
1.5617	15.4481
1.5633	15.4106
1.565	15.3731
1.5667	15.3731
1.5683	15.3356
1.57	15.2981
1.5717	15.2981
1.5733	15.2606
1.575	15.2606
1.5767	15.2606
1.5783	15.2231
1.58	10.0862
1.5817	5.84927
1.5833	4.42445
1.585	9.07387
1.5867	13.1609
1.5883	14.5482
1.59	14.9981
1.5917	15.1481
1.5933	15.1856
1.595	15.2231
1.5967	15.2231
1.5983	15.2231
1.6	15.2606
1.6017	15.2606
1.6033	15.2606
1.605	15.2606
1.6067	15.2606
1.6083	15.2606
1.61	15.2981
1.6117	15.2981
1.6133	15.2981
1.615	15.2981
1.6167	15.2981
1.6183	15.2981
1.62	15.2606
1.6217	15.2606
1.6233	15.2606
1.625	15.2606
1.6267	15.2606
1.6283	15.2231
1.63	15.2231
1.6317	15.1856
1.6333	15.1856
1.635	15.1481
1.6367	15.1481
1.6383	15.1106
1.64	15.0731
1.6417	15.0731
1.6433	15.0356
1.645	14.9981
1.6467	14.9606
1.6483	14.9231
1.65	14.8856
1.6517	14.8481
1.6533	14.8107
1.655	14.7731
1.6567	14.7357
1.6583	14.6982
1.66	14.6607
1.6617	14.6232
1.6633	14.5857
1.665	14.5107
1.6667	14.4732
1.6683	14.4357
1.67	14.3982
1.6717	14.3607
1.6733	14.3232
1.675	14.2482
1.6767	14.2107
1.6783	14.1732
1.68	14.1357
1.6817	14.0982
1.6833	14.0607
1.685	14.0233
1.6867	13.9857
1.6883	13.9483
1.69	13.9108
1.6917	13.9108
1.6933	13.8733
1.695	13.8358
1.6967	13.7983
1.6983	13.7983
1.7	13.7608
1.7017	13.7608
1.7033	13.7233
1.705	13.6858
1.7067	13.6858
1.7083	13.6858
1.71	13.6483
1.7117	13.6483
1.7133	13.6483
1.715	13.6108
1.7167	13.6108
1.7183	13.6108
1.72	13.6108
1.7217	13.6108
1.7233	13.6108
1.725	13.6108
1.7267	6.18673
1.7283	3.44957
1.73	2.54968
1.7317	9.67379
1.7333	12.336
1.735	13.1983
1.7367	13.4983
1.7383	13.6108
1.74	13.6483
1.7417	13.6483
1.7433	13.6858
1.745	13.6858
1.7467	13.6858
1.7483	13.6858
1.75	13.6858
1.7517	13.7233
1.7533	13.7233
1.755	13.7233
1.7567	13.7233
1.7583	13.7233
1.76	13.7233
1.7617	13.7233
1.7633	13.6858
1.765	13.6858
1.7667	13.6858
1.7683	13.6858
1.77	13.6483
1.7717	13.6483
1.7733	13.6483
1.775	13.6483
1.7767	13.6108
1.7783	13.6108
1.78	13.5733
1.7817	13.5733
1.7833	13.5358
1.785	13.5358
1.7867	13.4983
1.7883	13.4983
1.79	13.4608
1.7917	13.4608
1.7933	13.4233
1.795	13.3858
1.7967	13.3858
1.7983	13.3483
1.8	13.3108
1.8017	13.2733
1.8033	13.2733
1.805	13.2358
1.8067	13.1983
1.8083	13.1609
1.81	13.1609
1.8117	13.1234
1.8133	13.0859
1.815	13.0484
1.8167	13.0109
1.8183	13.0109
1.82	12.9734
1.8217	12.9359
1.8233	12.8984
1.825	12.8984
1.8267	12.8609
1.8283	12.8234
1.83	12.8234
1.8317	12.7859
1.8333	12.7484
1.835	12.7484
1.8367	12.7484
1.8383	12.7109
1.84	12.7109
1.8417	12.7109
1.8433	12.6734
1.845	12.6734
1.8467	12.6734
1.8483	12.6734
1.85	12.6734
1.8517	12.7109
1.8533	12.7109
1.855	12.7109
1.8567	12.7484
1.8583	12.7484
1.86	12.7859
1.8617	12.8234
1.8633	12.8609
1.865	12.8984
1.8667	12.9359
1.8683	12.9734
1.87	13.0109
1.8717	13.0484
1.8733	13.1234
1.875	13.1609
1.8767	13.2358
1.8783	13.3108
1.88	13.3483
1.8817	13.4233
1.8833	13.4983
1.885	13.5733
1.8867	13.6483
1.8883	13.7608
1.89	13.8358
1.8917	13.9108
1.8933	14.0233
1.895	14.0982
1.8967	14.2107
1.8983	14.3607
1.9	8.58643
1.9017	4.87439
1.9033	3.74953
1.905	9.22385
1.9067	13.0484
1.9083	14.3607
1.91	14.8856
1.9117	15.1106
1.9133	15.2606
1.915	15.3731
1.9167	15.4856
1.9183	15.5981
1.92	15.673
1.9217	15.7855
1.9233	15.898
1.925	15.973
1.9267	16.0855
1.9283	16.1605
1.93	16.2355
1.9317	16.348
1.9333	16.423
1.935	16.4979
1.9367	16.5729
1.9383	16.6104
1.94	16.6854
1.9417	16.7604
1.9433	16.7979
1.945	16.8729
1.9467	16.9104
1.9483	16.9479
1.95	16.9854
1.9517	17.0229
1.9533	17.0229
1.955	17.0604
1.9567	17.0604
1.9583	17.0604
1.96	17.0604
1.9617	17.0604
1.9633	17.0604
1.965	17.0604
1.9667	17.0229
1.9683	16.9854
1.97	16.9479
1.9717	16.9104
1.9733	16.8729
1.975	16.8354
1.9767	16.7604
1.9783	16.7229
1.98	16.6479
1.9817	16.5729
1.9833	16.4979
1.985	16.423
1.9867	16.348
1.9883	16.2355
1.99	16.1605
1.9917	16.048
1.9933	15.973
1.995	15.8605
1.9967	15.748
1.9983	15.6356
2	15.5231
2.0017	15.4106
2.0033	15.2981
2.005	15.1856
2.0067	15.0731
2.0083	14.9606
2.01	14.8481
2.0117	14.7357
2.0133	14.5857
2.015	14.4732
2.0167	14.3607
2.0183	14.2107
2.02	14.0982
2.0217	13.9857
2.0233	13.8733
2.025	13.7608
2.0267	13.6108
2.0283	13.4983
2.03	13.3858
2.0317	13.2733
2.0333	13.1609
2.035	13.0484
2.0367	12.9734
2.0383	12.8609
2.04	12.7484
2.0417	12.6734
2.0433	12.5609
2.045	12.4859
2.0467	12.4109
2.0483	12.336
2.05	12.261
2.0517	12.186
2.0533	12.1485
2.055	12.0735
2.0567	12.036
2.0583	11.9985
2.06	11.961
2.0617	11.9235
2.0633	11.886
2.065	11.886
2.0667	11.8485
2.0683	11.8485
2.07	11.8485
2.0717	11.886
2.0733	11.886
2.075	11.9235
2.0767	11.9235
2.0783	11.961
2.08	11.9985
2.0817	12.0735
2.0833	12.111
2.085	12.186
2.0867	5.24934
2.0883	2.28721
2.09	1.34983
2.0917	8.024
2.0933	11.0611
2.095	12.1485
2.0967	12.5609
2.0983	12.7484
2.1	12.8984
2.1017	13.0109
2.1033	13.1234
2.105	13.2358
2.1067	13.3483
2.1083	13.4608
2.11	13.5733
2.1117	13.7233
2.1133	13.8358
2.115	13.9483
2.1167	14.0607
2.1183	14.1732
2.12	14.3232
2.1217	14.4357
2.1233	14.5482
2.125	14.6607
2.1267	14.7731
2.1283	14.8856
2.13	14.9981
2.1317	15.1106
2.1333	15.2231
2.135	15.2981
2.1367	15.4106
2.1383	15.5231
2.14	15.5981
2.1417	15.7105
2.1433	15.7855
2.145	15.8605
2.1467	15.9355
2.1483	16.0105
2.15	16.0855
2.1517	16.1605
2.1533	16.198
2.155	16.273
2.1567	16.3105
2.1583	16.348
2.16	16.3854
2.1617	16.423
2.1633	16.4604
2.165	16.4979
2.1667	16.4979
2.1683	16.4979
2.17	16.5354
2.1717	16.5354
2.1733	16.5354
2.175	16.4979
2.1767	16.4979
2.1783	16.4604
2.18	16.4604
2.1817	16.423
2.1833	16.3854
2.185	16.348
2.1867	16.3105
2.1883	16.273
2.19	16.198
2.1917	16.123
2.1933	16.0855
2.195	16.0105
2.1967	15.9355
2.1983	15.8605
2.2	15.7855
2.2017	15.7105
2.2033	15.6356
2.205	15.5605
2.2067	15.4856
2.2083	15.3731
2.21	15.2981
2.2117	15.1856
2.2133	15.1106
2.215	14.9981
2.2167	14.9231
2.2183	14.8481
2.22	14.7357
2.2217	14.6232
2.2233	14.5482
2.225	14.4357
2.2267	14.3607
2.2283	14.2482
2.23	14.1732
2.2317	14.0982
2.2333	13.9857
2.235	13.9108
2.2367	13.7983
2.2383	13.7233
2.24	13.6108
2.2417	13.5358
2.2433	13.4608
2.245	13.3858
2.2467	13.3108
2.2483	13.2358
2.25	13.1234
2.2517	13.0484
2.2533	12.9734
2.255	12.8984
2.2567	12.8234
2.2583	12.7484
2.26	12.7109
2.2617	12.6359
2.2633	12.5609
2.265	12.4859
2.2667	12.4109
2.2683	12.336
2.27	12.2985
2.2717	12.2235
2.2733	12.1485
2.275	12.0735
2.2767	11.9985
2.2783	11.961
2.28	11.886
2.2817	4.87439
2.2833	1.76228
2.285	0.674916
2.2867	7.2366
2.2883	10.0862
2.29	11.0236
2.2917	11.2861
2.2933	11.3236
2.295	11.3236
2.2967	11.2486
2.2983	11.2111
2.3	11.1361
2.3017	11.0986
2.3033	11.0236
2.305	10.9861
2.3067	10.9111
2.3083	10.8361
2.31	10.7987
2.3117	10.7237
2.3133	10.6862
2.315	10.6112
2.3167	10.5737
2.3183	10.4987
2.32	10.4237
2.3217	10.3862
2.3233	10.3112
2.325	10.2737
2.3267	10.1987
2.3283	10.1237
2.33	10.0862
2.3317	10.0113
2.3333	9.93626
2.335	9.89876
2.3367	9.82377
2.3383	9.78628
2.34	9.71129
2.3417	9.67379
2.3433	9.5988
2.345	9.52381
2.3467	9.48631
2.3483	9.41132
2.35	9.37383
2.3517	9.29884
2.3533	9.26134
2.355	9.22385
2.3567	9.14886
2.3583	9.11136
2.36	9.03637
2.3617	8.99887
2.3633	8.96138
2.365	8.88639
2.3667	8.84889
2.3683	8.8114
2.37	8.7739
2.3717	8.73641
2.3733	8.69891
2.375	8.66142
2.3767	8.62392
2.3783	8.58643
2.38	8.54893
2.3817	8.51144
2.3833	8.47394
2.385	8.43645
2.3867	8.39895
2.3883	8.39895
2.39	8.36145
2.3917	8.32396
2.3933	8.32396
2.395	8.28646
2.3967	8.28646
2.3983	8.28646
2.4	8.28646
2.4017	8.24897
2.4033	8.24897
2.405	8.24897
2.4067	8.28646
2.4083	8.28646
2.41	8.28646
2.4117	8.32396
2.4133	8.36145
2.415	8.36145
2.4167	8.39895
2.4183	8.43645
2.42	8.51144
2.4217	8.54893
2.4233	8.62392
2.425	8.69891
2.4267	8.7739
2.4283	8.84889
2.43	8.92388
2.4317	9.03637
2.4333	9.14886
2.435	9.26134
2.4367	9.41132
2.4383	9.52381
2.44	9.67379
2.4417	9.82377
2.4433	9.97375
2.445	10.1612
2.4467	10.3112
2.4483	10.4987
2.45	10.6862
2.4517	10.9111
2.4533	11.1361
2.455	11.3236
2.4567	11.5861
2.4583	11.811
2.46	12.036
2.4617	12.2985
2.4633	12.5609
2.465	12.8234
2.4667	13.0859
2.4683	13.3858
2.47	13.6483
2.4717	13.9483
2.4733	14.2482
2.475	14.5482
2.4767	14.8481
2.4783	15.1481
2.48	15.4481
2.4817	15.748
2.4833	16.0855
2.485	16.3854
2.4867	16.6854
2.4883	16.9854
2.49	9.82377
2.4917	7.38658
2.4933	6.78665
2.495	14.2482
2.4967	17.1729
2.4983	18.2977
2.5	18.8601
2.5017	19.2351
2.5033	19.4976
2.505	19.76
2.5067	20.0225
2.5083	20.2475
2.51	20.4724
2.5117	20.6974
2.5133	20.9224
2.515	21.1099
2.5167	21.2973
2.5183	21.4848
2.52	21.6348
2.5217	21.7848
2.5233	21.9348
2.525	22.0847
2.5267	22.1972
2.5283	22.3097
2.53	22.4222
2.5317	22.5347
2.5333	22.6097
2.535	22.6472
2.5367	22.7222
2.5383	22.7597
2.54	22.7971
2.5417	22.8346
2.5433	22.8346
2.545	22.8346
2.5467	22.8346
2.5483	22.7971
2.55	22.7597
2.5517	22.7222
2.5533	22.6847
2.555	22.6097
2.5567	22.5347
2.5583	22.4597
2.56	22.3847
2.5617	22.2722
2.5633	22.1597
2.565	22.0472
2.5667	21.9348
2.5683	21.8223
2.57	21.6723
2.5717	21.5223
2.5733	21.3723
2.575	21.2223
2.5767	21.0724
2.5783	20.9224
2.58	20.7724
2.5817	20.5849
2.5833	20.435
2.585	20.2475
2.5867	20.06
2.5883	19.8725
2.59	19.7225
2.5917	19.5351
2.5933	19.3476
2.595	19.1601
2.5967	18.9726
2.5983	18.7852
2.6	18.5602
2.6017	18.3727
2.6033	18.1852
2.605	17.9977
2.6067	17.8103
2.6083	17.6228
2.61	17.3978
2.6117	17.2103
2.6133	17.0229
2.615	16.8354
2.6167	16.6479
2.6183	16.4604
2.62	16.273
2.6217	16.0855
2.6233	15.898
2.625	15.7105
2.6267	15.5231
2.6283	15.3356
2.63	15.1481
2.6317	14.9981
2.6333	14.8107
2.635	14.6232
2.6367	14.4732
2.6383	14.2857
2.64	14.1357
2.6417	13.9483
2.6433	13.7983
2.645	13.6483
2.6467	13.4608
2.6483	13.3108
2.65	13.1609
2.6517	13.0109
2.6533	12.8609
2.655	12.7109
2.6567	12.5609
2.6583	12.4109
2.66	12.261
2.6617	12.111
2.6633	11.961
2.665	11.8485
2.6667	11.6985
2.6683	11.5861
2.67	11.4361
2.6717	11.3236
2.6733	11.2111
2.675	11.0611
2.6767	10.9486
2.6783	10.8361
2.68	10.7237
2.6817	10.6112
2.6833	10.4987
2.685	10.4237
2.6867	10.3112
2.6883	10.1987
2.69	10.1237
2.6917	10.0113
2.6933	9.93626
2.695	9.82377
2.6967	9.74878
2.6983	9.6363
2.7	9.56131
2.7017	9.48631
2.7033	9.41132
2.705	9.33633
2.7067	9.22385
2.7083	9.14886
2.71	2.13723
2.7117	-0.937383
2.7133	-2.02475
2.715	4.46194
2.7167	7.34908
2.7183	8.24897
2.72	8.51144
2.7217	8.54893
2.7233	8.54893
2.725	8.51144
2.7267	8.43645
2.7283	8.39895
2.73	8.32396
2.7317	8.28646
2.7333	8.24897
2.735	8.17398
2.7367	8.13648
2.7383	8.09899
2.74	8.024
2.7417	7.9865
2.7433	7.94901
2.745	7.91151
2.7467	7.83652
2.7483	7.79903
2.75	7.76153
2.7517	7.72403
2.7533	7.68654
2.755	7.64904
2.7567	7.61155
2.7583	7.57405
2.76	7.53656
2.7617	7.53656
2.7633	7.49906
2.765	7.46157
2.7667	7.42407
2.7683	7.38658
2.77	7.34908
2.7717	7.31159
2.7733	7.27409
2.775	7.2366
2.7767	7.1991
2.7783	7.1991
2.78	7.1616
2.7817	7.12411
2.7833	7.08661
2.785	7.04912
2.7867	7.01162
2.7883	6.97413
2.79	6.93663
2.7917	6.89914
2.7933	6.86164
2.795	6.82415
2.7967	6.78665
2.7983	6.74916
2.8	6.74916
2.8017	6.71166
2.8033	6.67417
2.805	6.63667
2.8067	6.59917
2.8083	6.56168
2.81	6.52419
2.8117	6.48669
2.8133	6.44919
2.815	6.4117
2.8167	6.3742
2.8183	6.33671
2.82	6.29921
2.8217	6.26172
2.8233	6.22422
2.825	6.18673
2.8267	6.18673
2.8283	6.14923
2.83	6.11174
2.8317	6.07424
2.8333	6.03675
2.835	5.99925
2.8367	5.96176
2.8383	5.92426
2.84	5.92426
2.8417	5.88676
2.8433	5.84927
2.845	5.81177
2.8467	5.77428
2.8483	5.73678
2.85	5.69929
2.8517	5.66179
2.8533	5.66179
2.855	5.6243
2.8567	5.5868
2.8583	5.54931
2.86	5.51181
2.8617	5.51181
2.8633	5.47432
2.865	5.43682
2.8667	5.39933
2.8683	5.36183
2.87	5.36183
2.8717	5.32433
2.8733	5.28684
2.875	5.28684
2.8767	5.24934
2.8783	5.24934
2.88	5.21185
2.8817	5.17435
2.8833	5.17435
2.885	5.13686
2.8867	5.09936
2.8883	5.09936
2.89	5.06187
2.8917	5.06187
2.8933	5.02437
2.895	5.02437
2.8967	4.98688
2.8983	4.98688
2.9	4.94938
2.9017	4.94938
2.9033	4.91189
2.905	4.87439
2.9067	4.87439
2.9083	4.8369
2.91	4.8369
2.9117	4.8369
2.9133	4.7994
2.915	4.7994
2.9167	4.7619
2.9183	4.7619
2.92	4.72441
2.9217	4.72441
2.9233	4.68691
2.925	4.68691
2.9267	4.64942
2.9283	0.224972
2.93	-4.49944
2.9317	-6.07424
2.9333	-2.24972
2.935	2.28721
2.9367	3.78703
2.9383	4.27447
2.94	4.42445
2.9417	4.46194
2.9433	4.46194
2.945	4.46194
2.9467	4.46194
2.9483	4.42445
2.95	4.42445
2.9517	4.38695
2.9533	4.38695
2.955	4.34946
2.9567	4.34946
2.9583	4.31196
2.96	4.31196
2.9617	4.31196
2.9633	4.27447
2.965	4.27447
2.9667	4.23697
2.9683	4.23697
2.97	4.19947
2.9717	4.19947
2.9733	4.16198
2.975	4.16198
2.9767	4.12448
2.9783	4.12448
2.98	4.08699
2.9817	4.08699
2.9833	4.04949
2.985	4.04949
2.9867	4.012
2.9883	4.012
2.99	3.9745
2.9917	3.9745
2.9933	3.9745
2.995	3.93701
2.9967	3.93701
2.9983	3.89951
3	3.89951
3.0017	3.89951
3.0033	3.86202
3.005	3.86202
3.0067	3.82452
3.0083	3.82452
3.01	3.82452
3.0117	3.78703
3.0133	3.78703
3.015	3.78703
3.0167	3.74953
3.0183	3.74953
3.02	3.71204
3.0217	3.71204
3.0233	3.71204
3.025	3.71204
3.0267	3.67454
3.0283	3.67454
3.03	3.67454
3.0317	3.63705
3.0333	3.63705
3.035	3.63705
3.0367	3.63705
3.0383	3.63705
3.04	3.59955
3.0417	3.59955
3.0433	3.59955
3.045	3.59955
3.0467	3.59955
3.0483	3.56205
3.05	3.56205
3.0517	3.56205
3.0533	3.56205
3.055	3.56205
3.0567	3.56205
3.0583	3.56205
3.06	3.56205
3.0617	3.56205
3.0633	3.59955
3.065	3.59955
3.0667	3.59955
3.0683	3.59955
3.07	3.59955
3.0717	3.63705
3.0733	3.63705
3.075	3.63705
3.0767	3.67454
3.0783	3.67454
3.08	3.71204
3.0817	3.71204
3.0833	3.74953
3.085	3.78703
3.0867	3.78703
3.0883	3.82452
3.09	3.86202
3.0917	3.89951
3.0933	3.93701
3.095	3.9745
3.0967	4.012
3.0983	4.08699
3.1	4.12448
3.1017	4.19947
3.1033	4.23697
3.105	4.31196
3.1067	4.38695
3.1083	4.46194
3.11	4.53693
3.1117	4.64942
3.1133	4.72441
3.115	4.8369
3.1167	4.94938
3.1183	5.06187
3.12	5.17435
3.1217	5.28684
3.1233	5.43682
3.125	5.51181
3.1267	5.66179
3.1283	5.81177
3.13	5.96176
3.1317	6.11174
3.1333	6.26172
3.135	6.44919
3.1367	6.63667
3.1383	6.78665
3.14	6.97413
3.1417	7.1616
3.1433	7.38658
3.145	7.57405
3.1467	1.91226
3.1483	-1.64979
3.15	-2.69966
3.1517	2.88714
3.1533	6.82415
3.155	8.24897
3.1567	8.84889
3.1583	9.22385
3.16	9.48631
3.1617	9.74878
3.1633	9.97375
3.165	10.1987
3.1667	10.4237
3.1683	10.6487
3.17	10.8736
3.1717	11.1361
3.1733	11.3611
3.175	11.5861
3.1767	11.811
3.1783	12.036
3.18	12.261
3.1817	12.4859
3.1833	12.6734
3.185	12.8984
3.1867	13.0859
3.1883	13.3108
3.19	13.4983
3.1917	13.6858
3.1933	13.8733
3.195	14.0607
3.1967	14.2107
3.1983	14.3982
3.2	14.5482
3.2017	14.6982
3.2033	14.8481
3.205	14.9606
3.2067	15.1106
3.2083	15.2231
3.21	15.3356
3.2117	15.4106
3.2133	15.5231
3.215	15.5981
3.2167	15.673
3.2183	15.748
3.22	15.7855
3.2217	15.823
3.2233	15.8605
3.225	15.898
3.2267	15.9355
3.2283	15.9355
3.23	15.9355
3.2317	15.9355
3.2333	15.9355
3.235	15.898
3.2367	15.8605
3.2383	15.823
3.24	15.7855
3.2417	15.748
3.2433	15.673
3.245	15.6356
3.2467	15.5605
3.2483	15.4481
3.25	15.3731
3.2517	15.2981
3.2533	15.1856
3.255	15.0731
3.2567	14.9606
3.2583	14.8481
3.26	14.7357
3.2617	14.6232
3.2633	14.4732
3.265	14.3607
3.2667	14.2107
3.2683	14.0607
3.27	13.9108
3.2717	13.7608
3.2733	13.6108
3.275	13.4983
3.2767	13.3108
3.2783	13.1609
3.28	13.0109
3.2817	12.8609
3.2833	12.7109
3.285	12.5234
3.2867	12.3735
3.2883	12.2235
3.29	12.0735
3.2917	11.9235
3.2933	11.736
3.295	11.5861
3.2967	11.4361
3.2983	11.2861
3.3	11.1361
3.3017	10.9861
3.3033	10.8361
3.305	10.6862
3.3067	10.5362
3.3083	10.3862
3.31	10.2737
3.3117	10.1237
3.3133	9.97375
3.315	9.86127
3.3167	9.71129
3.3183	9.5988
3.32	9.44882
3.3217	9.33633
3.3233	9.22385
3.325	9.07387
3.3267	8.96138
3.3283	8.84889
[truncated: 1,680 more rows]
