# Supplementary material for: Phosphorylation of P-stalk proteins defines the ribosomal state for interaction with auxiliary protein factors
Source: EMBO Rep. 2024 Oct 28;25(12):5478–506. doi: 10.1038/s44319-024-00297-1 (PMC11624264; doi:10.1038/s44319-024-00297-1)
Supplement: Supplementary file 4 — Source data Fig. 3 [file 44319_2024_297_MOESM4_ESM.zip › Figure 3/Fig3A - Numerical data polysomes Mouse liver.xlsx]

## Sheet: Fig.3A_Mouse liver
Numerical data for graphical visualization of polysome profiling from mouse liver
Time	Value
0.0000	28.7214
0.0017	21.2223
0.0033	18.4852
0.0050	17.5853
0.0067	24.7844
0.0083	27.4091
0.0100	28.2715
0.0117	28.5714
0.0133	28.6464
0.0150	28.6839
0.0167	28.6839
0.0183	28.6839
0.0200	28.6839
0.0217	28.6839
0.0233	28.6839
0.0250	28.6839
0.0267	28.6839
0.0283	28.6839
0.0300	28.6464
0.0317	28.6464
0.0333	28.6464
0.0350	28.6464
0.0367	28.6464
0.0383	28.6464
0.0400	28.6089
0.0417	28.6089
0.0433	28.6089
0.0450	28.6089
0.0467	28.5714
0.0483	28.5714
0.0500	28.5714
0.0517	28.5714
0.0533	28.5714
0.0550	28.5339
0.0567	28.5339
0.0583	28.5339
0.0600	28.5339
0.0617	28.4964
0.0633	28.4964
0.0650	28.4964
0.0667	28.4964
0.0683	28.4589
0.0700	28.4589
0.0717	28.4589
0.0733	28.4589
0.0750	28.4589
0.0767	28.4589
0.0783	28.4589
0.0800	28.4215
0.0817	28.4215
0.0833	28.4215
0.0850	28.4215
0.0867	28.4215
0.0883	28.4589
0.0900	28.4589
0.0917	28.4589
0.0933	28.4589
0.0950	28.4589
0.0967	28.4589
0.0983	28.4964
0.1000	28.4964
0.1017	28.5339
0.1033	28.5339
0.1050	28.5339
0.1067	28.5339
0.1083	28.5714
0.1100	28.5714
0.1117	28.5714
0.1133	28.6089
0.1150	28.6089
0.1167	28.6089
0.1183	28.6089
0.1200	28.6089
0.1217	28.6464
0.1233	28.6464
0.1250	28.6464
0.1267	28.6464
0.1283	28.6464
0.1300	28.6464
0.1317	28.6464
0.1333	28.6464
0.1350	28.6464
0.1367	28.6464
0.1383	28.6464
0.1400	28.6089
0.1417	28.6089
0.1433	28.6089
0.1450	28.6089
0.1467	28.6089
0.1483	28.6089
0.1500	28.6089
0.1517	28.6089
0.1533	28.6089
0.1550	28.6089
0.1567	28.6089
0.1583	28.6089
0.1600	28.6089
0.1617	28.6089
0.1633	28.6089
0.1650	28.6089
0.1667	28.6089
0.1683	28.6464
0.1700	28.6464
0.1717	28.6464
0.1733	28.6464
0.1750	28.6464
0.1767	28.6464
0.1783	28.6464
0.1800	28.6464
0.1817	28.6839
0.1833	28.6839
0.1850	28.6839
0.1867	28.6839
0.1883	28.6839
0.1900	28.6839
0.1917	28.6839
0.1933	28.6839
0.1950	28.6839
0.1967	28.6839
0.1983	28.6839
0.2000	28.6839
0.2017	28.6839
0.2033	28.6839
0.2050	28.6839
0.2067	28.6839
0.2083	28.6839
0.2100	28.7214
0.2117	28.7214
0.2133	28.7214
0.2150	28.7214
0.2167	28.7214
0.2183	28.6839
0.2200	28.6839
0.2217	28.6839
0.2233	28.6839
0.2250	28.6839
0.2267	28.6839
0.2283	28.6839
0.2300	28.6839
0.2317	28.6839
0.2333	28.6839
0.2350	28.6839
0.2367	28.6839
0.2383	28.6839
0.2400	28.6839
0.2417	28.6839
0.2433	28.6839
0.2450	28.6839
0.2467	28.6839
0.2483	28.6839
0.2500	28.6839
0.2517	28.6839
0.2533	28.6839
0.2550	28.6839
0.2567	28.6839
0.2583	28.6839
0.2600	28.6839
0.2617	28.6839
0.2633	28.6839
0.2650	28.6839
0.2667	28.6839
0.2683	28.6839
0.2700	28.6839
0.2717	28.6839
0.2733	28.6839
0.2750	28.6839
0.2767	28.6839
0.2783	28.6839
0.2800	28.6839
0.2817	28.6839
0.2833	28.6839
0.2850	28.6839
0.2867	28.6839
0.2883	28.6839
0.2900	28.6839
0.2917	28.6839
0.2933	28.6839
0.2950	28.6839
0.2967	28.6839
0.2983	28.6839
0.3000	28.6839
0.3017	28.6839
0.3033	28.6839
0.3050	28.6839
0.3067	28.6839
0.3083	28.6839
0.3100	28.6839
0.3117	28.6839
0.3133	28.6839
0.3150	28.6839
0.3167	28.6839
0.3183	28.6839
0.3200	28.6839
0.3217	28.6839
0.3233	28.6839
0.3250	28.6839
0.3267	28.6839
0.3283	28.6839
0.3300	28.6839
0.3317	28.6839
0.3333	28.6839
0.3350	28.6839
0.3367	28.6839
0.3383	28.6839
0.3400	28.6839
0.3417	28.6839
0.3433	28.6839
0.3450	28.6839
0.3467	28.6839
0.3483	28.6839
0.3500	28.6839
0.3517	28.6464
0.3533	28.6464
0.3550	28.6464
0.3567	28.6464
0.3583	28.6464
0.3600	28.6464
0.3617	28.6464
0.3633	28.6464
0.3650	28.6464
0.3667	28.6464
0.3683	28.6464
0.3700	28.6464
0.3717	28.6464
0.3733	28.6464
0.3750	28.6464
0.3767	28.6464
0.3783	28.6464
0.3800	28.6464
0.3817	28.6464
0.3833	28.6464
0.3850	28.6464
0.3867	28.6464
0.3883	28.6464
0.3900	28.6464
0.3917	28.6464
0.3933	28.6464
0.3950	28.6464
0.3967	28.6464
0.3983	28.6464
0.4000	28.6464
0.4017	28.6464
0.4033	28.6464
0.4050	28.6464
0.4067	28.6464
0.4083	28.6464
0.4100	28.6464
0.4117	28.6464
0.4133	28.6464
0.4150	28.6464
0.4167	28.6464
0.4183	28.6464
0.4200	28.6464
0.4217	28.6464
0.4233	28.6464
0.4250	28.6464
0.4267	28.6464
0.4283	28.6464
0.4300	28.6464
0.4317	28.6464
0.4333	28.6464
0.4350	28.6464
0.4367	28.6464
0.4383	28.6464
0.4400	28.6464
0.4417	28.6464
0.4433	28.6464
0.4450	28.6464
0.4467	28.6464
0.4483	28.6464
0.4500	28.6464
0.4517	28.6464
0.4533	28.6464
0.4550	28.6464
0.4567	28.6464
0.4583	28.6464
0.4600	28.6464
0.4617	28.6464
0.4633	28.6464
0.4650	28.6464
0.4667	28.6464
0.4683	28.6464
0.4700	28.6464
0.4717	28.6464
0.4733	28.6464
0.4750	28.6464
0.4767	28.6464
0.4783	28.6464
0.4800	28.6464
0.4817	28.6464
0.4833	28.6464
0.4850	28.6089
0.4867	28.6089
0.4883	28.6089
0.4900	28.6089
0.4917	28.6089
0.4933	28.6089
0.4950	28.6089
0.4967	28.6089
0.4983	28.6089
0.5000	28.6089
0.5017	28.6089
0.5033	28.6089
0.5050	28.6089
0.5067	28.6089
0.5083	28.6089
0.5100	28.6089
0.5117	28.6089
0.5133	28.6089
0.5150	28.6089
0.5167	28.6089
0.5183	28.6089
0.5200	28.6089
0.5217	28.6089
0.5233	28.6089
0.5250	28.6089
0.5267	28.6089
0.5283	28.6089
0.5300	28.6089
0.5317	28.6089
0.5333	28.6089
0.5350	28.6089
0.5367	28.6089
0.5383	28.6089
0.5400	28.6089
0.5417	28.6089
0.5433	28.6089
0.5450	28.6089
0.5467	28.6089
0.5483	28.6089
0.5500	28.6089
0.5517	28.6089
0.5533	28.6089
0.5550	28.6089
0.5567	28.6089
0.5583	28.6089
0.5600	28.6089
0.5617	28.6089
0.5633	28.6089
0.5650	28.6089
0.5667	28.6089
0.5683	28.6089
0.5700	28.6089
0.5717	28.6089
0.5733	28.6089
0.5750	28.6089
0.5767	28.6089
0.5783	28.6089
0.5800	28.6089
0.5817	28.6089
0.5833	28.5714
0.5850	28.5714
0.5867	28.5714
0.5883	28.5714
0.5900	28.5714
0.5917	28.5714
0.5933	28.5714
0.5950	28.5714
0.5967	28.5714
0.5983	28.5714
0.6000	28.5714
0.6017	28.5714
0.6033	28.5714
0.6050	28.5714
0.6067	28.5714
0.6083	28.5714
0.6100	28.5714
0.6117	28.5714
0.6133	28.5714
0.6150	28.5714
0.6167	28.5714
0.6183	28.5714
0.6200	28.5714
0.6217	28.5714
0.6233	28.5714
0.6250	28.5714
0.6267	28.5714
0.6283	28.5714
0.6300	28.5714
0.6317	28.5714
0.6333	28.5714
0.6350	28.5714
0.6367	28.5714
0.6383	28.5714
0.6400	28.5714
0.6417	28.5339
0.6433	28.5339
0.6450	28.5339
0.6467	28.5339
0.6483	28.5339
0.6500	28.5339
0.6517	28.5339
0.6533	28.5339
0.6550	28.5339
0.6567	28.5339
0.6583	28.5339
0.6600	28.5339
0.6617	28.5339
0.6633	28.5339
0.6650	28.5339
0.6667	28.5339
0.6683	28.5339
0.6700	28.5339
0.6717	28.4964
0.6733	28.4964
0.6750	28.4964
0.6767	28.4964
0.6783	28.4964
0.6800	28.4964
0.6817	28.4964
0.6833	28.4964
0.6850	28.4964
0.6867	28.4964
0.6883	28.4964
0.6900	28.4964
0.6917	28.4964
0.6933	28.5339
0.6950	28.5339
0.6967	28.5339
0.6983	28.5339
0.7000	28.5339
0.7017	28.5339
0.7033	28.5339
0.7050	28.5339
0.7067	28.5339
0.7083	28.5339
0.7100	28.5339
0.7117	28.5339
0.7133	28.5339
0.7150	28.5339
0.7167	28.5339
0.7183	28.5339
0.7200	28.5339
0.7217	28.5339
0.7233	28.5339
0.7250	28.5339
0.7267	28.5339
0.7283	28.5339
0.7300	28.5339
0.7317	28.4964
0.7333	28.4964
0.7350	28.4964
0.7367	28.4964
0.7383	28.4964
0.7400	28.4964
0.7417	28.4964
0.7433	28.4964
0.7450	28.4964
0.7467	28.4964
0.7483	28.4964
0.7500	28.4964
0.7517	28.4964
0.7533	28.4964
0.7550	28.4964
0.7567	28.4964
0.7583	28.4964
0.7600	28.4964
0.7617	28.4964
0.7633	28.4964
0.7650	28.4964
0.7667	28.4964
0.7683	28.4964
0.7700	28.4964
0.7717	28.4964
0.7733	28.4964
0.7750	28.4964
0.7767	28.4964
0.7783	28.4964
0.7800	28.4964
0.7817	28.4964
0.7833	28.5339
0.7850	28.5339
0.7867	28.4964
0.7883	28.5339
0.7900	28.5339
0.7917	28.5339
0.7933	28.5339
0.7950	28.5339
0.7967	28.5339
0.7983	28.4964
0.8000	28.4964
0.8017	28.4964
0.8033	28.4964
0.8050	28.4964
0.8067	28.4964
0.8083	28.4964
0.8100	28.4964
0.8117	28.4964
0.8133	28.4964
0.8150	28.4964
0.8167	28.4964
0.8183	28.4964
0.8200	28.5339
0.8217	28.5339
0.8233	28.5339
0.8250	28.5339
0.8267	28.5339
0.8283	28.5714
0.8300	28.5714
0.8317	28.5714
0.8333	28.6089
0.8350	28.6089
0.8367	28.6089
0.8383	28.6089
0.8400	28.5714
0.8417	28.5714
0.8433	28.5339
0.8450	28.5339
0.8467	28.4964
0.8483	28.4589
0.8500	28.4215
0.8517	28.3839
0.8533	28.3465
0.8550	28.309
0.8567	28.2715
0.8583	28.234
0.8600	28.1965
0.8617	28.159
0.8633	28.1215
0.8650	28.1215
0.8667	28.1215
0.8683	28.159
0.8700	28.159
0.8717	28.234
0.8733	28.2715
0.8750	28.3465
0.8767	28.4589
0.8783	28.5714
0.8800	28.7214
0.8817	28.8714
0.8833	29.0214
0.8850	29.2463
0.8867	29.5088
0.8883	29.9213
0.8900	30.4837
0.8917	31.3836
0.8933	32.8084
0.8950	34.7582
0.8967	37.3453
0.8983	40.4949
0.9000	44.0945
0.9017	48.1065
0.9033	52.4184
0.9050	56.9179
0.9067	61.5673
0.9083	66.2917
0.9100	70.9786
0.9117	75.6655
0.9133	80.24
0.9150	84.6644
0.9167	88.9764
0.9183	93.1009
0.9200	97.0379
0.9217	100.75
0.9233	103.112
0.9250	103.112
0.9267	103.112
0.9283	103.112
0.9300	103.112
0.9317	103.112
0.9333	103.112
0.9350	103.112
0.9367	103.112
0.9383	103.112
0.9400	103.112
0.9417	103.112
0.9433	103.112
0.9450	103.112
0.9467	103.112
0.9483	103.112
0.9500	103.112
0.9517	103.112
0.9533	103.112
0.9550	103.112
0.9567	103.112
0.9583	103.112
0.9600	103.112
0.9617	103.112
0.9633	103.112
0.9650	103.112
0.9667	103.112
0.9683	103.112
0.9700	103.112
0.9717	103.112
0.9733	103.112
0.9750	103.112
0.9767	103.112
0.9783	103.112
0.9800	103.112
0.9817	103.112
0.9833	103.112
0.9850	103.112
0.9867	103.112
0.9883	103.112
0.9900	103.112
0.9917	103.112
0.9933	103.112
0.9950	103.112
0.9967	103.112
0.9983	103.112
1.0000	103.112
1.0017	103.112
1.0033	103.112
1.0050	103.112
1.0067	103.112
1.0083	103.112
1.0100	103.112
1.0117	103.112
1.0133	103.112
1.0150	103.112
1.0167	103.112
1.0183	103.112
1.0200	103.112
1.0217	103.112
1.0233	103.112
1.0250	103.112
1.0267	103.112
1.0283	103.112
1.0300	103.112
1.0317	103.112
1.0333	103.112
1.0350	103.112
1.0367	103.112
1.0383	103.112
1.0400	103.112
1.0417	103.112
1.0433	103.112
1.0450	103.112
1.0467	103.112
1.0483	103.112
1.0500	103.112
1.0517	103.112
1.0533	103.112
1.0550	103.112
1.0567	103.112
1.0583	103.112
1.0600	103.112
1.0617	103.112
1.0633	103.112
1.0650	103.112
1.0667	103.112
1.0683	103.112
1.0700	103.112
1.0717	103.112
1.0733	103.112
1.0750	103.112
1.0767	103.112
1.0783	103.112
1.0800	103.112
1.0817	103.112
1.0833	103.112
1.0850	103.112
1.0867	103.112
1.0883	103.112
1.0900	103.112
1.0917	103.112
1.0933	103.112
1.0950	103.112
1.0967	103.112
1.0983	103.112
1.1000	103.112
1.1017	103.112
1.1033	103.112
1.1050	103.112
1.1067	103.112
1.1083	103.112
1.1100	103.112
1.1117	103.112
1.1133	103.112
1.1150	103.112
1.1167	103.112
1.1183	103.112
1.1200	103.112
1.1217	103.112
1.1233	103.112
1.1250	103.112
1.1267	103.112
1.1283	103.112
1.1300	103.112
1.1317	103.112
1.1333	103.112
1.1350	103.112
1.1367	103.112
1.1383	103.112
1.1400	103.112
1.1417	103.112
1.1433	103.112
1.1450	103.112
1.1467	103.112
1.1483	103.112
1.1500	103.112
1.1517	103.112
1.1533	103.112
1.1550	103.112
1.1567	103.112
1.1583	103.112
1.1600	103.112
1.1617	103.112
1.1633	103.112
1.1650	103.112
1.1667	103.112
1.1683	103.112
1.1700	103.112
1.1717	103.112
1.1733	103.112
1.1750	103.112
1.1767	103.112
1.1783	103.112
1.1800	103.112
1.1817	103.112
1.1833	103.112
1.1850	103.112
1.1867	103.112
1.1883	103.112
1.1900	103.112
1.1917	103.112
1.1933	103.112
1.1950	103.112
1.1967	103.112
1.1983	103.112
1.2000	103.112
1.2017	103.112
1.2033	103.112
1.2050	103.112
1.2067	103.112
1.2083	103.112
1.2100	103.112
1.2117	103.112
1.2133	103.112
1.2150	103.112
1.2167	103.112
1.2183	103.112
1.2200	103.112
1.2217	103.112
1.2233	103.112
1.2250	103.112
1.2267	103.112
1.2283	103.112
1.2300	103.112
1.2317	103.112
1.2333	103.112
1.2350	103.112
1.2367	103.112
1.2383	103.112
1.2400	103.112
1.2417	103.112
1.2433	103.112
1.2450	103.112
1.2467	103.112
1.2483	103.112
1.2500	103.112
1.2517	102.062
1.2533	97.1878
1.2550	94.5257
1.2567	99.0251
1.2583	100.9
1.2600	100.6
1.2617	99.6251
1.2633	98.4252
1.2650	97.1878
1.2667	95.913
1.2683	94.6757
1.2700	93.4383
1.2717	92.2385
1.2733	91.0761
1.2750	89.9138
1.2767	88.7889
1.2783	87.664
1.2800	86.5767
1.2817	85.4893
1.2833	84.4394
1.2850	83.4271
1.2867	82.4147
1.2883	81.4023
1.2900	80.4274
1.2917	79.4901
1.2933	78.5527
1.2950	77.6528
1.2967	76.7529
1.2983	75.853
1.3000	74.9906
1.3017	74.1282
1.3033	73.3033
1.3050	72.4784
1.3067	71.6535
1.3083	70.8661
1.3100	70.0787
1.3117	69.3288
1.3133	68.5789
1.3150	67.829
1.3167	67.0791
1.3183	66.3667
1.3200	65.6918
1.3217	64.9794
1.3233	64.3045
1.3250	63.667
1.3267	62.9921
1.3283	62.3547
1.3300	61.7173
1.3317	61.1174
1.3333	60.4799
1.3350	59.88
1.3367	59.3176
1.3383	58.7552
1.3400	58.1552
1.3417	57.6303
1.3433	57.0679
1.3450	56.5429
1.3467	56.018
1.3483	55.4931
1.3500	54.9681
1.3517	54.4807
1.3533	53.9933
1.3550	53.5058
1.3567	53.0184
1.3583	52.5684
1.3600	52.081
1.3617	51.6311
1.3633	51.1811
1.3650	50.7687
1.3667	50.3187
1.3683	49.9063
1.3700	49.4938
1.3717	49.0814
1.3733	48.7064
1.3750	48.294
1.3767	47.919
1.3783	47.5441
1.3800	47.1691
1.3817	46.7942
1.3833	46.4192
1.3850	46.0442
1.3867	45.7068
1.3883	45.3318
1.3900	44.9944
1.3917	44.6569
1.3933	44.3195
1.3950	43.982
1.3967	43.6445
1.3983	43.3446
1.4000	43.0071
1.4017	42.7072
1.4033	42.4072
1.4050	41.9573
1.4067	34.2707
1.4083	31.2336
1.4100	30.0338
1.4117	36.8579
1.4133	39.1826
1.4150	39.7825
1.4167	39.7825
1.4183	39.6326
1.4200	39.4076
1.4217	39.1451
1.4233	38.8826
1.4250	38.6202
1.4267	38.3952
1.4283	38.1327
1.4300	37.8703
1.4317	37.6453
1.4333	37.4203
1.4350	37.1579
1.4367	36.9329
1.4383	36.7079
1.4400	36.4829
1.4417	36.258
1.4433	36.033
1.4450	35.808
1.4467	35.6206
1.4483	35.3956
1.4500	35.1706
1.4517	34.9831
1.4533	34.7582
1.4550	34.5707
1.4567	34.3832
1.4583	34.1957
1.4600	34.0082
1.4617	33.8208
1.4633	33.6333
1.4650	33.4458
1.4667	33.2583
1.4683	33.0709
1.4700	32.9209
1.4717	32.7334
1.4733	32.5834
1.4750	32.3959
1.4767	32.246
1.4783	32.096
1.4800	31.9085
1.4817	31.7585
1.4833	31.6086
1.4850	31.4586
1.4867	31.3086
1.4883	31.1586
1.4900	31.0086
1.4917	30.8586
1.4933	30.7087
1.4950	30.5962
1.4967	30.4462
1.4983	30.2962
1.5000	30.1837
1.5017	30.0338
1.5033	29.9213
1.5050	29.7713
1.5067	29.6588
1.5083	29.5088
1.5100	29.3963
1.5117	29.2463
1.5133	29.1339
1.5150	29.0214
1.5167	28.8714
1.5183	28.7589
1.5200	28.6464
1.5217	28.5339
1.5233	28.3839
1.5250	28.2715
1.5267	28.159
1.5283	28.0465
1.5300	27.934
1.5317	27.8215
1.5333	27.709
1.5350	27.5966
1.5367	27.4841
1.5383	27.4091
1.5400	27.2966
1.5417	27.1841
1.5433	27.0716
1.5450	26.9966
1.5467	26.8841
1.5483	26.7717
1.5500	26.6967
1.5517	26.5842
1.5533	26.5092
1.5550	26.3967
1.5567	26.3217
1.5583	26.2467
1.5600	19.7225
1.5617	16.2355
1.5633	14.9981
1.5650	20.9974
1.5667	24.1845
1.5683	25.1969
1.5700	25.4593
1.5717	25.5343
1.5733	25.4968
1.5750	25.4218
1.5767	25.3468
1.5783	25.2718
1.5800	25.1969
1.5817	25.1219
1.5833	25.0469
1.5850	25.0094
1.5867	24.9344
1.5883	24.8594
1.5900	24.8219
1.5917	24.7469
1.5933	24.7094
1.5950	24.6344
1.5967	24.5969
1.5983	24.5219
1.6000	24.4844
1.6017	24.4469
1.6033	24.4094
1.6050	24.3719
1.6067	24.3345
1.6083	24.297
1.6100	24.2595
1.6117	24.222
1.6133	24.1845
1.6150	24.1845
1.6167	24.147
1.6183	24.147
1.6200	24.1095
1.6217	24.1095
1.6233	24.072
1.6250	24.072
1.6267	24.072
1.6283	24.0345
1.6300	24.0345
1.6317	24.0345
1.6333	24.0345
1.6350	24.0345
1.6367	24.0345
1.6383	24.0345
1.6400	24.0345
1.6417	24.072
1.6433	24.072
1.6450	24.072
1.6467	24.072
1.6483	24.1095
1.6500	24.1095
1.6517	24.147
1.6533	24.147
1.6550	24.1845
1.6567	24.1845
1.6583	24.222
1.6600	24.2595
1.6617	24.2595
1.6633	24.297
1.6650	24.3345
1.6667	24.3345
1.6683	24.3719
1.6700	24.4094
1.6717	24.4094
1.6733	24.4469
1.6750	24.4844
1.6767	24.4844
1.6783	24.5219
1.6800	24.5594
1.6817	24.5594
1.6833	24.5969
1.6850	24.6344
1.6867	24.6344
1.6883	24.6719
1.6900	24.7094
1.6917	24.7094
1.6933	24.7469
1.6950	24.7469
1.6967	24.7844
1.6983	24.7844
1.7000	24.7844
1.7017	24.8219
1.7033	24.8219
1.7050	24.8594
1.7067	24.8594
1.7083	24.8594
1.7100	24.8594
1.7117	24.8594
1.7133	24.8594
1.7150	24.8594
1.7167	24.8594
1.7183	24.8594
1.7200	24.8594
1.7217	24.8594
1.7233	24.8594
1.7250	24.8594
1.7267	24.1845
1.7283	16.9104
1.7300	14.4732
1.7317	14.2857
1.7333	21.2598
1.7350	23.5846
1.7367	24.3345
1.7383	24.5594
1.7400	24.5969
1.7417	24.5969
1.7433	24.5969
1.7450	24.5594
1.7467	24.5219
1.7483	24.4844
1.7500	24.4469
1.7517	24.3719
1.7533	24.3345
1.7550	24.297
1.7567	24.222
1.7583	24.1845
1.7600	24.147
1.7617	24.072
1.7633	24.0345
1.7650	23.9595
1.7667	23.8845
1.7683	23.847
1.7700	23.772
1.7717	23.697
1.7733	23.6595
1.7750	23.5846
1.7767	23.5096
1.7783	23.4346
1.7800	23.3971
1.7817	23.3221
1.7833	23.2471
1.7850	23.1721
1.7867	23.1346
1.7883	23.0596
1.7900	22.9846
1.7917	22.9096
1.7933	22.8346
1.7950	22.7597
1.7967	22.6847
1.7983	22.6097
1.8000	22.5722
1.8017	22.4972
1.8033	22.4222
1.8050	22.3472
1.8067	22.2722
1.8083	22.1972
1.8100	22.1222
1.8117	22.0847
1.8133	22.0098
1.8150	21.9348
1.8167	21.8598
1.8183	21.7848
1.8200	21.7473
1.8217	21.6723
1.8233	21.5973
1.8250	21.5223
1.8267	21.4848
1.8283	21.4098
1.8300	21.3348
1.8317	21.2598
1.8333	21.2223
1.8350	21.1474
1.8367	21.1099
1.8383	21.0349
1.8400	20.9599
1.8417	20.9224
1.8433	20.8474
1.8450	20.7724
1.8467	20.7349
1.8483	20.6599
1.8500	20.6224
1.8517	20.5474
1.8533	20.5099
1.8550	20.435
1.8567	20.3974
1.8583	20.3225
1.8600	20.285
1.8617	20.21
1.8633	20.1725
1.8650	20.0975
1.8667	20.06
1.8683	20.0225
1.8700	19.9475
1.8717	19.91
1.8733	19.8725
1.8750	19.7975
1.8767	19.76
1.8783	19.7225
1.8800	19.685
1.8817	19.6101
1.8833	19.5725
1.8850	19.5351
1.8867	19.4976
1.8883	19.4226
1.8900	14.9606
1.8917	10.1612
1.8933	8.54893
1.8950	12.4109
1.8967	16.9479
1.8983	18.4102
1.9000	18.8601
1.9017	19.0101
1.9033	19.0101
1.9050	19.0101
1.9067	18.9726
1.9083	18.9351
1.9100	18.8976
1.9117	18.8601
1.9133	18.8226
1.9150	18.7852
1.9167	18.7852
1.9183	18.7477
1.9200	18.7102
1.9217	18.6727
1.9233	18.6352
1.9250	18.5977
1.9267	18.5602
1.9283	18.5227
1.9300	18.4852
1.9317	18.4852
1.9333	18.4477
1.9350	18.4102
1.9367	18.3727
1.9383	18.3727
1.9400	18.3352
1.9417	18.2977
1.9433	18.2977
1.9450	18.2602
1.9467	18.2602
1.9483	18.2227
1.9500	18.2227
1.9517	18.1852
1.9533	18.1852
1.9550	18.1852
1.9567	18.1852
1.9583	18.1477
1.9600	18.1477
1.9617	18.1477
1.9633	18.1477
1.9650	18.1477
1.9667	18.1852
1.9683	18.1852
1.9700	18.1477
1.9717	18.1852
1.9733	18.1852
1.9750	18.2227
1.9767	18.2227
1.9783	18.2602
1.9800	18.2977
1.9817	18.3352
1.9833	18.4102
1.9850	18.4477
1.9867	18.5227
1.9883	18.5602
1.9900	18.6352
1.9917	18.7102
1.9933	18.7852
1.9950	18.8601
1.9967	18.9726
1.9983	19.0476
2.0000	19.1601
2.0017	19.2726
2.0033	19.3851
2.0050	19.5351
2.0067	19.6475
2.0083	19.7975
2.0100	19.9475
2.0117	20.0975
2.0133	20.285
2.0150	20.435
2.0167	20.6224
2.0183	20.8099
2.0200	20.9974
2.0217	21.1849
2.0233	21.3723
2.0250	21.5973
2.0267	21.8223
2.0283	22.0472
2.0300	22.2722
2.0317	22.4972
2.0333	22.7222
2.0350	22.9471
2.0367	23.2096
2.0383	23.4721
2.0400	23.697
2.0417	23.9595
2.0433	24.222
2.0450	24.4844
2.0467	24.7469
2.0483	25.0094
2.0500	25.2718
2.0517	25.4968
2.0533	25.7593
2.0550	26.0218
2.0567	26.2842
2.0583	26.5092
2.0600	26.7717
2.0617	26.9966
2.0633	27.2591
2.0650	27.4841
2.0667	27.709
2.0683	27.934
2.0700	28.159
2.0717	28.3465
2.0733	28.5714
2.0750	28.084
2.0767	20.9974
2.0783	18.7477
2.0800	18.7477
2.0817	25.9468
2.0833	28.4215
2.0850	29.3213
2.0867	29.7338
2.0883	29.9213
2.0900	30.0712
2.0917	30.1837
2.0933	30.2587
2.0950	30.3337
2.0967	30.4087
2.0983	30.4837
2.1000	30.5212
2.1017	30.5587
2.1033	30.5962
2.1050	30.6337
2.1067	30.6337
2.1083	30.6337
2.1100	30.6337
2.1117	30.5962
2.1133	30.5962
2.1150	30.5587
2.1167	30.5212
2.1183	30.4837
2.1200	30.4087
2.1217	30.3337
2.1233	30.2587
2.1250	30.1837
2.1267	30.1087
2.1283	29.9962
2.1300	29.9213
2.1317	29.8088
2.1333	29.6963
2.1350	29.5838
2.1367	29.4713
2.1383	29.3213
2.1400	29.2089
2.1417	29.0589
2.1433	28.9464
2.1450	28.7964
2.1467	28.6464
2.1483	28.4964
2.1500	28.3465
2.1517	28.1965
2.1533	28.0465
2.1550	27.8965
2.1567	27.7465
2.1583	27.5966
2.1600	27.4466
2.1617	27.2966
2.1633	27.1466
2.1650	26.9591
2.1667	26.8091
2.1683	26.6592
2.1700	26.5092
2.1717	26.3592
2.1733	26.1717
2.1750	26.0218
2.1767	25.8718
2.1783	25.7218
2.1800	25.5718
2.1817	25.3843
2.1833	25.2343
2.1850	25.0844
2.1867	24.9344
2.1883	24.7844
2.1900	24.6344
2.1917	24.4844
2.1933	24.3345
2.1950	24.1845
2.1967	24.0345
2.1983	23.8845
2.2000	23.7345
2.2017	23.5846
2.2033	23.4346
2.2050	23.2846
2.2067	23.1346
2.2083	22.9846
2.2100	22.8721
2.2117	22.7222
2.2133	22.5722
2.2150	22.4222
2.2167	22.3097
2.2183	22.1597
2.2200	22.0098
2.2217	21.8973
2.2233	21.7473
2.2250	21.6348
2.2267	21.4848
2.2283	21.3723
2.2300	21.2223
2.2317	21.1099
2.2333	20.9599
2.2350	20.8474
2.2367	20.6974
2.2383	20.5849
2.2400	20.4724
2.2417	20.3225
2.2433	20.21
2.2450	20.0975
2.2467	19.985
2.2483	19.8725
2.2500	19.76
2.2517	19.6101
2.2533	19.5351
2.2550	19.4601
2.2567	19.3476
2.2583	19.2351
2.2600	19.1226
2.2617	19.0101
2.2633	18.9351
2.2650	18.8226
2.2667	18.7102
2.2683	18.6352
2.2700	18.5227
2.2717	18.4477
2.2733	18.3352
2.2750	18.2602
2.2767	18.1477
2.2783	18.0727
2.2800	17.9977
2.2817	17.9228
2.2833	17.8478
2.2850	17.7728
2.2867	17.6978
2.2883	17.6228
2.2900	17.5478
2.2917	17.4728
2.2933	17.4353
2.2950	17.3603
2.2967	17.3228
2.2983	17.2853
2.3000	17.2103
2.3017	17.1729
2.3033	10.1612
2.3050	7.08661
2.3067	6.07424
2.3083	12.7109
2.3100	15.6356
2.3117	16.6104
2.3133	16.9479
2.3150	17.0604
2.3167	17.0979
2.3183	17.1729
2.3200	17.2103
2.3217	17.2478
2.3233	17.3228
2.3250	17.3603
2.3267	17.4353
2.3283	17.5103
2.3300	17.6228
2.3317	17.6978
2.3333	17.8478
2.3350	17.9602
2.3367	18.1102
2.3383	18.2602
2.3400	18.4102
2.3417	18.5602
2.3433	18.7477
2.3450	18.9351
2.3467	19.1601
2.3483	19.3476
2.3500	19.5725
2.3517	19.7975
2.3533	20.06
2.3550	20.285
2.3567	20.5474
2.3583	20.8099
2.3600	21.0724
2.3617	21.3348
2.3633	21.5973
2.3650	21.8973
2.3667	22.1597
2.3683	22.4597
2.3700	22.7597
2.3717	23.0221
2.3733	23.3221
2.3750	23.6221
2.3767	23.8845
2.3783	24.1845
2.3800	24.4469
2.3817	24.7094
2.3833	24.9719
2.3850	25.2343
2.3867	25.4968
2.3883	25.7218
2.3900	25.9842
2.3917	26.2092
2.3933	26.4342
2.3950	26.6592
2.3967	26.8466
2.3983	27.0716
2.4000	27.2591
2.4017	27.4091
2.4033	27.5966
2.4050	27.7465
2.4067	27.8965
2.4083	28.0465
2.4100	28.159
2.4117	28.2715
2.4133	28.3839
2.4150	28.4589
2.4167	28.5714
2.4183	28.6464
2.4200	28.7214
2.4217	28.7589
2.4233	28.7964
2.4250	28.8339
2.4267	28.8714
2.4283	28.9089
2.4300	28.9089
2.4317	28.9089
2.4333	28.9089
2.4350	28.8714
2.4367	28.8714
2.4383	28.8339
2.4400	28.7964
2.4417	28.7589
2.4433	28.7214
2.4450	28.6464
2.4467	28.6089
2.4483	28.5339
2.4500	28.4589
2.4517	28.4215
2.4533	28.3465
2.4550	28.2715
2.4567	28.159
2.4583	28.084
2.4600	28.009
2.4617	27.934
2.4633	27.8215
2.4650	27.7465
2.4667	27.634
2.4683	27.5591
2.4700	27.4466
2.4717	27.3716
2.4733	27.2591
2.4750	27.1841
2.4767	27.0716
2.4783	26.9591
2.4800	26.8841
2.4817	26.7717
2.4833	26.6592
2.4850	26.5842
2.4867	26.4717
2.4883	26.3592
2.4900	26.2467
2.4917	26.1717
2.4933	26.0592
2.4950	25.9468
2.4967	25.8343
2.4983	25.7593
2.5000	25.6468
2.5017	25.5343
2.5033	25.4218
2.5050	25.3093
2.5067	25.2343
2.5083	25.1219
2.5100	25.0094
2.5117	24.8969
2.5133	24.7844
2.5150	24.6719
2.5167	24.5969
2.5183	24.4844
2.5200	24.3719
2.5217	24.2595
2.5233	24.147
2.5250	24.0345
2.5267	23.9595
2.5283	23.847
2.5300	23.7345
2.5317	23.6221
2.5333	23.5096
2.5350	23.3971
2.5367	23.2846
2.5383	23.2096
2.5400	23.0971
2.5417	22.9846
2.5433	22.8721
2.5450	22.7597
2.5467	22.6472
2.5483	22.5347
2.5500	22.4222
2.5517	16.4604
2.5533	12.5234
2.5550	11.1736
2.5567	16.4979
2.5583	20.0975
2.5600	21.1849
2.5617	21.4848
2.5633	21.4848
2.5650	21.4473
2.5667	21.3348
2.5683	21.2598
2.5700	21.1474
2.5717	21.0349
2.5733	20.9224
2.5750	20.8099
2.5767	20.7349
2.5783	20.6224
2.5800	20.5099
2.5817	20.3974
2.5833	20.3225
2.5850	20.21
2.5867	20.0975
2.5883	19.985
2.5900	19.91
2.5917	19.7975
2.5933	19.685
2.5950	19.6101
2.5967	19.4976
2.5983	19.4226
2.6000	19.3476
2.6017	19.2726
2.6033	19.1601
2.6050	19.0851
2.6067	18.9726
2.6083	18.8976
2.6100	18.7852
2.6117	18.7102
2.6133	18.5977
2.6150	18.5227
2.6167	18.4102
2.6183	18.3352
2.6200	18.2227
2.6217	18.1477
2.6233	18.0727
2.6250	17.9602
2.6267	17.8853
2.6283	17.7728
2.6300	17.6978
2.6317	17.6228
2.6333	17.5478
2.6350	17.4353
2.6367	17.3603
2.6383	17.2853
2.6400	17.2103
2.6417	17.0979
2.6433	17.0229
2.6450	16.9479
2.6467	16.8729
2.6483	16.7979
2.6500	16.7229
2.6517	16.6104
2.6533	16.5354
2.6550	16.4604
2.6567	16.3854
2.6583	16.3105
2.6600	16.2355
2.6617	16.1605
2.6633	16.0855
2.6650	16.0105
2.6667	15.9355
2.6683	15.8605
2.6700	15.7855
2.6717	15.7105
2.6733	15.6356
2.6750	15.5605
2.6767	15.4856
2.6783	15.4106
2.6800	15.3356
2.6817	15.2606
2.6833	15.2231
2.6850	15.1481
2.6867	15.0731
2.6883	14.9981
2.6900	14.9606
2.6917	14.8856
2.6933	14.8107
2.6950	14.7731
2.6967	14.6982
2.6983	14.6232
2.7000	14.5857
2.7017	14.5107
2.7033	14.4732
2.7050	14.3982
2.7067	14.3607
2.7083	14.2857
2.7100	14.2482
2.7117	14.1732
2.7133	14.1357
2.7150	14.0607
2.7167	14.0233
2.7183	13.9483
2.7200	13.9108
2.7217	13.8733
2.7233	13.7983
2.7250	13.7608
2.7267	13.7233
2.7283	13.6483
2.7300	13.6108
2.7317	13.5733
2.7333	13.4983
2.7350	13.4608
2.7367	13.4233
2.7383	13.3858
2.7400	13.3108
2.7417	13.2733
2.7433	13.2358
2.7450	13.1983
2.7467	13.1609
2.7483	13.0859
2.7500	13.0484
2.7517	13.0109
2.7533	12.9734
2.7550	12.9359
2.7567	12.8984
2.7583	12.8609
2.7600	12.8234
2.7617	12.7859
2.7633	12.7484
2.7650	12.7109
2.7667	12.6734
2.7683	12.6359
2.7700	12.5984
2.7717	12.5609
2.7733	12.5234
2.7750	12.4859
2.7767	12.4484
2.7783	12.4109
2.7800	12.3735
2.7817	12.336
2.7833	12.2985
2.7850	12.261
2.7867	12.2235
2.7883	12.2235
2.7900	12.186
2.7917	12.1485
2.7933	12.111
2.7950	12.0735
2.7967	12.036
2.7983	11.9985
2.8000	11.9985
2.8017	11.961
2.8033	11.9235
2.8050	11.886
2.8067	11.8485
2.8083	11.8485
2.8100	11.811
2.8117	11.7735
2.8133	11.736
2.8150	11.6985
2.8167	11.6985
2.8183	11.661
2.8200	11.6235
2.8217	5.77428
2.8233	1.94976
2.8250	0.63742
2.8267	6.03675
2.8283	9.71129
2.8300	10.8736
2.8317	11.2486
2.8333	11.3611
2.8350	11.3986
2.8367	11.3986
2.8383	11.3611
2.8400	11.3611
2.8417	11.3236
2.8433	11.3236
2.8450	11.2861
2.8467	11.2861
2.8483	11.2486
2.8500	11.2486
2.8517	11.2111
2.8533	11.2111
2.8550	11.1736
2.8567	11.1736
2.8583	11.1736
2.8600	11.1736
2.8617	11.1361
2.8633	11.1361
2.8650	11.1361
2.8667	11.1361
2.8683	11.0986
2.8700	11.0986
2.8717	11.0986
2.8733	11.0986
2.8750	11.0986
2.8767	11.0986
2.8783	11.0986
2.8800	11.0986
2.8817	11.0986
2.8833	11.0986
2.8850	11.0986
2.8867	11.1361
2.8883	11.1361
2.8900	11.1361
2.8917	11.1736
2.8933	11.1736
2.8950	11.2111
2.8967	11.2486
2.8983	11.2486
2.9000	11.2861
2.9017	11.3236
2.9033	11.3611
2.9050	11.3986
2.9067	11.4361
2.9083	11.5111
2.9100	11.5486
2.9117	11.6235
2.9133	11.6985
2.9150	11.736
2.9167	11.811
2.9183	11.886
2.9200	11.9985
2.9217	12.0735
2.9233	12.186
2.9250	12.261
2.9267	12.3735
2.9283	12.4859
2.9300	12.6359
2.9317	12.7484
2.9333	12.8984
2.9350	13.0109
2.9367	13.1609
2.9383	13.3108
2.9400	13.4983
2.9417	13.6483
2.9433	13.8358
2.9450	13.9857
2.9467	14.1732
2.9483	14.3607
2.9500	14.5857
2.9517	14.7731
2.9533	14.9606
2.9550	15.1856
2.9567	15.4106
2.9583	15.5981
2.9600	15.823
2.9617	16.0105
2.9633	16.2355
2.9650	16.4604
2.9667	16.6479
2.9683	16.8729
2.9700	17.1354
2.9717	17.3603
2.9733	17.5853
2.9750	17.7728
2.9767	17.9977
2.9783	18.2227
2.9800	18.4477
2.9817	18.6727
2.9833	18.8601
2.9850	19.0851
2.9867	19.2726
2.9883	19.4976
2.9900	19.685
2.9917	19.8725
2.9933	20.06
2.9950	20.2475
2.9967	20.3974
2.9983	20.5849
3.0000	20.7349
3.0017	20.8849
3.0033	21.0349
3.0050	21.1474
3.0067	21.2973
3.0083	21.4098
3.0100	21.5223
3.0117	21.6723
3.0133	21.7473
3.0150	21.8598
3.0167	21.9348
3.0183	22.0472
3.0200	22.1222
3.0217	22.1972
3.0233	22.2722
3.0250	22.3097
3.0267	22.3847
3.0283	22.4222
3.0300	22.4972
3.0317	22.5347
3.0333	22.5722
3.0350	22.6097
3.0367	22.6472
3.0383	22.6847
3.0400	22.6847
3.0417	22.7222
3.0433	22.7597
3.0450	22.7597
3.0467	22.7597
3.0483	22.7597
3.0500	22.7971
3.0517	22.7971
3.0533	22.7971
3.0550	22.7971
3.0567	22.7597
3.0583	22.7597
3.0600	22.7597
3.0617	22.7597
3.0633	22.7222
3.0650	22.7222
3.0667	22.6847
3.0683	22.6847
3.0700	22.6472
3.0717	22.6097
3.0733	22.6097
3.0750	22.5722
3.0767	22.5347
3.0783	22.5347
3.0800	22.4972
3.0817	22.4597
3.0833	22.4222
3.0850	22.3847
3.0867	22.3472
3.0883	22.3097
3.0900	22.2722
3.0917	22.2347
3.0933	22.1972
3.0950	22.1597
3.0967	22.1222
3.0983	20.435
3.1000	13.7608
3.1017	11.5111
3.1033	12.4109
3.1050	18.7852
3.1067	20.8474
3.1083	21.4848
3.1100	21.6723
3.1117	21.7098
3.1133	21.6723
3.1150	21.6348
3.1167	21.5973
3.1183	21.5223
3.1200	21.4848
3.1217	21.4473
3.1233	21.3723
3.1250	21.3348
3.1267	21.2598
3.1283	21.1849
3.1300	21.1474
3.1317	21.0724
3.1333	20.9974
3.1350	20.9599
3.1367	20.8849
3.1383	20.8099
3.1400	20.7349
3.1417	20.6974
3.1433	20.6224
3.1450	20.5474
3.1467	20.4724
3.1483	20.3974
3.1500	20.3225
3.1517	20.2475
3.1533	20.1725
3.1550	20.0975
3.1567	20.0225
3.1583	19.9475
3.1600	19.8725
3.1617	19.7975
3.1633	19.7225
3.1650	19.6101
3.1667	19.5351
3.1683	19.4601
3.1700	19.3851
3.1717	19.3101
3.1733	19.2351
3.1750	19.1601
3.1767	19.0851
3.1783	19.0101
3.1800	18.8976
3.1817	18.8226
3.1833	18.7477
3.1850	18.6727
3.1867	18.5602
3.1883	18.4852
3.1900	18.4102
3.1917	18.2977
3.1933	18.2227
3.1950	18.1477
3.1967	18.0353
3.1983	17.9602
3.2000	17.8853
3.2017	17.7728
3.2033	17.6978
3.2050	17.6228
3.2067	17.5478
3.2083	17.4353
3.2100	17.3603
3.2117	17.2853
3.2133	17.2103
3.2150	17.1354
3.2167	17.0604
3.2183	16.9854
3.2200	16.9104
3.2217	16.8354
3.2233	16.7604
3.2250	16.6854
3.2267	16.6104
3.2283	16.5354
3.2300	16.4604
3.2317	16.3854
3.2333	16.348
3.2350	16.273
3.2367	16.198
3.2383	16.123
3.2400	16.0855
3.2417	16.0105
3.2433	15.9355
3.2450	15.898
3.2467	15.823
3.2483	15.7855
3.2500	15.7105
3.2517	15.673
3.2533	15.5981
3.2550	15.5605
3.2567	15.4856
3.2583	15.4481
3.2600	15.3731
3.2617	15.3356
3.2633	15.2981
3.2650	15.2231
3.2667	15.1856
3.2683	15.1481
3.2700	15.1106
3.2717	15.0356
3.2733	14.9981
3.2750	14.9606
3.2767	14.9231
3.2783	14.8856
3.2800	14.8107
3.2817	14.7731
3.2833	14.7357
3.2850	14.6982
3.2867	14.6607
3.2883	14.6232
3.2900	14.5857
3.2917	14.5482
3.2933	14.5107
3.2950	14.4732
3.2967	14.4732
3.2983	14.4357
3.3000	14.3982
3.3017	14.3607
3.3033	14.3607
3.3050	14.3232
3.3067	14.2857
3.3083	14.2857
3.3100	14.2482
3.3117	14.2482
3.3133	14.2107
3.3150	14.2107
3.3167	14.1732
3.3183	14.1732
3.3200	14.1732
3.3217	14.1732
3.3233	14.1357
3.3250	14.1357
3.3267	14.1357
3.3283	14.1357
[truncated: 1,337 more rows]
