# Supplementary material for: Phosphorylation of P-stalk proteins defines the ribosomal state for interaction with auxiliary protein factors
Source: EMBO Rep. 2024 Oct 28;25(12):5478–506. doi: 10.1038/s44319-024-00297-1 (PMC11624264; doi:10.1038/s44319-024-00297-1)
Supplement: Supplementary file 4 — Source data Fig. 3 [file 44319_2024_297_MOESM4_ESM.zip › Figure 3/Fig3A - Numerical data polysomes Yeast.xlsx]

## Sheet: Fig.3A_Yeast
Numerical data for graphical visualization of Yeast polysomes
Time	Value
0	2.73716
0.002	-4.72441
0.003	-7.42407
0.005	-8.28646
0.007	-1.12486
0.008	1.49981
0.01	2.32471
0.012	2.58718
0.013	2.69966
0.015	2.69966
0.017	2.69966
0.018	2.69966
0.02	2.69966
0.022	2.69966
0.023	2.69966
0.025	2.69966
0.027	2.69966
0.028	2.69966
0.03	2.69966
0.032	2.69966
0.033	2.69966
0.035	2.69966
0.037	2.69966
0.038	2.69966
0.04	2.69966
0.042	2.69966
0.043	2.69966
0.045	2.69966
0.047	2.69966
0.048	2.69966
0.05	2.69966
0.052	2.69966
0.053	2.69966
0.055	2.69966
0.057	2.69966
0.058	2.69966
0.06	2.69966
0.062	2.69966
0.063	2.69966
0.065	2.69966
0.067	2.69966
0.068	2.69966
0.07	2.69966
0.072	2.69966
0.073	2.69966
0.075	2.69966
0.077	2.69966
0.078	2.69966
0.08	2.69966
0.082	2.69966
0.083	2.73716
0.085	2.81215
0.087	3.1871
0.088	3.9745
0.09	5.43682
0.092	7.53656
0.093	10.2362
0.095	13.3108
0.097	16.6479
0.098	20.0975
0.1	23.4346
0.102	26.5842
0.103	29.4338
0.105	31.946
0.107	34.0457
0.108	35.7705
0.11	37.0829
0.112	38.0202
0.113	38.6202
0.115	38.9576
0.117	38.9951
0.118	38.8826
0.12	38.5827
0.122	38.1327
0.123	37.6453
0.125	37.0829
0.127	36.4829
0.128	35.9205
0.13	35.3206
0.132	34.7582
0.133	34.2707
0.135	33.7833
0.137	33.3708
0.138	32.9959
0.14	32.6959
0.142	32.3959
0.143	32.2085
0.145	32.021
0.147	31.946
0.148	31.946
0.15	32.0585
0.152	32.2835
0.153	32.6959
0.155	33.3708
0.157	34.4207
0.158	35.883
0.16	37.7953
0.162	40.045
0.163	42.3697
0.165	44.432
0.167	45.8568
0.168	46.4192
0.17	46.2317
0.172	45.2568
0.173	43.682
0.175	41.6573
0.177	39.3326
0.178	36.7829
0.18	34.1207
0.182	31.4211
0.183	28.7589
0.185	26.1717
0.187	23.697
0.188	21.3723
0.19	19.1976
0.192	17.1729
0.193	15.3356
0.195	13.6858
0.197	12.186
0.198	10.8361
0.2	9.67379
0.202	8.62392
0.203	7.72403
0.205	6.93663
0.207	6.22422
0.208	5.66179
0.21	5.17435
0.212	4.7619
0.213	4.64942
0.215	5.06187
0.217	6.22422
0.218	8.024
0.22	10.3487
0.222	12.9734
0.223	15.7105
0.225	18.4102
0.227	20.9974
0.228	23.3971
0.23	25.4968
0.232	27.3341
0.233	28.8714
0.235	30.1462
0.237	31.1586
0.238	31.9085
0.24	32.4709
0.242	32.8459
0.243	33.1084
0.245	33.2208
0.247	33.2958
0.248	33.2958
0.25	33.2583
0.252	33.1833
0.253	33.1084
0.255	33.0709
0.257	33.0709
0.258	33.1459
0.26	33.3708
0.262	33.8208
0.263	34.7207
0.265	36.033
0.267	37.7203
0.268	39.5951
0.27	41.1324
0.272	42.0697
0.273	42.2572
0.275	41.7323
0.277	40.6074
0.278	38.9951
0.28	37.0454
0.282	34.8332
0.283	32.5084
0.285	30.0712
0.287	27.6715
0.288	25.4968
0.29	23.8845
0.292	23.0221
0.293	22.9471
0.295	23.5096
0.297	24.5219
0.298	25.8343
0.3	27.2216
0.302	28.6089
0.303	29.9588
0.305	31.1961
0.307	32.2835
0.308	33.1833
0.31	33.8583
0.312	34.3832
0.313	34.7582
0.315	34.9456
0.317	35.0206
0.318	35.0206
0.32	34.9081
0.322	34.7582
0.323	34.5707
0.325	34.3832
0.327	34.1582
0.328	33.9708
0.33	33.7833
0.332	33.6708
0.333	33.5958
0.335	33.6708
0.337	33.9333
0.338	34.5332
0.34	35.5456
0.342	37.0079
0.343	38.6577
0.345	40.045
0.347	40.7949
0.348	40.9074
0.35	40.3075
0.352	39.1076
0.353	37.5703
0.355	35.958
0.357	34.6832
0.358	33.9708
0.36	33.8208
0.362	34.0457
0.363	34.5707
0.365	35.2081
0.367	35.883
0.368	36.5204
0.37	37.1204
0.372	37.6078
0.373	37.9828
0.375	38.2452
0.377	38.3577
0.378	38.3202
0.38	38.1702
0.382	37.9453
0.383	37.6453
0.385	37.2703
0.387	36.8579
0.388	36.4455
0.39	36.033
0.392	35.6206
0.393	35.2456
0.395	34.9081
0.397	34.6082
0.398	34.3832
0.4	34.2707
0.402	34.2707
0.403	34.4957
0.405	35.1331
0.407	36.258
0.408	37.8328
0.41	39.6326
0.412	41.2448
0.413	42.2947
0.415	42.6322
0.417	42.2197
0.418	41.2073
0.42	39.67
0.422	37.7578
0.423	35.5831
0.425	33.4083
0.427	31.6086
0.428	30.4462
0.43	29.9213
0.432	29.9588
0.433	30.3712
0.435	31.0461
0.437	31.796
0.438	32.6209
0.44	33.4458
0.442	34.1957
0.443	34.8332
0.445	35.3581
0.447	35.7705
0.448	36.033
0.45	36.183
0.452	36.183
0.453	36.108
0.455	35.958
0.457	35.733
0.458	35.4706
0.46	35.2081
0.462	34.9081
0.463	34.6457
0.465	34.3832
0.467	34.1957
0.468	34.0082
0.47	33.9333
0.472	33.9333
0.473	34.1207
0.475	34.5707
0.477	35.4331
0.478	36.7829
0.48	38.5452
0.482	40.4574
0.483	42.1447
0.485	43.1946
0.487	43.4571
0.488	43.0071
0.49	41.9198
0.492	40.3075
0.493	38.4702
0.495	36.7454
0.497	35.4706
0.498	34.8332
0.5	34.6832
0.502	34.9456
0.503	35.3956
0.505	35.9955
0.507	36.6329
0.508	37.2703
0.51	37.8703
0.512	38.3952
0.513	38.8077
0.515	39.1826
0.517	39.4826
0.518	39.7075
0.52	39.895
0.522	40.0075
0.523	40.0825
0.525	40.12
0.527	40.12
0.528	40.0825
0.53	39.97
0.532	39.82
0.533	39.5576
0.535	39.2201
0.537	38.8077
0.538	38.3577
0.54	37.8703
0.542	37.3453
0.543	36.8579
0.545	36.3704
0.547	35.9205
0.548	35.5081
0.55	35.1331
0.552	34.7582
0.553	34.4957
0.555	34.2707
0.557	34.1207
0.558	34.1207
0.56	34.3082
0.562	34.7957
0.563	35.733
0.565	37.1204
0.567	38.8826
0.568	40.7574
0.57	42.2947
0.572	43.1946
0.573	43.3821
0.575	42.8946
0.577	41.8073
0.578	40.2325
0.58	38.3202
0.582	36.183
0.583	33.8958
0.585	31.571
0.587	29.2089
0.588	26.9216
0.59	24.6719
0.592	22.5722
0.593	20.5849
0.595	18.7477
0.597	17.0229
0.598	15.4856
0.6	14.0982
0.602	12.8234
0.603	11.6985
0.605	10.6862
0.607	9.82377
0.608	9.03637
0.61	8.36145
0.612	7.79903
0.613	7.31159
0.615	6.86164
0.617	6.52419
0.618	6.22422
0.62	5.96176
0.622	5.77428
0.623	5.5868
0.625	5.43682
0.627	5.32433
0.628	5.24934
0.63	5.17435
0.632	5.13686
0.633	5.09936
0.635	5.06187
0.637	5.06187
0.638	5.06187
0.64	5.06187
0.642	5.02437
0.643	5.02437
0.645	5.02437
0.647	5.02437
0.648	5.02437
0.65	5.02437
0.652	5.02437
0.653	5.02437
0.655	5.06187
0.657	5.06187
0.658	5.06187
0.66	5.06187
0.662	5.09936
0.663	5.09936
0.665	5.13686
0.667	5.13686
0.668	5.13686
0.67	5.17435
0.672	5.17435
0.673	5.21185
0.675	5.21185
0.677	5.24934
0.678	5.24934
0.68	5.24934
0.682	5.28684
0.683	5.28684
0.685	5.28684
0.687	5.32433
0.688	5.32433
0.69	5.36183
0.692	5.36183
0.693	5.39933
0.695	5.39933
0.697	5.43682
0.698	5.43682
0.7	5.47432
0.702	5.47432
0.703	5.51181
0.705	5.51181
0.707	5.51181
0.708	5.54931
0.71	5.54931
0.712	5.5868
0.713	5.5868
0.715	5.6243
0.717	5.66179
0.718	5.66179
0.72	5.69929
0.722	5.69929
0.723	5.73678
0.725	5.77428
0.727	5.77428
0.728	5.81177
0.73	5.81177
0.732	5.84927
0.733	5.88676
0.735	5.88676
0.737	5.92426
0.738	5.96176
0.74	5.99925
0.742	6.03675
0.743	6.07424
0.745	6.11174
0.747	6.14923
0.748	6.18673
0.75	6.26172
0.752	6.29921
0.753	6.3742
0.755	6.4117
0.757	6.44919
0.758	6.52419
0.76	6.56168
0.762	6.63667
0.763	6.67417
0.765	6.74916
0.767	6.82415
0.768	6.86164
0.77	6.93663
0.772	7.01162
0.773	7.04912
0.775	7.12411
0.777	7.1991
0.778	7.27409
0.78	7.31159
0.782	7.38658
0.783	7.46157
0.785	7.53656
0.787	7.61155
0.788	7.68654
0.79	7.76153
0.792	7.83652
0.793	7.91151
0.795	8.024
0.797	8.09899
0.798	8.21147
0.8	8.32396
0.802	8.43645
0.803	8.54893
0.805	8.66142
0.807	8.7739
0.808	8.92388
0.81	8.99887
0.812	9.14886
0.813	9.29884
0.815	9.48631
0.817	9.5988
0.818	9.71129
0.82	9.82377
0.822	9.97375
0.823	10.0487
0.825	10.1612
0.827	10.2737
0.828	10.3862
0.83	10.4987
0.832	10.6112
0.833	10.7237
0.835	10.8736
0.837	10.9861
0.838	11.1361
0.84	11.2861
0.842	11.4361
0.843	11.6235
0.845	11.7735
0.847	11.961
0.848	12.186
0.85	12.3735
0.852	12.5984
0.853	12.7859
0.855	13.0109
0.857	13.2733
0.858	13.4983
0.86	13.7608
0.862	14.0607
0.863	14.3607
0.865	14.6982
0.867	15.0731
0.868	15.4856
0.87	15.9355
0.872	16.423
0.873	16.9854
0.875	17.6228
0.877	18.3727
0.878	19.1976
0.88	20.1725
0.882	21.2598
0.883	20.8849
0.885	15.748
0.887	15.2606
0.888	18.1102
0.89	26.6217
0.892	31.0836
0.893	34.4582
0.895	37.5703
0.897	40.7574
0.898	44.057
0.9	47.5066
0.902	51.1061
0.903	54.7432
0.905	58.4552
0.907	62.1672
0.908	65.8418
0.91	69.5163
0.912	73.1159
0.913	76.6029
0.915	80.015
0.917	83.3146
0.918	86.5017
0.92	89.5763
0.922	92.5009
0.923	95.2756
0.925	97.9753
0.927	100.487
0.928	102.925
0.93	103.112
0.932	103.112
0.933	103.112
0.935	103.112
0.937	103.112
0.938	103.112
0.94	103.112
0.942	103.112
0.943	103.112
0.945	103.112
0.947	103.112
0.948	103.112
0.95	103.112
0.952	103.112
0.953	103.112
0.955	103.112
0.957	103.112
0.958	103.112
0.96	103.112
0.962	103.112
0.963	103.112
0.965	103.112
0.967	103.112
0.968	103.112
0.97	103.112
0.972	103.112
0.973	103.112
0.975	103.112
0.977	103.112
0.978	103.112
0.98	103.112
0.982	103.112
0.983	103.112
0.985	103.112
0.987	103.112
0.988	103.112
0.99	103.112
0.992	103.112
0.993	103.112
0.995	103.112
0.997	103.112
0.998	103.112
1	103.112
1.002	103.112
1.003	103.112
1.005	103.112
1.007	103.112
1.008	103.112
1.01	103.112
1.012	103.112
1.013	103.112
1.015	103.112
1.017	103.112
1.018	103.112
1.02	103.112
1.022	103.112
1.023	103.112
1.025	103.112
1.027	103.112
1.028	103.112
1.03	103.112
1.032	103.112
1.033	103.112
1.035	103.112
1.037	103.112
1.038	103.112
1.04	103.112
1.042	103.112
1.043	103.112
1.045	103.112
1.047	103.112
1.048	103.112
1.05	103.112
1.052	103.112
1.053	103.112
1.055	103.112
1.057	103.112
1.058	103.112
1.06	103.112
1.062	103.112
1.063	103.112
1.065	103.112
1.067	103.112
1.068	103.112
1.07	103.112
1.072	103.112
1.073	103.112
1.075	103.112
1.077	103.112
1.078	103.112
1.08	103.112
1.082	103.112
1.083	103.112
1.085	103.112
1.087	103.112
1.088	103.112
1.09	103.112
1.092	103.112
1.093	103.112
1.095	103.112
1.097	103.112
1.098	103.112
1.1	103.112
1.102	103.112
1.103	103.112
1.105	103.112
1.107	103.112
1.108	103.112
1.11	103.112
1.112	103.112
1.113	103.112
1.115	103.112
1.117	103.112
1.118	103.112
1.12	103.112
1.122	103.112
1.123	103.112
1.125	103.112
1.127	103.112
1.128	103.112
1.13	103.112
1.132	103.112
1.133	103.112
1.135	103.112
1.137	103.112
1.138	103.112
1.14	103.112
1.142	103.112
1.143	103.112
1.145	103.112
1.147	103.112
1.148	103.112
1.15	103.112
1.152	103.112
1.153	103.112
1.155	103.112
1.157	103.112
1.158	103.112
1.16	103.112
1.162	103.112
1.163	103.112
1.165	103.112
1.167	103.112
1.168	103.112
1.17	103.112
1.172	103.112
1.173	103.112
1.175	103.112
1.177	103.112
1.178	103.112
1.18	103.112
1.182	103.112
1.183	103.112
1.185	103.112
1.187	103.112
1.188	103.112
1.19	103.112
1.192	103.112
1.193	103.112
1.195	103.112
1.197	103.112
1.198	103.112
1.2	103.112
1.202	103.112
1.203	103.112
1.205	103.112
1.207	103.112
1.208	103.112
1.21	103.112
1.212	103.112
1.213	103.112
1.215	103.112
1.217	103.112
1.218	103.112
1.22	103.112
1.222	103.112
1.223	103.112
1.225	103.112
1.227	103.112
1.228	103.112
1.23	103.112
1.232	103.112
1.233	103.112
1.235	103.112
1.237	103.112
1.238	103.112
1.24	103.112
1.242	103.112
1.243	103.112
1.245	103.112
1.247	103.112
1.248	103.112
1.25	103.112
1.252	103.112
1.253	103.112
1.255	103.112
1.257	103.112
1.258	103.112
1.26	103.112
1.262	103.112
1.263	103.112
1.265	103.112
1.267	103.112
1.268	103.112
1.27	103.112
1.272	103.112
1.273	103.112
1.275	103.112
1.277	103.112
1.278	103.112
1.28	103.112
1.282	103.112
1.283	103.112
1.285	103.112
1.287	103.112
1.288	103.112
1.29	103.112
1.292	103.112
1.293	103.112
1.295	103.112
1.297	103.112
1.298	103.112
1.3	103.112
1.302	103.112
1.303	103.112
1.305	103.112
1.307	103.112
1.308	103.112
1.31	103.112
1.312	102.7
1.313	101.162
1.315	99.6251
1.317	98.1252
1.318	96.6254
1.32	95.2006
1.322	93.7383
1.323	92.351
1.325	90.9636
1.327	89.5763
1.328	88.264
1.33	86.9516
1.332	85.6393
1.333	84.3645
1.335	83.1271
1.337	81.8898
1.338	80.1275
1.34	73.9408
1.342	68.5789
1.343	65.9917
1.345	69.4413
1.347	72.441
1.348	72.7409
1.35	72.1785
1.352	71.3536
1.353	70.4162
1.355	69.4788
1.357	68.5789
1.358	67.6415
1.36	66.7792
1.362	65.8793
1.363	65.0169
1.365	64.192
1.367	63.3671
1.368	62.5422
1.37	61.7548
1.372	61.0049
1.373	60.2175
1.375	59.5051
1.377	58.7552
1.378	58.0427
1.38	57.3678
1.382	56.6554
1.383	56.018
1.385	55.3431
1.387	54.7057
1.388	54.1057
1.39	53.5058
1.392	52.9434
1.393	52.3435
1.395	51.8185
1.397	51.2561
1.398	50.6937
1.4	50.1687
1.402	49.6438
1.403	49.1564
1.405	48.6689
1.407	48.144
1.408	47.694
1.41	47.2066
1.412	46.7567
1.413	46.3067
1.415	45.8568
1.417	45.4443
1.418	44.9944
1.42	44.5819
1.422	44.207
1.423	43.7945
1.425	43.4196
1.427	43.0446
1.428	42.6697
1.43	42.2947
1.432	41.9573
1.433	41.5823
1.435	41.2823
1.437	40.9449
1.438	40.6074
1.44	40.3075
1.442	39.97
1.443	39.67
1.445	39.3701
1.447	39.1076
1.448	38.8077
1.45	38.5452
1.452	38.2827
1.453	38.0202
1.455	37.7578
1.457	37.5328
1.458	37.2703
1.46	37.0454
1.462	36.8204
1.463	36.5954
1.465	36.3704
1.467	36.1455
1.468	35.9205
1.47	35.733
1.472	35.5081
1.473	35.3206
1.475	35.1331
1.477	34.9081
1.478	34.7207
1.48	34.5707
1.482	34.3832
1.483	34.1957
1.485	34.0082
1.487	33.8583
1.488	33.6708
1.49	33.5208
1.492	33.3708
1.493	33.2208
1.495	33.0709
1.497	32.9209
1.498	32.7709
1.5	32.6209
1.502	32.4709
1.503	32.3585
1.505	32.2085
1.507	32.096
1.508	31.946
1.51	31.8335
1.512	31.6835
1.513	31.571
1.515	31.4586
1.517	31.3461
1.518	31.2336
1.52	31.1211
1.522	31.0086
1.523	30.8586
1.525	30.7837
1.527	30.6712
1.528	30.5587
1.53	30.4462
1.532	30.3337
1.533	30.2212
1.535	30.1462
1.537	30.0338
1.538	29.9213
1.54	29.8463
1.542	29.7338
1.543	29.6588
1.545	29.5463
1.547	29.4713
1.548	29.3588
1.55	29.2838
1.552	29.1714
1.553	29.0964
1.555	28.9839
1.557	28.9089
1.558	28.8339
1.56	28.7214
1.562	28.6464
1.563	28.5714
1.565	28.4964
1.567	28.4215
1.568	28.309
1.57	28.234
1.572	28.159
1.573	28.084
1.575	28.009
1.577	27.934
1.578	27.859
1.58	27.7465
1.582	27.6715
1.583	27.5966
1.585	27.5216
1.587	27.4466
1.588	27.3716
1.59	27.2966
1.592	27.2216
1.593	27.1466
1.595	27.0716
1.597	26.9966
1.598	26.9216
1.6	26.8466
1.602	26.7717
1.603	26.6967
1.605	26.6217
1.607	26.5467
1.608	26.4717
1.61	26.4342
1.612	26.3592
1.613	26.2842
1.615	26.2092
1.617	26.1342
1.618	26.0592
1.62	25.9842
1.622	25.9093
1.623	25.8718
1.625	25.7968
1.627	25.7218
1.628	25.6468
1.63	25.5718
1.632	25.4968
1.633	25.4218
1.635	25.3843
1.637	25.3093
1.638	25.2343
1.64	25.1594
1.642	25.0844
1.643	25.0469
1.645	24.9719
1.647	24.8969
1.648	24.8219
1.65	24.7844
1.652	24.7094
1.653	24.6344
1.655	24.5594
1.657	24.5219
1.658	24.4469
1.66	24.3719
1.662	24.297
1.663	24.2595
1.665	24.1845
1.667	24.1095
1.668	24.0345
1.67	23.997
1.672	23.922
1.673	23.847
1.675	23.772
1.677	23.7345
1.678	23.6595
1.68	23.5846
1.682	23.5096
1.683	23.4721
1.685	23.3971
1.687	23.3221
1.688	23.2471
1.69	23.2096
1.692	23.1346
1.693	23.0596
1.695	23.0221
1.697	22.9471
1.698	22.8721
1.7	22.8346
1.702	22.7597
1.703	22.6847
1.705	22.6472
1.707	22.5722
1.708	22.5347
1.71	22.4597
1.712	22.3847
1.713	22.3472
1.715	22.2722
1.717	22.2347
1.718	22.1597
1.72	22.0847
1.722	22.0472
1.723	21.9722
1.725	21.9348
1.727	21.8598
1.728	21.8223
1.73	21.7473
1.732	21.6723
1.733	21.6348
1.735	21.5598
1.737	21.5223
1.738	21.4473
1.74	21.4098
1.742	21.3348
1.743	21.2973
1.745	21.2598
1.747	21.1849
1.748	21.1474
1.75	21.0724
1.752	21.0349
1.753	20.9599
1.755	20.9224
1.757	20.8849
1.758	20.8099
1.76	20.7724
1.762	20.7349
1.763	20.6599
1.765	20.6224
1.767	20.5849
1.768	20.5099
1.77	20.4724
1.772	20.435
1.773	20.36
1.775	20.3225
1.777	20.285
1.778	20.2475
1.78	20.1725
1.782	20.135
1.783	12.6734
1.785	9.93626
1.787	8.99887
1.788	16.0855
1.79	18.6352
1.792	19.4601
1.793	19.7225
1.795	19.76
1.797	19.76
1.798	19.7225
1.8	19.685
1.802	19.685
1.803	19.6475
1.805	19.6101
1.807	19.5725
1.808	19.5351
1.81	19.4976
1.812	19.4601
1.813	19.4601
1.815	19.4226
1.817	19.3851
1.818	19.3851
1.82	19.3476
1.822	19.3101
1.823	19.3101
1.825	19.2726
1.827	19.2726
1.828	19.2351
1.83	19.2351
1.832	19.2351
1.833	19.2351
1.835	19.1976
1.837	19.1976
1.838	19.1976
1.84	19.1976
1.842	19.1976
1.843	19.1976
1.845	19.2351
1.847	19.2351
1.848	19.2351
1.85	19.2351
1.852	19.2726
1.853	19.2726
1.855	19.2726
1.857	19.3101
1.858	19.3101
1.86	19.3476
1.862	19.3851
1.863	19.3851
1.865	19.4226
1.867	19.4601
1.868	19.4976
1.87	19.5351
1.872	19.5725
1.873	19.6101
1.875	19.6475
1.877	19.685
1.878	19.76
1.88	19.7975
1.882	19.835
1.883	19.91
1.885	19.9475
1.887	20.0225
1.888	20.0975
1.89	20.135
1.892	20.21
1.893	20.285
1.895	20.36
1.897	20.3974
1.898	20.4724
1.9	20.5474
1.902	20.6224
1.903	20.6974
1.905	20.7724
1.907	20.8474
1.908	20.9224
1.91	20.9974
1.912	21.1099
1.913	21.1849
1.915	21.2598
1.917	21.3348
1.918	21.4098
1.92	21.4848
1.922	21.5598
1.923	21.6348
1.925	21.7098
1.927	21.7848
1.928	21.8598
1.93	21.9348
1.932	22.0098
1.933	22.0847
1.935	22.1597
1.937	22.2347
1.938	22.3097
1.94	22.3847
1.942	22.4222
1.943	22.4972
1.945	22.5722
1.947	22.6097
1.948	22.6847
1.95	22.7222
1.952	22.7971
1.953	22.8346
1.955	22.8721
1.957	22.9096
1.958	22.9471
1.96	22.9846
1.962	23.0221
1.963	23.0596
1.965	23.0971
1.967	23.0971
1.968	23.1346
1.97	23.1346
1.972	23.1346
1.973	23.1721
1.975	23.1721
1.977	23.1721
1.978	23.1721
1.98	23.1721
1.982	23.1346
1.983	23.1346
1.985	23.1346
1.987	23.0971
1.988	23.0596
1.99	23.0596
1.992	23.0221
1.993	22.9846
1.995	22.9471
1.997	22.9096
1.998	22.8721
2	22.8346
2.002	22.7597
2.003	22.7222
2.005	22.6472
2.007	22.6097
2.008	22.5347
2.01	22.4972
2.012	22.4222
2.013	22.3472
2.015	22.2722
2.017	22.1972
2.018	22.1222
2.02	22.0472
2.022	21.9722
2.023	21.8598
2.025	21.7848
2.027	21.7098
2.028	21.5973
2.03	21.5223
2.032	21.4098
2.033	21.2973
2.035	21.2223
2.037	21.1099
2.038	20.9974
2.04	20.8849
2.042	20.7724
2.043	20.6974
2.045	20.5849
2.047	20.4724
2.048	20.36
2.05	20.2475
2.052	20.0975
2.053	19.985
2.055	19.8725
2.057	19.76
2.058	19.6475
2.06	19.5351
2.062	19.3851
2.063	19.2726
2.065	19.1601
2.067	19.0101
2.068	18.8976
2.07	18.7852
2.072	18.6352
2.073	18.5227
2.075	18.4102
2.077	18.2602
2.078	18.1477
2.08	17.9977
2.082	17.8853
2.083	17.7353
2.085	17.6228
2.087	17.5103
2.088	17.3603
2.09	17.2478
2.092	17.0979
2.093	16.9854
2.095	16.8729
2.097	16.7229
2.098	16.6104
2.1	16.4979
2.102	16.348
2.103	16.2355
2.105	16.123
2.107	15.973
2.108	15.8605
2.11	15.748
2.112	15.6356
2.113	15.4856
2.115	15.3731
2.117	15.2606
2.118	15.1481
2.12	15.0356
2.122	14.9231
2.123	14.8107
2.125	14.6982
2.127	14.5857
2.128	14.4732
2.13	14.3607
2.132	14.2482
2.133	14.1357
2.135	14.0607
2.137	13.9483
2.138	13.8358
2.14	13.7233
2.142	13.6483
2.143	13.5358
2.145	13.4608
2.147	13.3483
2.148	13.2358
2.15	13.1609
2.152	13.0484
2.153	12.9734
2.155	12.8984
2.157	12.7859
2.158	12.7109
2.16	12.6359
2.162	12.5234
2.163	12.4484
2.165	12.3735
2.167	12.2985
2.168	12.2235
2.17	12.1485
2.172	12.0735
2.173	11.961
2.175	11.886
2.177	11.811
2.178	11.736
2.18	11.6985
2.182	11.6235
2.183	11.5486
2.185	11.4736
2.187	11.3986
2.188	11.3611
2.19	11.3236
2.192	11.2486
2.193	11.1736
2.195	11.1361
2.197	11.0611
2.198	11.0236
2.2	10.9486
2.202	10.8736
2.203	10.8361
2.205	10.7612
2.207	10.7237
2.208	10.6487
2.21	10.6112
2.212	10.5362
2.213	10.4987
2.215	10.4612
2.217	10.3862
2.218	10.3487
2.22	10.3112
2.222	10.2737
2.223	10.1987
2.225	10.1612
2.227	10.1237
2.228	5.66179
2.23	0.862392
2.232	-0.674916
2.233	3.14961
2.235	7.68654
2.237	9.14886
2.238	9.5988
2.24	9.71129
2.242	9.74878
2.243	9.71129
2.245	9.71129
2.247	9.67379
2.248	9.6363
2.25	9.5988
2.252	9.56131
2.253	9.56131
2.255	9.52381
2.257	9.48631
2.258	9.44882
2.26	9.44882
2.262	9.41132
2.263	9.37383
2.265	9.37383
2.267	9.33633
2.268	9.33633
2.27	9.29884
2.272	9.29884
2.273	9.26134
2.275	9.26134
2.277	9.22385
2.278	9.22385
2.28	9.22385
2.282	9.22385
2.283	9.22385
2.285	9.18635
2.287	9.18635
2.288	9.18635
2.29	9.18635
2.292	9.18635
2.293	9.18635
2.295	9.18635
2.297	9.22385
2.298	9.22385
2.3	9.22385
2.302	9.26134
2.303	9.26134
2.305	9.26134
2.307	9.29884
2.308	9.33633
2.31	9.33633
2.312	9.37383
2.313	9.41132
2.315	9.44882
2.317	9.44882
2.318	9.48631
2.32	9.52381
2.322	9.5988
2.323	9.6363
2.325	9.67379
2.327	9.71129
2.328	9.78628
2.33	9.82377
2.332	9.86127
2.333	9.89876
2.335	9.97375
2.337	10.0487
2.338	10.0862
2.34	10.1612
2.342	10.2362
2.343	10.3487
2.345	10.4237
2.347	10.4987
2.348	10.6112
2.35	10.6862
2.352	10.7987
2.353	10.9111
2.355	10.9861
2.357	11.0986
2.358	11.2111
2.36	11.3236
2.362	11.4736
2.363	11.5861
2.365	11.6985
2.367	11.8485
2.368	11.9985
2.37	12.111
2.372	12.261
2.373	12.4109
2.375	12.5609
2.377	12.7109
2.378	12.8984
2.38	13.0484
2.382	13.1983
2.383	13.3858
2.385	13.5358
2.387	13.7233
2.388	13.9108
2.39	14.0607
2.392	14.2482
2.393	14.4357
2.395	14.6232
2.397	14.8107
2.398	14.9981
2.4	15.1856
2.402	15.3731
2.403	15.5981
2.405	15.7855
2.407	15.973
2.408	16.1605
2.41	16.3854
2.412	16.5729
2.413	16.7604
2.415	16.9854
2.417	17.1729
2.418	17.3603
2.42	17.5853
2.422	17.7728
2.423	17.9602
2.425	18.1477
2.427	18.3727
2.428	18.5602
2.43	18.7477
2.432	18.9351
2.433	19.1226
2.435	19.3101
2.437	19.4976
2.438	19.685
2.44	19.8725
2.442	20.0225
2.443	20.21
2.445	20.36
2.447	20.5474
2.448	20.6974
2.45	20.8849
2.452	21.0349
2.453	21.1849
2.455	21.3348
2.457	21.4848
2.458	21.5973
2.46	21.7473
2.462	21.8598
2.463	22.0098
2.465	22.1222
2.467	22.2347
2.468	22.3472
2.47	22.4597
2.472	22.5722
2.473	22.6472
2.475	22.7597
2.477	22.8346
2.478	22.9096
2.48	23.0221
2.482	23.0971
2.483	23.1346
2.485	23.2096
2.487	23.2471
2.488	23.3221
2.49	23.3596
2.492	23.3971
2.493	23.4346
2.495	23.4721
2.497	23.5096
2.498	23.5096
2.5	23.5471
2.502	23.5471
2.503	23.5471
2.505	23.5471
2.507	23.5471
2.508	23.5471
2.51	23.5096
2.512	23.5096
2.513	23.4721
2.515	23.4346
2.517	23.3971
2.518	23.3971
2.52	23.3221
2.522	23.2846
2.523	23.2471
2.525	23.1721
2.527	23.1346
2.528	23.0596
2.53	22.9846
2.532	22.9471
2.533	22.8721
2.535	22.7971
2.537	22.7222
2.538	22.6097
2.54	22.5347
2.542	22.4597
2.543	22.3472
2.545	22.2722
2.547	22.1597
2.548	22.0847
2.55	21.9722
2.552	21.8598
2.553	21.7848
2.555	21.6723
2.557	21.5598
2.558	21.4473
2.56	21.3348
2.562	21.2223
2.563	21.1099
2.565	20.9974
2.567	20.8849
2.568	20.7349
2.57	20.6224
2.572	20.5099
2.573	20.3974
2.575	20.285
2.577	20.135
2.578	20.0225
2.58	19.91
2.582	19.7975
2.583	19.6475
2.585	19.5351
2.587	19.4226
2.588	19.3101
2.59	19.1601
2.592	19.0476
2.593	18.9351
2.595	18.7852
2.597	18.6727
2.598	18.5602
2.6	18.4477
2.602	18.3352
2.603	18.1852
2.605	18.0727
2.607	17.9602
2.608	17.8478
2.61	17.7353
2.612	17.6228
2.613	17.5103
2.615	17.3978
2.617	17.2853
2.618	17.1729
2.62	17.0604
2.622	16.9854
2.623	16.8729
2.625	16.7604
2.627	16.6479
2.628	16.5729
2.63	16.4604
2.632	16.348
2.633	16.273
2.635	16.1605
2.637	16.0855
2.638	16.0105
2.64	15.898
2.642	15.823
2.643	15.748
2.645	15.6356
2.647	15.5605
2.648	15.4856
2.65	15.4106
2.652	15.3356
2.653	15.2606
2.655	15.2231
2.657	15.1481
2.658	15.0731
2.66	14.9981
2.662	14.9606
2.663	14.9231
2.665	14.8481
2.667	14.8107
2.668	14.7731
2.67	12.0735
2.672	6.07424
2.673	4.08699
2.675	6.07424
2.677	11.7735
2.678	13.6108
2.68	14.2107
2.682	14.3982
2.683	14.4357
2.685	14.4732
2.687	14.4732
2.688	14.4732
2.69	14.4732
2.692	14.4732
2.693	14.4732
2.695	14.4732
2.697	14.5107
2.698	14.5107
2.7	14.5482
2.702	14.5857
2.703	14.6232
2.705	14.6607
2.707	14.6982
2.708	14.7731
2.71	14.8107
2.712	14.8856
2.713	14.9606
2.715	15.0356
2.717	15.1106
2.718	15.2231
2.72	15.2981
2.722	15.4106
2.723	15.5231
2.725	15.673
2.727	15.7855
2.728	15.9355
2.73	16.0855
2.732	16.2355
2.733	16.3854
2.735	16.5354
2.737	16.7229
2.738	16.9104
2.74	17.0979
2.742	17.2853
2.743	17.4728
2.745	17.6978
2.747	17.9228
2.748	18.1477
2.75	18.3727
2.752	18.5977
2.753	18.8601
2.755	19.0851
2.757	19.3476
2.758	19.6101
2.76	19.8725
2.762	20.135
2.763	20.3974
2.765	20.6974
2.767	20.9599
2.768	21.2598
2.77	21.5223
2.772	21.8223
2.773	22.1222
2.775	22.3847
2.777	22.6847
2.778	22.9846
2.78	23.2846
2.782	23.5471
2.783	23.847
2.785	24.147
2.787	24.4094
2.788	24.7094
2.79	24.9719
2.792	25.2718
2.793	25.5343
2.795	25.7968
2.797	26.0592
2.798	26.2842
2.8	26.5467
2.802	26.7717
2.803	27.0341
2.805	27.2591
2.807	27.4841
2.808	27.6715
2.81	27.859
2.812	28.084
2.813	28.234
2.815	28.4215
2.817	28.5714
2.818	28.7214
2.82	28.8714
2.822	29.0214
2.823	29.1339
2.825	29.2463
2.827	29.3213
2.828	29.4338
2.83	29.4713
2.832	29.5463
2.833	29.6213
2.835	29.6588
2.837	29.6588
2.838	29.6963
2.84	29.6963
2.842	29.6963
2.843	29.6588
2.845	29.6213
2.847	29.5838
2.848	29.5463
2.85	29.5088
2.852	29.4338
2.853	29.3588
2.855	29.2463
2.857	29.1714
2.858	29.0589
2.86	28.9464
2.862	28.8339
2.863	28.6839
2.865	28.5339
2.867	28.3839
2.868	28.2715
2.87	28.084
2.872	27.934
2.873	27.7465
2.875	27.5966
2.877	27.4091
2.878	27.2216
2.88	27.0341
2.882	26.8466
2.883	26.6592
2.885	26.4342
2.887	26.2467
2.888	26.0218
2.89	25.7968
2.892	25.6093
2.893	25.3843
2.895	25.1594
2.897	24.9344
2.898	24.7094
2.9	24.4844
2.902	24.2595
2.903	24.0345
2.905	23.8095
2.907	23.5846
2.908	23.3596
2.91	23.1346
2.912	22.9096
2.913	22.6847
2.915	22.4597
2.917	22.2347
2.918	22.0098
2.92	21.8223
2.922	21.5973
2.923	21.3723
2.925	21.1474
2.927	20.9224
2.928	20.7349
2.93	20.5099
2.932	20.3225
2.933	20.0975
2.935	19.91
2.937	19.685
2.938	19.4976
2.94	19.3101
2.942	19.1226
2.943	18.9351
2.945	18.7102
2.947	18.5227
2.948	18.3727
2.95	18.1852
2.952	17.9977
2.953	17.8478
2.955	17.6603
2.957	17.5103
2.958	17.3228
2.96	17.1729
2.962	17.0229
2.963	16.8729
2.965	16.7229
2.967	16.5729
2.968	16.423
2.97	16.273
2.972	16.123
2.973	16.0105
2.975	15.8605
2.977	15.748
2.978	15.5981
2.98	15.4856
2.982	15.3731
2.983	15.2606
2.985	15.1481
2.987	15.0356
2.988	14.9231
2.99	14.8107
2.992	14.6982
2.993	14.6232
2.995	14.5107
2.997	14.4357
2.998	14.3232
3	14.2482
3.002	14.1357
3.003	14.0607
3.005	13.9857
3.007	13.9108
3.008	13.8358
3.01	13.7608
3.012	13.6858
3.013	13.6108
3.015	13.5358
3.017	13.4608
3.018	13.3858
3.02	13.3108
3.022	13.2733
3.023	13.1983
3.025	13.1234
3.027	13.0859
3.028	13.0109
3.03	12.9359
3.032	12.8984
3.033	12.8234
3.035	12.7859
3.037	12.7109
3.038	12.6734
3.04	12.5984
3.042	12.5609
3.043	12.4859
3.045	12.4484
3.047	12.3735
3.048	12.336
3.05	12.261
3.052	12.2235
3.053	12.1485
3.055	12.111
3.057	12.036
3.058	11.9985
3.06	11.9235
3.062	11.8485
3.063	11.811
3.065	11.736
3.067	11.6985
3.068	11.6235
3.07	11.5486
3.072	11.5111
3.073	11.4361
3.075	11.3986
3.077	11.3611
3.078	11.2861
3.08	11.2111
3.082	11.1361
3.083	11.0986
3.085	11.0236
3.087	10.9486
3.088	10.8736
3.09	10.7987
3.092	10.7237
3.093	10.6487
3.095	10.5737
3.097	10.4987
3.098	10.4612
3.1	10.3487
3.102	10.3112
3.103	10.2362
3.105	10.1612
3.107	4.19947
3.108	0.337458
3.11	-0.937383
3.112	4.42445
3.113	8.024
3.115	9.11136
3.117	9.44882
3.118	9.48631
3.12	9.48631
3.122	9.41132
3.123	9.33633
3.125	9.26134
3.127	9.22385
3.128	9.14886
3.13	9.07387
3.132	8.99887
3.133	8.92388
3.135	8.84889
3.137	8.8114
3.138	8.73641
3.14	8.66142
3.142	8.58643
3.143	8.51144
3.145	8.47394
3.147	8.39895
3.148	8.32396
3.15	8.24897
3.152	8.21147
3.153	8.13648
3.155	8.06149
3.157	8.024
3.158	7.94901
3.16	7.91151
3.162	7.83652
3.163	7.79903
3.165	7.72403
3.167	7.68654
3.168	7.61155
3.17	7.53656
3.172	7.49906
3.173	7.46157
3.175	7.38658
3.177	7.34908
3.178	7.27409
3.18	7.2366
3.182	7.1991
3.183	7.12411
3.185	7.08661
3.187	7.04912
3.188	7.01162
3.19	6.93663
3.192	6.89914
3.193	6.86164
3.195	6.82415
3.197	6.78665
3.198	6.74916
3.2	6.67417
3.202	6.63667
3.203	6.59917
3.205	6.56168
3.207	6.52419
3.208	6.48669
3.21	6.44919
3.212	6.4117
3.213	6.3742
3.215	6.33671
3.217	6.29921
3.218	6.26172
3.22	6.22422
3.222	6.18673
3.223	6.14923
3.225	6.11174
3.227	6.07424
3.228	6.03675
3.23	5.99925
3.232	5.96176
3.233	5.92426
3.235	5.88676
3.237	5.88676
3.238	5.84927
3.24	5.81177
3.242	5.77428
3.243	5.73678
3.245	5.69929
3.247	5.69929
3.248	5.66179
3.25	5.6243
3.252	5.5868
3.253	5.5868
3.255	5.54931
3.257	5.51181
3.258	5.51181
3.26	5.47432
3.262	5.43682
3.263	5.43682
3.265	5.39933
3.267	5.36183
3.268	5.36183
3.27	5.32433
3.272	5.32433
3.273	5.28684
3.275	5.28684
3.277	5.24934
3.278	5.24934
3.28	5.21185
3.282	5.21185
3.283	5.17435
3.285	5.17435
3.287	5.13686
3.288	5.13686
3.29	5.13686
3.292	5.09936
3.293	5.09936
3.295	5.06187
3.297	5.06187
3.298	5.06187
3.3	5.02437
3.302	5.02437
3.303	5.02437
3.305	5.02437
3.307	4.98688
3.308	4.98688
3.31	4.98688
3.312	4.98688
3.313	4.98688
3.315	4.98688
3.317	4.98688
3.318	4.94938
3.32	4.94938
3.322	4.94938
3.323	4.94938
3.325	4.94938
3.327	4.98688
3.328	4.98688
[truncated: 1,277 more rows]
