# Supplementary material for: Phosphorylation of P-stalk proteins defines the ribosomal state for interaction with auxiliary protein factors
Source: EMBO Rep. 2024 Oct 28;25(12):5478–506. doi: 10.1038/s44319-024-00297-1 (PMC11624264; doi:10.1038/s44319-024-00297-1)
Supplement: Supplementary file 5 — Source data Fig. 4 [file 44319_2024_297_MOESM5_ESM.zip]

Archive with 9 entries (8 files):
- Figure 4/
- Figure 4/Fig4A - Numerical data polysomes MEF +AP.xlsx
- Figure 4/Fig4A - Numerical data polysomes MEF -AP.xlsx
- Figure 4/Fig4A - Numerical data polysomes Yeast +AP.xlsx
- Figure 4/Fig4A - Numerical data polysomes Yeast -AP.xlsx
- Figure 4/Fig4B - Western blot MEF P1 polysomes phos-tag.tif
- Figure 4/Fig4B - Western blot MEF uL10 polysomes phos-tag.tif
- Figure 4/Fig4B - Western blot yeast polysomes.png
- Figure 4/Fig4B - Western blot yeast uL10 and P1AP2B polysomes phos-tag.tif
