# Supplementary material for: Phosphorylation of P-stalk proteins defines the ribosomal state for interaction with auxiliary protein factors
Source: EMBO Rep. 2024 Oct 28;25(12):5478–506. doi: 10.1038/s44319-024-00297-1 (PMC11624264; doi:10.1038/s44319-024-00297-1)
Supplement: Supplementary file 5 — Source data Fig. 4 [file 44319_2024_297_MOESM5_ESM.zip › Figure 4/Fig4A - Numerical data polysomes MEF +AP.xlsx]

## Sheet: Arkusz1
Numerical data for graphical visualization of polysome profiling from MEF cells treated with AP
Time	Value
0	37.7203
0.0017	30.4837
0.0033	28.084
0.005	27.8965
0.0067	34.8706
0.0083	37.1953
0.01	37.9828
0.0117	38.2452
0.0133	38.3202
0.015	38.3577
0.0167	38.3577
0.0183	38.3577
0.02	38.3577
0.0217	38.3577
0.0233	38.3577
0.025	38.3577
0.0267	38.3577
0.0283	38.3577
0.03	38.3577
0.0317	38.3577
0.0333	38.3202
0.035	38.3202
0.0367	38.3202
0.0383	38.3202
0.04	38.3202
0.0417	38.2827
0.0433	38.2827
0.045	38.2827
0.0467	38.2452
0.0483	38.2452
0.05	38.2452
0.0517	38.2452
0.0533	38.2452
0.055	38.2827
0.0567	38.2827
0.0583	38.2827
0.06	38.3202
0.0617	38.3202
0.0633	38.3577
0.065	38.3577
0.0667	38.3952
0.0683	38.3952
0.07	38.3952
0.0717	38.3952
0.0733	38.3952
0.075	38.3952
0.0767	38.3952
0.0783	38.3952
0.08	38.3952
0.0817	38.3952
0.0833	38.3952
0.085	38.3952
0.0867	38.3952
0.0883	38.3952
0.09	38.3952
0.0917	38.3952
0.0933	38.3952
0.095	38.3952
0.0967	38.4327
0.0983	38.4327
0.1	38.4327
0.1017	38.4327
0.1033	38.4327
0.105	38.4327
0.1067	38.4327
0.1083	38.4327
0.11	38.4327
0.1117	38.4702
0.1133	38.4702
0.115	38.4702
0.1167	38.4702
0.1183	38.4702
0.12	38.4702
0.1217	38.4702
0.1233	38.4702
0.125	38.4327
0.1267	38.4327
0.1283	38.4327
0.13	38.4327
0.1317	38.4702
0.1333	38.4702
0.135	38.4702
0.1367	38.4702
0.1383	38.4702
0.14	38.4702
0.1417	38.4702
0.1433	38.4702
0.145	38.4702
0.1467	38.4702
0.1483	38.4702
0.15	38.4702
0.1517	38.4702
0.1533	38.4702
0.155	38.4702
0.1567	38.4702
0.1583	38.4702
0.16	38.4702
0.1617	38.4702
0.1633	38.4702
0.165	38.5077
0.1667	38.5077
0.1683	38.5077
0.17	38.5077
0.1717	38.5077
0.1733	38.5077
0.175	38.5077
0.1767	38.5077
0.1783	38.5452
0.18	38.5452
0.1817	38.5452
0.1833	38.5452
0.185	38.5452
0.1867	38.5452
0.1883	38.5452
0.19	38.5452
0.1917	38.5452
0.1933	38.5452
0.195	38.5827
0.1967	38.5827
0.1983	38.5827
0.2	38.5827
0.2017	38.5827
0.2033	38.5827
0.205	38.5827
0.2067	38.5827
0.2083	38.5827
0.21	38.5827
0.2117	38.5827
0.2133	38.5827
0.215	38.5827
0.2167	38.5827
0.2183	38.5827
0.22	38.5827
0.2217	38.5452
0.2233	38.5452
0.225	38.5452
0.2267	38.5452
0.2283	38.5452
0.23	38.5452
0.2317	38.5452
0.2333	38.5452
0.235	38.5452
0.2367	38.5452
0.2383	38.5452
0.24	38.5077
0.2417	38.5077
0.2433	38.5077
0.245	38.5077
0.2467	38.5077
0.2483	38.5077
0.25	38.5077
0.2517	38.5077
0.2533	38.5077
0.255	38.5077
0.2567	38.5077
0.2583	38.5077
0.26	38.5077
0.2617	38.5077
0.2633	38.5077
0.265	38.5077
0.2667	38.5077
0.2683	38.5077
0.27	38.5077
0.2717	38.5077
0.2733	38.5077
0.275	38.5452
0.2767	38.5452
0.2783	38.5452
0.28	38.5452
0.2817	38.5452
0.2833	38.5452
0.285	38.5452
0.2867	38.5452
0.2883	38.5827
0.29	38.5827
0.2917	38.5827
0.2933	38.5827
0.295	38.5827
0.2967	38.5827
0.2983	38.5827
0.3	38.5827
0.3017	38.5827
0.3033	38.5827
0.305	38.5827
0.3067	38.5827
0.3083	38.5827
0.31	38.5827
0.3117	38.5827
0.3133	38.5827
0.315	38.5827
0.3167	38.5827
0.3183	38.5827
0.32	38.5827
0.3217	38.5827
0.3233	38.5827
0.325	38.5827
0.3267	38.5827
0.3283	38.5827
0.33	38.5827
0.3317	38.5827
0.3333	38.5827
0.335	38.5827
0.3367	38.5827
0.3383	38.5827
0.34	38.5827
0.3417	38.5827
0.3433	38.5827
0.345	38.5827
0.3467	38.5827
0.3483	38.5827
0.35	38.5827
0.3517	38.5827
0.3533	38.5827
0.355	38.5827
0.3567	38.5827
0.3583	38.5827
0.36	38.5827
0.3617	38.5827
0.3633	38.5827
0.365	38.6202
0.3667	38.6202
0.3683	38.6202
0.37	38.6202
0.3717	38.6202
0.3733	38.6202
0.375	38.6202
0.3767	38.6202
0.3783	38.6202
0.38	38.5827
0.3817	38.6202
0.3833	38.6202
0.385	38.6202
0.3867	38.6202
0.3883	38.6202
0.39	38.6202
0.3917	38.6202
0.3933	38.6202
0.395	38.6202
0.3967	38.6202
0.3983	38.6202
0.4	38.6202
0.4017	38.6202
0.4033	38.6202
0.405	38.6202
0.4067	38.6202
0.4083	38.6202
0.41	38.6202
0.4117	38.6202
0.4133	38.6202
0.415	38.6202
0.4167	38.6202
0.4183	38.6202
0.42	38.6202
0.4217	38.6202
0.4233	38.6202
0.425	38.6202
0.4267	38.6202
0.4283	38.6202
0.43	38.6202
0.4317	38.6202
0.4333	38.6202
0.435	38.6202
0.4367	38.6202
0.4383	38.6202
0.44	38.5827
0.4417	38.5827
0.4433	38.5827
0.445	38.5827
0.4467	38.5827
0.4483	38.5827
0.45	38.5827
0.4517	38.5827
0.4533	38.5827
0.455	38.6202
0.4567	38.6202
0.4583	38.6202
0.46	38.6202
0.4617	38.6202
0.4633	38.6202
0.465	38.6202
0.4667	38.6202
0.4683	38.6202
0.47	38.6202
0.4717	38.6202
0.4733	38.6202
0.475	38.6202
0.4767	38.6202
0.4783	38.6202
0.48	38.6202
0.4817	38.6202
0.4833	38.6202
0.485	38.6202
0.4867	38.6202
0.4883	38.6202
0.49	38.6202
0.4917	38.6202
0.4933	38.6202
0.495	38.6577
0.4967	38.6577
0.4983	38.6577
0.5	38.6577
0.5017	38.6952
0.5033	38.6952
0.505	38.6952
0.5067	38.7327
0.5083	38.7327
0.51	38.7327
0.5117	38.7327
0.5133	38.7702
0.515	38.7702
0.5167	38.7702
0.5183	38.7702
0.52	38.7702
0.5217	38.7702
0.5233	38.8077
0.525	38.8077
0.5267	38.8077
0.5283	38.8077
0.53	38.8077
0.5317	38.8451
0.5333	38.8451
0.535	38.8451
0.5367	38.8451
0.5383	38.8451
0.54	38.8451
0.5417	38.8451
0.5433	38.8826
0.545	38.8826
0.5467	38.8826
0.5483	38.8826
0.55	38.8826
0.5517	38.8826
0.5533	38.8826
0.555	38.8826
0.5567	38.8826
0.5583	38.8826
0.56	38.8826
0.5617	38.8826
0.5633	38.8826
0.565	38.8826
0.5667	38.8826
0.5683	38.8826
0.57	38.8826
0.5717	38.8826
0.5733	38.9201
0.575	38.9201
0.5767	38.9201
0.5783	38.9201
0.58	38.9201
0.5817	38.9201
0.5833	38.9201
0.585	38.9201
0.5867	38.9201
0.5883	38.9201
0.59	38.9201
0.5917	38.9201
0.5933	38.9201
0.595	38.9201
0.5967	38.9201
0.5983	38.9201
0.6	38.9201
0.6017	38.9201
0.6033	38.9201
0.605	38.9201
0.6067	38.9201
0.6083	38.9201
0.61	38.9201
0.6117	38.9201
0.6133	38.9201
0.615	38.9201
0.6167	38.9201
0.6183	38.9201
0.62	38.9201
0.6217	38.9201
0.6233	38.9201
0.625	38.9201
0.6267	38.9201
0.6283	38.9201
0.63	38.9201
0.6317	38.9201
0.6333	38.9201
0.635	38.9201
0.6367	38.9201
0.6383	38.9201
0.64	38.9201
0.6417	38.9201
0.6433	38.9201
0.645	38.9201
0.6467	38.9201
0.6483	38.9201
0.65	38.9201
0.6517	38.9201
0.6533	38.9201
0.655	38.9576
0.6567	38.9576
0.6583	38.9576
0.66	38.9576
0.6617	38.9576
0.6633	38.9576
0.665	38.9576
0.6667	38.9576
0.6683	38.9576
0.67	38.9576
0.6717	38.9576
0.6733	38.9576
0.675	38.9576
0.6767	38.9576
0.6783	38.9576
0.68	38.9576
0.6817	38.9576
0.6833	38.9576
0.685	38.9576
0.6867	38.9576
0.6883	38.9576
0.69	38.9576
0.6917	38.9576
0.6933	38.9576
0.695	38.9576
0.6967	38.9576
0.6983	38.9576
0.7	38.9576
0.7017	38.9576
0.7033	38.9576
0.705	38.9576
0.7067	38.9576
0.7083	38.9576
0.71	38.9576
0.7117	38.9576
0.7133	38.9576
0.715	38.9576
0.7167	38.9576
0.7183	38.9576
0.72	38.9576
0.7217	38.9576
0.7233	38.9576
0.725	38.9576
0.7267	38.9576
0.7283	38.9576
0.73	38.9576
0.7317	38.9576
0.7333	38.9576
0.735	38.9576
0.7367	38.9576
0.7383	38.9576
0.74	38.9576
0.7417	38.9576
0.7433	38.9576
0.745	38.9576
0.7467	38.9576
0.7483	38.9576
0.75	38.9576
0.7517	38.9576
0.7533	38.9576
0.755	38.9576
0.7567	38.9576
0.7583	38.9576
0.76	38.9576
0.7617	38.9576
0.7633	38.9576
0.765	38.9576
0.7667	38.9576
0.7683	38.9576
0.77	38.9576
0.7717	38.9576
0.7733	38.9576
0.775	38.9576
0.7767	38.9951
0.7783	38.9951
0.78	38.9951
0.7817	38.9951
0.7833	38.9951
0.785	38.9951
0.7867	38.9951
0.7883	38.9951
0.79	38.9951
0.7917	38.9951
0.7933	38.9951
0.795	38.9951
0.7967	38.9951
0.7983	38.9951
0.8	38.9951
0.8017	38.9951
0.8033	38.9951
0.805	38.9951
0.8067	38.9951
0.8083	38.9951
0.81	38.9951
0.8117	39.0326
0.8133	39.0326
0.815	39.0326
0.8167	39.0326
0.8183	39.0326
0.82	39.0326
0.8217	39.0326
0.8233	39.0326
0.825	39.0326
0.8267	39.0326
0.8283	39.0326
0.83	39.0326
0.8317	39.0326
0.8333	39.0326
0.835	39.0326
0.8367	39.0326
0.8383	39.0701
0.84	39.0701
0.8417	39.0701
0.8433	39.0701
0.845	39.0701
0.8467	39.0701
0.8483	39.0701
0.85	39.0701
0.8517	39.0701
0.8533	39.0701
0.855	39.0701
0.8567	39.1076
0.8583	39.1076
0.86	39.1076
0.8617	39.1076
0.8633	39.1076
0.865	39.1076
0.8667	39.1076
0.8683	39.1076
0.87	39.1076
0.8717	39.1076
0.8733	39.1076
0.875	39.1076
0.8767	39.1076
0.8783	39.1076
0.88	39.1076
0.8817	39.1076
0.8833	39.1076
0.885	39.1076
0.8867	39.1076
0.8883	39.1076
0.89	39.1451
0.8917	39.1451
0.8933	39.1826
0.895	39.2201
0.8967	39.2576
0.8983	39.2951
0.9	39.3701
0.9017	39.4826
0.9033	39.8575
0.905	40.5699
0.9067	41.8073
0.9083	43.6071
0.91	45.8568
0.9117	48.5939
0.9133	51.6685
0.915	55.0806
0.9167	58.7177
0.9183	62.4672
0.92	66.3667
0.9217	70.2662
0.9233	74.1657
0.925	78.0277
0.9267	81.8148
0.9283	85.4518
0.93	89.0139
0.9317	92.426
0.9333	95.6505
0.935	98.7252
0.9367	101.687
0.9383	103.112
0.94	103.112
0.9417	103.112
0.9433	103.112
0.945	103.112
0.9467	103.112
0.9483	103.112
0.95	103.112
0.9517	103.112
0.9533	103.112
0.955	103.112
0.9567	103.112
0.9583	103.112
0.96	103.112
0.9617	103.112
0.9633	103.112
0.965	103.112
0.9667	103.112
0.9683	103.112
0.97	103.112
0.9717	103.112
0.9733	103.112
0.975	103.112
0.9767	103.112
0.9783	103.112
0.98	103.112
0.9817	103.112
0.9833	103.112
0.985	103.112
0.9867	103.112
0.9883	103.112
0.99	103.112
0.9917	103.112
0.9933	103.112
0.995	103.112
0.9967	103.112
0.9983	103.112
1	103.112
1.0017	103.112
1.0033	103.112
1.005	103.112
1.0067	103.112
1.0083	103.112
1.01	103.112
1.0117	103.112
1.0133	103.112
1.015	103.112
1.0167	103.112
1.0183	103.112
1.02	103.112
1.0217	103.112
1.0233	103.112
1.025	103.112
1.0267	103.112
1.0283	103.112
1.03	103.112
1.0317	103.112
1.0333	103.112
1.035	103.112
1.0367	103.112
1.0383	103.112
1.04	103.112
1.0417	103.112
1.0433	103.112
1.045	103.112
1.0467	103.112
1.0483	103.112
1.05	103.112
1.0517	103.112
1.0533	103.112
1.055	103.112
1.0567	103.112
1.0583	103.112
1.06	103.112
1.0617	103.112
1.0633	103.112
1.065	103.112
1.0667	103.112
1.0683	103.112
1.07	103.112
1.0717	103.112
1.0733	103.112
1.075	103.112
1.0767	103.112
1.0783	103.112
1.08	103.112
1.0817	103.112
1.0833	103.112
1.085	103.112
1.0867	103.112
1.0883	103.112
1.09	103.112
1.0917	103.112
1.0933	103.112
1.095	103.112
1.0967	103.112
1.0983	103.112
1.1	103.112
1.1017	103.112
1.1033	103.112
1.105	103.112
1.1067	103.112
1.1083	103.112
1.11	103.112
1.1117	103.112
1.1133	103.112
1.115	103.112
1.1167	103.112
1.1183	103.112
1.12	103.112
1.1217	103.112
1.1233	103.112
1.125	103.112
1.1267	103.112
1.1283	103.112
1.13	103.112
1.1317	103.112
1.1333	103.112
1.135	103.112
1.1367	103.112
1.1383	103.112
1.14	103.112
1.1417	103.112
1.1433	103.112
1.145	103.112
1.1467	103.112
1.1483	103.112
1.15	103.112
1.1517	103.112
1.1533	103.112
1.155	103.112
1.1567	103.112
1.1583	103.112
1.16	103.112
1.1617	103.112
1.1633	103.112
1.165	103.112
1.1667	103.112
1.1683	103.112
1.17	103.112
1.1717	103.112
1.1733	103.112
1.175	103.112
1.1767	103.112
1.1783	103.112
1.18	103.112
1.1817	103.112
1.1833	103.112
1.185	103.112
1.1867	103.112
1.1883	103.112
1.19	103.112
1.1917	102.287
1.1933	101.2
1.195	100.075
1.1967	98.9876
1.1983	97.9378
1.2	96.8879
1.2017	95.838
1.2033	94.8256
1.205	93.8133
1.2067	92.8384
1.2083	91.8635
1.21	90.9261
1.2117	89.9887
1.2133	89.0889
1.215	88.189
1.2167	87.3266
1.2183	86.5017
1.22	85.6768
1.2217	84.8894
1.2233	84.1395
1.225	83.3896
1.2267	82.7147
1.2283	82.0397
1.23	81.4398
1.2317	80.8774
1.2333	80.3899
1.235	79.94
1.2367	79.5651
1.2383	79.2651
1.24	79.0401
1.2417	78.8901
1.2433	78.8901
1.245	78.9276
1.2467	79.0776
1.2483	79.3401
1.25	79.6775
1.2517	80.1275
1.2533	80.6149
1.255	81.1774
1.2567	81.8148
1.2583	82.4897
1.26	83.1646
1.2617	83.877
1.2633	84.6269
1.265	85.3393
1.2667	86.0517
1.2683	86.7642
1.27	87.4391
1.2717	88.0765
1.2733	88.6764
1.275	89.2014
1.2767	87.1016
1.2783	81.6648
1.28	80.09
1.2817	82.3772
1.2833	88.339
1.285	90.4387
1.2867	91.2636
1.2883	91.6011
1.29	91.7135
1.2917	91.751
1.2933	91.751
1.295	91.6385
1.2967	91.4886
1.2983	91.3386
1.3	91.0761
1.3017	90.8136
1.3033	90.5137
1.305	90.1762
1.3067	89.7638
1.3083	89.3888
1.31	88.9389
1.3117	88.4514
1.3133	87.964
1.315	87.4391
1.3167	86.9141
1.3183	86.3517
1.32	85.7893
1.3217	85.1894
1.3233	84.5894
1.325	83.952
1.3267	83.3521
1.3283	82.7147
1.33	82.0397
1.3317	81.4023
1.3333	80.7274
1.335	80.0525
1.3367	79.4151
1.3383	78.7402
1.34	78.0652
1.3417	77.3903
1.3433	76.6779
1.345	76.003
1.3467	75.3281
1.3483	74.6532
1.35	73.9408
1.3517	73.2658
1.3533	72.5909
1.355	71.916
1.3567	71.2411
1.3583	70.5662
1.36	69.8913
1.3617	69.2164
1.3633	68.5414
1.365	67.904
1.3667	67.2291
1.3683	66.5917
1.37	65.9543
1.3717	65.3168
1.3733	64.6794
1.375	64.042
1.3767	63.4421
1.3783	62.8421
1.38	62.2047
1.3817	61.6048
1.3833	61.0049
1.385	60.4424
1.3867	59.8425
1.3883	59.2801
1.39	58.6802
1.3917	58.1177
1.3933	57.5553
1.395	56.9929
1.3967	56.4679
1.3983	55.9055
1.4	55.3806
1.4017	54.8556
1.4033	54.3307
1.405	53.8058
1.4067	53.2808
1.4083	52.7559
1.41	52.2685
1.4117	51.7435
1.4133	51.2561
1.415	50.7687
1.4167	50.2812
1.4183	49.8313
1.42	49.3438
1.4217	48.8939
1.4233	48.4064
1.425	47.9565
1.4267	47.5066
1.4283	47.0566
1.43	46.6067
1.4317	46.1942
1.4333	45.7443
1.435	45.3318
1.4367	44.9194
1.4383	44.5069
1.44	44.0945
1.4417	43.7195
1.4433	43.3071
1.445	42.9321
1.4467	42.5572
1.4483	42.1822
1.45	41.8073
1.4517	41.4323
1.4533	41.0574
1.455	40.7199
1.4567	40.345
1.4583	40.0075
1.46	39.0326
1.4617	31.571
1.4633	28.7964
1.465	28.2715
1.4667	34.8332
1.4683	36.8579
1.47	37.3078
1.4717	37.2703
1.4733	37.0454
1.475	36.7829
1.4767	36.4829
1.4783	36.183
1.48	35.9205
1.4817	35.6206
1.4833	35.3206
1.485	35.0581
1.4867	34.7582
1.4883	34.4957
1.49	34.2332
1.4917	33.9708
1.4933	33.7083
1.495	33.4458
1.4967	33.1833
1.4983	32.9209
1.5	32.6584
1.5017	32.4334
1.5033	32.171
1.505	31.9085
1.5067	31.6835
1.5083	31.4586
1.51	31.1961
1.5117	30.9711
1.5133	30.7462
1.515	30.5212
1.5167	30.2962
1.5183	30.0712
1.52	29.8463
1.5217	29.6213
1.5233	29.3963
1.525	29.2089
1.5267	28.9839
1.5283	28.7589
1.53	28.5714
1.5317	28.3465
1.5333	28.1215
1.535	27.8965
1.5367	27.6715
1.5383	27.4466
1.54	27.2591
1.5417	27.0341
1.5433	26.8091
1.545	26.5842
1.5467	26.3592
1.5483	26.1717
1.55	25.9468
1.5517	25.7593
1.5533	25.5718
1.555	25.3468
1.5567	25.1594
1.5583	24.9719
1.56	24.8219
1.5617	24.6344
1.5633	24.4469
1.565	24.2595
1.5667	24.072
1.5683	23.922
1.57	23.7345
1.5717	23.5846
1.5733	23.3971
1.575	23.2471
1.5767	23.0971
1.5783	22.9096
1.58	22.7597
1.5817	22.6097
1.5833	22.4597
1.585	22.3097
1.5867	22.1597
1.5883	22.0098
1.59	21.8598
1.5917	21.7098
1.5933	21.5973
1.595	21.4473
1.5967	21.3348
1.5983	21.1849
1.6	21.0724
1.6017	20.9224
1.6033	20.8099
1.605	20.6974
1.6067	20.5849
1.6083	20.4724
1.61	20.36
1.6117	20.285
1.6133	20.1725
1.615	20.0975
1.6167	19.985
1.6183	19.91
1.62	19.835
1.6217	19.76
1.6233	19.685
1.625	19.6101
1.6267	19.5351
1.6283	19.4601
1.63	19.3851
1.6317	19.3476
1.6333	19.2726
1.635	19.2351
1.6367	19.1976
1.6383	19.1601
1.64	19.1226
1.6417	19.0851
1.6433	19.0476
1.645	19.0101
1.6467	19.0101
1.6483	18.9726
1.65	11.5486
1.6517	8.8114
1.6533	7.91151
1.655	14.9981
1.6567	17.6228
1.6583	18.4852
1.66	18.7477
1.6617	18.8601
1.6633	18.8976
1.665	18.9351
1.6667	18.9351
1.6683	18.9726
1.67	18.9726
1.6717	19.0101
1.6733	19.0101
1.675	19.0476
1.6767	19.0476
1.6783	19.0851
1.68	19.0851
1.6817	19.1226
1.6833	19.1601
1.685	19.1601
1.6867	19.1976
1.6883	19.2351
1.69	19.2351
1.6917	19.2726
1.6933	19.3101
1.695	19.3101
1.6967	19.3476
1.6983	19.3851
1.7	19.3851
1.7017	19.4226
1.7033	19.4601
1.705	19.4976
1.7067	19.4976
1.7083	19.5351
1.71	19.5351
1.7117	19.5725
1.7133	19.6101
1.715	19.6101
1.7167	19.6475
1.7183	19.6475
1.72	19.685
1.7217	19.685
1.7233	19.685
1.725	19.7225
1.7267	19.7225
1.7283	19.76
1.73	19.76
1.7317	19.76
1.7333	19.76
1.735	19.76
1.7367	19.7975
1.7383	19.7975
1.74	19.7975
1.7417	19.7975
1.7433	19.7975
1.745	19.7975
1.7467	19.76
1.7483	19.76
1.75	19.76
1.7517	19.76
1.7533	19.76
1.755	19.7225
1.7567	19.7225
1.7583	19.685
1.76	19.685
1.7617	19.685
1.7633	19.6475
1.765	19.6475
1.7667	19.6101
1.7683	19.6101
1.77	19.5725
1.7717	19.5725
1.7733	19.5351
1.775	19.5351
1.7767	19.4976
1.7783	19.4976
1.78	19.4601
1.7817	19.4226
1.7833	19.4226
1.785	19.3851
1.7867	19.3476
1.7883	19.3476
1.79	19.3101
1.7917	19.2726
1.7933	19.2351
1.795	19.2351
1.7967	19.1976
1.7983	19.1601
1.8	19.1226
1.8017	19.1226
1.8033	19.0851
1.805	19.0476
1.8067	19.0101
1.8083	19.0101
1.81	18.9726
1.8117	18.9351
1.8133	18.8976
1.815	18.8601
1.8167	18.8601
1.8183	18.8226
1.82	18.7852
1.8217	18.7477
1.8233	18.7102
1.825	18.7102
1.8267	18.6727
1.8283	18.6352
1.83	18.5977
1.8317	18.5602
1.8333	18.5227
1.835	18.4852
1.8367	18.4477
1.8383	18.4102
1.84	18.3727
1.8417	18.3352
1.8433	18.2977
1.845	18.2602
1.8467	18.1852
1.8483	18.1477
1.85	18.1102
1.8517	18.0353
1.8533	17.9977
1.855	17.9602
1.8567	17.8853
1.8583	17.8478
1.86	17.7728
1.8617	15.0731
1.8633	9.07387
1.865	7.08661
1.8667	9.03637
1.8683	14.6982
1.87	16.4979
1.8717	17.0604
1.8733	17.2103
1.875	17.2103
1.8767	17.1729
1.8783	17.0979
1.88	17.0229
1.8817	16.9479
1.8833	16.9104
1.885	16.8354
1.8867	16.7604
1.8883	16.6854
1.89	16.6104
1.8917	16.5354
1.8933	16.4604
1.895	16.3854
1.8967	16.348
1.8983	16.273
1.9	16.198
1.9017	16.123
1.9033	16.048
1.905	15.973
1.9067	15.9355
1.9083	15.8605
1.91	15.7855
1.9117	15.7105
1.9133	15.673
1.915	15.5981
1.9167	15.5231
1.9183	15.4856
1.92	15.4106
1.9217	15.3731
1.9233	15.2981
1.925	15.2231
1.9267	15.1856
1.9283	15.1481
1.93	15.0731
1.9317	15.0356
1.9333	14.9606
1.935	14.9231
1.9367	14.8856
1.9383	14.8481
1.94	14.7731
1.9417	14.7357
1.9433	14.6982
1.945	14.6607
1.9467	14.6232
1.9483	14.5857
1.95	14.5482
1.9517	14.5107
1.9533	14.4732
1.955	14.4357
1.9567	14.3982
1.9583	14.3982
1.96	14.3607
1.9617	14.3607
1.9633	14.3232
1.965	14.3232
1.9667	14.2857
1.9683	14.2857
1.97	14.2857
1.9717	14.2857
1.9733	14.2857
1.975	14.2857
1.9767	14.3232
1.9783	14.3232
1.98	14.3607
1.9817	14.3982
1.9833	14.4357
1.985	14.4732
1.9867	14.5107
1.9883	14.5857
1.99	14.6607
1.9917	14.6982
1.9933	14.8107
1.995	14.8856
1.9967	14.9606
1.9983	15.0731
2	15.1856
2.0017	15.2981
2.0033	15.4106
2.005	15.5605
2.0067	15.7105
2.0083	15.823
2.01	16.0105
2.0117	16.1605
2.0133	16.3105
2.015	16.4604
2.0167	16.6479
2.0183	16.8354
2.02	16.9854
2.0217	17.1729
2.0233	17.3603
2.025	17.5478
2.0267	17.7353
2.0283	17.9228
2.03	18.1102
2.0317	18.2977
2.0333	18.5227
2.035	18.7102
2.0367	18.8976
2.0383	19.0851
2.04	19.2726
2.0417	19.4601
2.0433	19.6475
2.045	19.835
2.0467	19.985
2.0483	20.1725
2.05	20.3225
2.0517	20.5099
2.0533	20.6599
2.055	20.8099
2.0567	20.9599
2.0583	21.0724
2.06	21.2223
2.0617	21.3348
2.0633	21.4473
2.065	21.5598
2.0667	21.6348
2.0683	21.7473
2.07	21.8223
2.0717	21.8973
2.0733	21.9722
2.075	22.0098
2.0767	22.0472
2.0783	22.0847
2.08	22.1222
2.0817	22.1597
2.0833	22.1597
2.085	22.1597
2.0867	22.1597
2.0883	22.1597
2.09	22.1222
2.0917	22.0847
2.0933	22.0847
2.095	22.0098
2.0967	21.9722
2.0983	21.9348
2.1	21.8598
2.1017	21.7848
2.1033	21.7098
2.105	21.6348
2.1067	21.5223
2.1083	21.4473
2.11	21.3348
2.1117	21.2223
2.1133	21.1099
2.115	20.9974
2.1167	20.8849
2.1183	20.7724
2.12	20.6224
2.1217	20.5099
2.1233	20.36
2.125	20.2475
2.1267	20.0975
2.1283	19.985
2.13	19.835
2.1317	19.685
2.1333	19.5351
2.135	19.3851
2.1367	19.2351
2.1383	19.1226
2.14	18.9726
2.1417	18.8226
2.1433	18.6727
2.145	18.5227
2.1467	18.3727
2.1483	18.2227
2.15	18.1102
2.1517	17.9602
2.1533	17.8103
2.155	17.6978
2.1567	17.5478
2.1583	17.3978
2.16	17.2853
2.1617	17.1354
2.1633	17.0229
2.165	16.8729
2.1667	16.7604
2.1683	9.67379
2.17	6.48669
2.1717	5.39933
2.1733	11.9235
2.175	14.6982
2.1767	15.5605
2.1783	15.748
2.18	15.748
2.1817	15.673
2.1833	15.5981
2.185	15.4856
2.1867	15.3731
2.1883	15.2981
2.19	15.1856
2.1917	15.0731
2.1933	14.9981
2.195	14.8856
2.1967	14.8107
2.1983	14.6982
2.2	14.6232
2.2017	14.5107
2.2033	14.4357
2.205	14.3607
2.2067	14.2857
2.2083	14.1732
2.21	14.0982
2.2117	14.0233
2.2133	13.9483
2.215	13.8733
2.2167	13.7983
2.2183	13.7233
2.22	13.6483
2.2217	13.5733
2.2233	13.5358
2.225	13.4608
2.2267	13.3858
2.2283	13.3108
2.23	13.2733
2.2317	13.1983
2.2333	13.1609
2.235	13.0859
2.2367	13.0484
2.2383	12.9734
2.24	12.9359
2.2417	12.8984
2.2433	12.8234
2.245	12.7859
2.2467	12.7484
2.2483	12.7109
2.25	12.6734
2.2517	12.6359
2.2533	12.5984
2.255	12.5609
2.2567	12.5234
2.2583	12.4859
2.26	12.4859
2.2617	12.4484
2.2633	12.4109
2.265	12.4109
2.2667	12.3735
2.2683	12.3735
2.27	12.3735
2.2717	12.3735
2.2733	12.3735
2.275	12.3735
2.2767	12.3735
2.2783	12.3735
2.28	12.4109
2.2817	12.4109
2.2833	12.4484
2.285	12.4859
2.2867	12.5234
2.2883	12.5609
2.29	12.5984
2.2917	12.6734
2.2933	12.7109
2.295	12.7859
2.2967	12.8984
2.2983	12.9734
2.3	13.0859
2.3017	13.1609
2.3033	13.2733
2.305	13.4233
2.3067	13.5358
2.3083	13.6858
2.31	13.8358
2.3117	13.9857
2.3133	14.1732
2.315	14.3607
2.3167	14.5482
2.3183	14.7357
2.32	14.9606
2.3217	15.1481
2.3233	15.3731
2.325	15.5981
2.3267	15.823
2.3283	16.048
2.33	16.3105
2.3317	16.5354
2.3333	16.7979
2.335	17.0604
2.3367	17.2853
2.3383	17.5478
2.34	17.8103
2.3417	18.0353
2.3433	18.2977
2.345	18.5227
2.3467	18.7852
2.3483	19.0101
2.35	19.2351
2.3517	19.4601
2.3533	19.6475
2.355	19.8725
2.3567	20.06
2.3583	20.2475
2.36	20.3974
2.3617	20.5849
2.3633	20.7349
2.365	20.8849
2.3667	20.9974
2.3683	21.1099
2.37	21.2223
2.3717	21.3348
2.3733	21.4098
2.375	21.4848
2.3767	21.5598
2.3783	21.5973
2.38	21.6348
2.3817	21.6723
2.3833	21.6723
2.385	21.6723
2.3867	21.6723
2.3883	21.6348
2.39	21.5973
2.3917	21.5598
2.3933	21.5223
2.395	21.4473
2.3967	21.3723
2.3983	21.2973
2.4	21.2223
2.4017	21.1099
2.4033	20.9974
2.405	20.8849
2.4067	20.7724
2.4083	20.6599
2.41	20.5099
2.4117	20.3974
2.4133	20.2475
2.415	20.0975
2.4167	19.9475
2.4183	19.7975
2.42	19.6475
2.4217	19.4976
2.4233	19.3476
2.425	19.1601
2.4267	19.0101
2.4283	18.8601
2.43	18.7102
2.4317	18.5227
2.4333	18.3727
2.435	18.2227
2.4367	18.0727
2.4383	17.9228
2.44	17.7728
2.4417	17.6228
2.4433	17.4353
2.445	17.2853
2.4467	17.1354
2.4483	16.9854
2.45	16.8354
2.4517	16.7229
2.4533	16.5729
2.455	16.423
2.4567	16.273
2.4583	16.123
2.46	16.0105
2.4617	15.8605
2.4633	15.748
2.465	15.5981
2.4667	15.4856
2.4683	15.3356
2.47	15.2231
2.4717	15.1106
2.4733	14.9606
2.475	14.8481
2.4767	14.7357
2.4783	14.6232
2.48	14.5107
2.4817	14.3982
2.4833	14.2857
2.485	14.1732
2.4867	14.0607
2.4883	13.9483
2.49	13.8358
2.4917	13.7233
2.4933	13.6483
2.495	13.5358
2.4967	13.4233
2.4983	13.3483
2.5	13.2358
2.5017	13.1609
2.5033	13.0484
2.505	12.9734
2.5067	12.8609
2.5083	12.7859
2.51	12.6734
2.5117	12.5984
2.5133	12.5234
2.515	12.4109
2.5167	12.336
2.5183	12.261
2.52	12.1485
2.5217	12.0735
2.5233	11.9985
2.525	11.9235
2.5267	11.8485
2.5283	11.7735
2.53	11.6985
2.5317	11.6235
2.5333	11.5861
2.535	11.5111
2.5367	11.4361
2.5383	11.3611
2.54	11.2861
2.5417	11.2486
2.5433	11.1736
2.545	11.0986
2.5467	11.0236
2.5483	10.9861
2.55	9.26134
2.5517	2.58718
2.5533	0.374953
2.555	1.27484
2.5567	7.57405
2.5583	9.5988
2.56	10.2362
2.5617	10.4237
2.5633	10.4237
2.565	10.4237
2.5667	10.3862
2.5683	10.3112
2.57	10.2737
2.5717	10.2362
2.5733	10.1987
2.575	10.1612
2.5767	10.0862
2.5783	10.0487
2.58	10.0113
2.5817	9.97375
2.5833	9.93626
2.585	9.89876
2.5867	9.86127
2.5883	9.82377
2.59	9.78628
2.5917	9.74878
2.5933	9.74878
2.595	9.71129
2.5967	9.67379
2.5983	9.6363
2.6	9.5988
2.6017	9.56131
2.6033	9.52381
2.605	9.52381
2.6067	9.48631
2.6083	9.44882
2.61	9.41132
2.6117	9.37383
2.6133	9.37383
2.615	9.33633
2.6167	9.29884
2.6183	9.26134
2.62	9.22385
2.6217	9.22385
2.6233	9.18635
2.625	9.14886
2.6267	9.11136
2.6283	9.11136
2.63	9.07387
2.6317	9.03637
2.6333	8.99887
2.635	8.99887
2.6367	8.96138
2.6383	8.92388
2.64	8.92388
2.6417	8.88639
2.6433	8.84889
2.645	8.84889
2.6467	8.8114
2.6483	8.7739
2.65	8.73641
2.6517	8.69891
2.6533	8.69891
2.655	8.66142
2.6567	8.62392
2.6583	8.58643
2.66	8.58643
2.6617	8.54893
2.6633	8.51144
2.665	8.51144
2.6667	8.47394
2.6683	8.43645
2.67	8.39895
2.6717	8.36145
2.6733	8.36145
2.675	8.32396
2.6767	8.28646
2.6783	8.28646
2.68	8.24897
2.6817	8.21147
2.6833	8.21147
2.685	8.17398
2.6867	8.13648
2.6883	8.13648
2.69	8.09899
2.6917	8.06149
2.6933	8.06149
2.695	8.024
2.6967	7.9865
2.6983	7.9865
2.7	7.94901
2.7017	7.94901
2.7033	7.91151
2.705	7.87402
2.7067	7.87402
2.7083	7.83652
2.71	7.83652
2.7117	7.79903
2.7133	7.76153
2.715	7.76153
2.7167	7.72403
2.7183	7.72403
2.72	7.68654
2.7217	7.68654
2.7233	7.64904
2.725	7.61155
2.7267	7.61155
2.7283	7.57405
2.73	7.57405
2.7317	7.53656
2.7333	7.53656
2.735	7.49906
2.7367	7.49906
2.7383	7.46157
2.74	7.46157
2.7417	7.42407
2.7433	7.42407
2.745	7.38658
2.7467	7.34908
2.7483	7.34908
2.75	7.34908
2.7517	7.31159
2.7533	7.31159
2.755	7.27409
2.7567	7.27409
2.7583	7.2366
2.76	7.2366
2.7617	7.1991
2.7633	7.1991
2.765	7.1616
2.7667	7.1616
2.7683	7.12411
2.77	7.12411
2.7717	7.08661
2.7733	7.08661
2.775	7.04912
2.7767	7.04912
2.7783	7.01162
2.78	7.01162
2.7817	7.01162
2.7833	6.97413
2.785	6.97413
2.7867	6.93663
2.7883	6.93663
2.79	6.89914
2.7917	6.89914
2.7933	6.86164
2.795	6.86164
2.7967	6.86164
2.7983	6.82415
2.8	6.82415
2.8017	6.78665
2.8033	6.78665
2.805	6.74916
2.8067	6.74916
2.8083	6.74916
2.81	6.71166
2.8117	6.71166
2.8133	6.71166
2.815	6.67417
2.8167	6.67417
2.8183	6.67417
2.82	6.63667
2.8217	6.63667
2.8233	6.63667
2.825	6.59917
2.8267	6.59917
2.8283	6.59917
2.83	6.59917
2.8317	6.56168
2.8333	6.56168
2.835	6.56168
2.8367	6.52419
2.8383	6.52419
2.84	6.52419
2.8417	6.52419
2.8433	6.48669
2.845	6.48669
2.8467	6.48669
2.8483	6.48669
2.85	6.44919
2.8517	6.44919
2.8533	6.44919
2.855	6.44919
2.8567	6.44919
2.8583	6.4117
2.86	6.4117
2.8617	6.4117
2.8633	6.4117
2.865	6.4117
2.8667	6.3742
2.8683	6.3742
2.87	6.3742
2.8717	6.3742
2.8733	6.3742
2.875	6.3742
2.8767	6.3742
2.8783	6.3742
2.88	6.3742
2.8817	6.3742
2.8833	6.3742
2.885	6.3742
2.8867	6.3742
2.8883	6.3742
2.89	6.3742
2.8917	6.3742
2.8933	6.3742
2.895	6.3742
2.8967	6.4117
2.8983	6.4117
2.9	6.4117
2.9017	6.4117
2.9033	6.44919
2.905	6.44919
2.9067	6.44919
2.9083	6.48669
2.91	6.48669
2.9117	6.48669
2.9133	6.52419
2.915	6.52419
2.9167	6.56168
2.9183	6.56168
2.92	6.59917
2.9217	6.59917
2.9233	6.63667
2.925	6.67417
2.9267	6.67417
2.9283	6.71166
2.93	6.74916
2.9317	6.78665
2.9333	6.82415
2.935	6.86164
2.9367	6.89914
2.9383	6.93663
2.94	6.97413
2.9417	7.01162
2.9433	7.04912
2.945	7.08661
2.9467	7.12411
2.9483	7.1616
2.95	7.1991
2.9517	7.27409
2.9533	7.31159
2.955	7.34908
2.9567	7.42407
2.9583	7.46157
2.96	7.49906
2.9617	7.53656
2.9633	7.61155
2.965	7.64904
2.9667	7.68654
2.9683	1.23734
2.97	-2.02475
2.9717	-3.07462
2.9733	3.03712
2.975	6.33671
2.9767	7.42407
2.9783	7.79903
2.98	7.94901
2.9817	8.024
2.9833	8.09899
2.985	8.13648
2.9867	8.13648
2.9883	8.17398
2.99	8.21147
2.9917	8.21147
2.9933	8.24897
2.995	8.24897
2.9967	8.28646
2.9983	8.28646
3	8.28646
3.0017	8.28646
3.0033	8.32396
3.005	8.32396
3.0067	8.32396
3.0083	8.32396
3.01	8.32396
3.0117	8.28646
3.0133	8.28646
3.015	8.28646
3.0167	8.28646
3.0183	8.24897
3.02	8.24897
3.0217	8.21147
3.0233	8.21147
3.025	8.17398
3.0267	8.17398
3.0283	8.13648
3.03	8.09899
3.0317	8.09899
3.0333	8.06149
3.035	8.024
3.0367	8.024
3.0383	7.9865
3.04	7.94901
3.0417	7.91151
3.0433	7.87402
3.045	7.83652
3.0467	7.83652
3.0483	7.79903
3.05	7.76153
3.0517	7.72403
3.0533	7.68654
3.055	7.64904
3.0567	7.61155
3.0583	7.57405
3.06	7.53656
3.0617	7.49906
3.0633	7.49906
3.065	7.46157
3.0667	7.42407
3.0683	7.38658
3.07	7.34908
3.0717	7.31159
3.0733	7.27409
3.075	7.27409
3.0767	7.2366
3.0783	7.1991
3.08	7.1616
3.0817	7.1616
3.0833	7.12411
3.085	7.08661
3.0867	7.04912
3.0883	7.04912
3.09	7.01162
3.0917	6.97413
3.0933	6.97413
3.095	6.93663
3.0967	6.93663
3.0983	6.89914
3.1	6.89914
3.1017	6.86164
3.1033	6.82415
3.105	6.82415
3.1067	6.78665
3.1083	6.78665
3.11	6.74916
3.1117	6.74916
3.1133	6.71166
3.115	6.71166
3.1167	6.71166
3.1183	6.67417
3.12	6.67417
3.1217	6.63667
3.1233	6.63667
3.125	6.63667
3.1267	6.59917
3.1283	6.59917
3.13	6.59917
3.1317	6.56168
3.1333	6.56168
3.135	6.52419
3.1367	6.52419
3.1383	6.52419
3.14	6.48669
3.1417	6.48669
3.1433	6.48669
3.145	6.44919
3.1467	6.44919
3.1483	6.44919
3.15	6.4117
3.1517	6.4117
3.1533	6.4117
3.155	6.3742
3.1567	6.3742
3.1583	6.3742
3.16	6.33671
3.1617	6.33671
3.1633	6.33671
3.165	6.29921
3.1667	6.29921
3.1683	6.26172
3.17	6.26172
3.1717	6.22422
3.1733	6.22422
3.175	6.18673
3.1767	6.18673
3.1783	6.18673
3.18	6.14923
3.1817	6.14923
3.1833	6.11174
3.185	6.07424
3.1867	6.07424
3.1883	6.03675
3.19	6.03675
3.1917	5.99925
3.1933	5.99925
3.195	5.96176
3.1967	5.96176
3.1983	5.92426
3.2	5.92426
3.2017	5.88676
3.2033	5.88676
3.205	5.84927
3.2067	5.84927
3.2083	5.81177
3.21	5.81177
3.2117	5.77428
3.2133	5.77428
3.215	5.73678
3.2167	5.73678
3.2183	5.69929
3.22	5.69929
3.2217	5.66179
3.2233	5.66179
3.225	5.6243
3.2267	5.6243
3.2283	5.5868
3.23	5.5868
3.2317	5.54931
3.2333	5.54931
3.235	5.51181
3.2367	5.51181
3.2383	5.47432
3.24	5.47432
3.2417	5.43682
3.2433	5.43682
3.245	5.43682
3.2467	5.39933
3.2483	5.39933
3.25	5.36183
3.2517	5.36183
3.2533	5.36183
3.255	5.32433
3.2567	5.32433
3.2583	5.32433
3.26	5.28684
3.2617	5.28684
3.2633	5.28684
3.265	5.28684
3.2667	5.24934
3.2683	5.24934
3.27	5.24934
3.2717	5.21185
3.2733	5.21185
3.275	5.21185
3.2767	5.21185
3.2783	5.17435
3.28	5.17435
3.2817	5.17435
3.2833	5.17435
3.285	5.13686
3.2867	5.13686
3.2883	5.13686
3.29	5.13686
3.2917	5.13686
3.2933	5.13686
3.295	5.13686
3.2967	5.13686
3.2983	5.13686
3.3	5.09936
3.3017	5.09936
3.3033	5.09936
3.305	5.09936
3.3067	5.09936
3.3083	5.09936
3.31	5.09936
3.3117	5.09936
3.3133	5.09936
3.315	5.09936
3.3167	5.09936
3.3183	5.13686
3.32	5.13686
3.3217	5.13686
3.3233	5.13686
3.325	5.13686
3.3267	5.13686
3.3283	5.13686
[truncated: 1,411 more rows]
