# Supplementary material for: Phosphorylation of P-stalk proteins defines the ribosomal state for interaction with auxiliary protein factors
Source: EMBO Rep. 2024 Oct 28;25(12):5478–506. doi: 10.1038/s44319-024-00297-1 (PMC11624264; doi:10.1038/s44319-024-00297-1)
Supplement: Supplementary file 5 — Source data Fig. 4 [file 44319_2024_297_MOESM5_ESM.zip › Figure 4/Fig4A - Numerical data polysomes MEF -AP.xlsx]

## Sheet: Arkusz1
Numerical data for graphical visualization of polysome profiling from MEF cells non-treated with AP
Time	Value
0	16.198
0.0017	8.73641
0.0033	6.03675
0.005	5.13686
0.0067	12.336
0.0083	14.9606
0.01	15.823
0.0117	16.0855
0.0133	16.198
0.015	16.2355
0.0167	16.2355
0.0183	16.2355
0.02	16.2355
0.0217	16.2355
0.0233	16.2355
0.025	16.2355
0.0267	16.2355
0.0283	16.2355
0.03	16.2355
0.0317	16.2355
0.0333	16.198
0.035	16.198
0.0367	16.1605
0.0383	16.123
0.04	16.0855
0.0417	16.0855
0.0433	16.048
0.045	15.973
0.0467	15.9355
0.0483	15.898
0.05	15.823
0.0517	15.7855
0.0533	15.7105
0.055	15.6356
0.0567	15.5605
0.0583	15.4856
0.06	15.4106
0.0617	15.3356
0.0633	15.2231
0.065	15.1481
0.0667	15.1106
0.0683	15.0731
0.07	15.0731
0.0717	15.1106
0.0733	15.1856
0.075	15.2981
0.0767	15.4481
0.0783	15.5981
0.08	15.7855
0.0817	15.973
0.0833	16.1605
0.085	16.348
0.0867	16.5354
0.0883	16.7229
0.09	16.8729
0.0917	17.0229
0.0933	17.1729
0.095	17.2853
0.0967	17.3978
0.0983	17.5103
0.1	17.6228
0.1017	17.7353
0.1033	17.8103
0.105	17.9228
0.1067	17.9977
0.1083	18.0727
0.11	18.1477
0.1117	18.2227
0.1133	18.2977
0.115	18.3352
0.1167	18.4102
0.1183	18.4477
0.12	18.4852
0.1217	18.5227
0.1233	18.5602
0.125	18.5602
0.1267	18.5977
0.1283	18.6352
0.13	18.6352
0.1317	18.6727
0.1333	18.6727
0.135	18.7102
0.1367	18.7102
0.1383	18.7102
0.14	18.7102
0.1417	18.7102
0.1433	18.7102
0.145	18.7102
0.1467	18.7477
0.1483	18.7477
0.15	18.7477
0.1517	18.7477
0.1533	18.7477
0.155	18.7477
0.1567	18.7477
0.1583	18.7477
0.16	18.7477
0.1617	18.7477
0.1633	18.7477
0.165	18.7477
0.1667	18.7477
0.1683	18.7477
0.17	18.7102
0.1717	18.7102
0.1733	18.7102
0.175	18.6727
0.1767	18.6727
0.1783	18.6352
0.18	18.6352
0.1817	18.5977
0.1833	18.5977
0.185	18.5977
0.1867	18.5977
0.1883	18.5977
0.19	18.5977
0.1917	18.6352
0.1933	18.6352
0.195	18.6352
0.1967	18.6352
0.1983	18.6352
0.2	18.6727
0.2017	18.6727
0.2033	18.6727
0.205	18.6727
0.2067	18.6727
0.2083	18.7102
0.21	18.7102
0.2117	18.7102
0.2133	18.7102
0.215	18.7477
0.2167	18.7477
0.2183	18.7477
0.22	18.7477
0.2217	18.7477
0.2233	18.7852
0.225	18.7852
0.2267	18.7852
0.2283	18.7852
0.23	18.7852
0.2317	18.7852
0.2333	18.7477
0.235	18.7477
0.2367	18.7477
0.2383	18.7477
0.24	18.7477
0.2417	18.7477
0.2433	18.7477
0.245	18.7477
0.2467	18.7477
0.2483	18.7477
0.25	18.7477
0.2517	18.7477
0.2533	18.7477
0.255	18.7477
0.2567	18.7477
0.2583	18.7477
0.26	18.7477
0.2617	18.7477
0.2633	18.7477
0.265	18.7477
0.2667	18.7477
0.2683	18.7477
0.27	18.7477
0.2717	18.7477
0.2733	18.7477
0.275	18.7477
0.2767	18.7477
0.2783	18.7477
0.28	18.7477
0.2817	18.7477
0.2833	18.7477
0.285	18.7477
0.2867	18.7477
0.2883	18.7477
0.29	18.7477
0.2917	18.7477
0.2933	18.7477
0.295	18.7477
0.2967	18.7477
0.2983	18.7477
0.3	18.7477
0.3017	18.7477
0.3033	18.7477
0.305	18.7477
0.3067	18.7477
0.3083	18.7477
0.31	18.7477
0.3117	18.7477
0.3133	18.7477
0.315	18.7477
0.3167	18.7477
0.3183	18.7477
0.32	18.7102
0.3217	18.7102
0.3233	18.7102
0.325	18.7102
0.3267	18.7102
0.3283	18.7102
0.33	18.7102
0.3317	18.7102
0.3333	18.7102
0.335	18.7102
0.3367	18.7477
0.3383	18.7477
0.34	18.7477
0.3417	18.7477
0.3433	18.7477
0.345	18.7477
0.3467	18.7477
0.3483	18.7477
0.35	18.7477
0.3517	18.7852
0.3533	18.7852
0.355	18.7852
0.3567	18.7852
0.3583	18.7852
0.36	18.7852
0.3617	18.7852
0.3633	18.7852
0.365	18.7852
0.3667	18.7852
0.3683	18.7852
0.37	18.7852
0.3717	18.7852
0.3733	18.7852
0.375	18.8226
0.3767	18.8226
0.3783	18.8226
0.38	18.8226
0.3817	18.8226
0.3833	18.8226
0.385	18.8226
0.3867	18.8226
0.3883	18.8226
0.39	18.8226
0.3917	18.8226
0.3933	18.8226
0.395	18.8226
0.3967	18.8226
0.3983	18.7852
0.4	18.7852
0.4017	18.7852
0.4033	18.7852
0.405	18.7852
0.4067	18.7852
0.4083	18.7852
0.41	18.7852
0.4117	18.7852
0.4133	18.7852
0.415	18.8226
0.4167	18.8226
0.4183	18.8226
0.42	18.8226
0.4217	18.8226
0.4233	18.8226
0.425	18.8226
0.4267	18.8226
0.4283	18.8226
0.43	18.8226
0.4317	18.8226
0.4333	18.8226
0.435	18.8226
0.4367	18.8601
0.4383	18.8601
0.44	18.8601
0.4417	18.8601
0.4433	18.8601
0.445	18.8601
0.4467	18.8601
0.4483	18.8601
0.45	18.8601
0.4517	18.8601
0.4533	18.8601
0.455	18.8601
0.4567	18.8601
0.4583	18.8601
0.46	18.8601
0.4617	18.8601
0.4633	18.8601
0.465	18.8601
0.4667	18.8601
0.4683	18.8601
0.47	18.8601
0.4717	18.8601
0.4733	18.8601
0.475	18.8601
0.4767	18.8601
0.4783	18.8601
0.48	18.8601
0.4817	18.8601
0.4833	18.8601
0.485	18.8601
0.4867	18.8601
0.4883	18.8601
0.49	18.8601
0.4917	18.8601
0.4933	18.8601
0.495	18.8601
0.4967	18.8601
0.4983	18.8601
0.5	18.8601
0.5017	18.8601
0.5033	18.8601
0.505	18.8601
0.5067	18.8601
0.5083	18.8976
0.51	18.8976
0.5117	18.8976
0.5133	18.8976
0.515	18.8976
0.5167	18.8976
0.5183	18.8976
0.52	18.8976
0.5217	18.8976
0.5233	18.8976
0.525	18.8976
0.5267	18.8976
0.5283	18.8976
0.53	18.8976
0.5317	18.8976
0.5333	18.8976
0.535	18.8976
0.5367	18.8976
0.5383	18.9351
0.54	18.8976
0.5417	18.8976
0.5433	18.8976
0.545	18.8976
0.5467	18.8976
0.5483	18.8976
0.55	18.8976
0.5517	18.8976
0.5533	18.8976
0.555	18.8976
0.5567	18.8976
0.5583	18.9351
0.56	18.9351
0.5617	18.9351
0.5633	18.9351
0.565	18.9351
0.5667	18.9351
0.5683	18.9351
0.57	18.9351
0.5717	18.9351
0.5733	18.9726
0.575	18.9726
0.5767	18.9726
0.5783	18.9726
0.58	18.9726
0.5817	18.9726
0.5833	18.9726
0.585	18.9726
0.5867	18.9726
0.5883	18.9726
0.59	18.9726
0.5917	18.9726
0.5933	18.9726
0.595	18.9726
0.5967	18.9726
0.5983	18.9726
0.6	18.9726
0.6017	18.9726
0.6033	18.9726
0.605	19.0101
0.6067	19.0101
0.6083	19.0101
0.61	19.0101
0.6117	19.0101
0.6133	19.0101
0.615	19.0101
0.6167	19.0101
0.6183	19.0101
0.62	19.0101
0.6217	19.0101
0.6233	19.0101
0.625	19.0101
0.6267	19.0101
0.6283	19.0476
0.63	19.0476
0.6317	19.0476
0.6333	19.0476
0.635	19.0476
0.6367	19.0476
0.6383	19.0476
0.64	19.0476
0.6417	19.0476
0.6433	19.0476
0.645	19.0476
0.6467	19.0476
0.6483	19.0476
0.65	19.0476
0.6517	19.0476
0.6533	19.0476
0.655	19.0476
0.6567	19.0476
0.6583	19.0476
0.66	19.0476
0.6617	19.0476
0.6633	19.0476
0.665	19.0476
0.6667	19.0851
0.6683	19.0851
0.67	19.0851
0.6717	19.0851
0.6733	19.1226
0.675	19.1226
0.6767	19.1226
0.6783	19.1226
0.68	19.1226
0.6817	19.1226
0.6833	19.1601
0.685	19.1601
0.6867	19.1601
0.6883	19.1601
0.69	19.1601
0.6917	19.1976
0.6933	19.1976
0.695	19.1976
0.6967	19.1976
0.6983	19.1976
0.7	19.2351
0.7017	19.2351
0.7033	19.2351
0.705	19.2351
0.7067	19.2351
0.7083	19.2351
0.71	19.2351
0.7117	19.2351
0.7133	19.2351
0.715	19.2351
0.7167	19.2351
0.7183	19.2351
0.72	19.2726
0.7217	19.2726
0.7233	19.2726
0.725	19.2726
0.7267	19.3101
0.7283	19.3101
0.73	19.3101
0.7317	19.3101
0.7333	19.3101
0.735	19.3476
0.7367	19.3476
0.7383	19.3476
0.74	19.3476
0.7417	19.3476
0.7433	19.3851
0.745	19.3851
0.7467	19.3851
0.7483	19.3851
0.75	19.4226
0.7517	19.4226
0.7533	19.4226
0.755	19.4601
0.7567	19.4601
0.7583	19.4601
0.76	19.4601
0.7617	19.4976
0.7633	19.4976
0.765	19.4976
0.7667	19.4976
0.7683	19.4976
0.77	19.5351
0.7717	19.5351
0.7733	19.5351
0.775	19.5725
0.7767	19.5725
0.7783	19.5725
0.78	19.6101
0.7817	19.6101
0.7833	19.6475
0.785	19.6475
0.7867	19.685
0.7883	19.7225
0.79	19.7225
0.7917	19.76
0.7933	19.7975
0.795	19.835
0.7967	19.835
0.7983	19.8725
0.8	19.91
0.8017	19.91
0.8033	19.9475
0.805	19.985
0.8067	19.985
0.8083	20.0225
0.81	20.0225
0.8117	20.06
0.8133	20.0975
0.815	20.0975
0.8167	20.135
0.8183	20.1725
0.82	20.2475
0.8217	20.285
0.8233	20.3225
0.825	20.3974
0.8267	20.4724
0.8283	20.5474
0.83	20.6599
0.8317	20.7724
0.8333	20.8849
0.835	20.9974
0.8367	21.1474
0.8383	21.2973
0.84	21.4473
0.8417	21.6348
0.8433	21.8223
0.845	22.0472
0.8467	22.3097
0.8483	22.5722
0.85	22.9096
0.8517	23.2846
0.8533	23.8845
0.855	24.7469
0.8567	26.0967
0.8583	28.009
0.86	30.5212
0.8617	33.5583
0.8633	37.0079
0.865	40.8699
0.8667	44.9194
0.8683	49.1564
0.87	53.4683
0.8717	57.8178
0.8733	62.0922
0.875	66.2917
0.8767	70.3412
0.8783	74.2782
0.88	77.9903
0.8817	81.5148
0.8833	84.8894
0.885	88.0015
0.8867	90.9636
0.8883	93.7008
0.89	96.213
0.8917	98.5752
0.8933	100.75
0.895	102.737
0.8967	103.112
0.8983	103.112
0.9	103.112
0.9017	103.112
0.9033	103.112
0.905	103.112
0.9067	103.112
0.9083	103.112
0.91	103.112
0.9117	103.112
0.9133	103.112
0.915	103.112
0.9167	103.112
0.9183	103.112
0.92	103.112
0.9217	103.112
0.9233	103.112
0.925	103.112
0.9267	103.112
0.9283	103.112
0.93	103.112
0.9317	103.112
0.9333	103.112
0.935	103.112
0.9367	103.112
0.9383	103.112
0.94	103.112
0.9417	103.112
0.9433	103.112
0.945	103.112
0.9467	103.112
0.9483	103.112
0.95	103.112
0.9517	103.112
0.9533	103.112
0.955	103.112
0.9567	103.112
0.9583	103.112
0.96	103.112
0.9617	103.112
0.9633	103.112
0.965	103.112
0.9667	103.112
0.9683	103.112
0.97	103.112
0.9717	103.112
0.9733	103.112
0.975	103.112
0.9767	103.112
0.9783	103.112
0.98	103.112
0.9817	103.112
0.9833	103.112
0.985	103.112
0.9867	103.112
0.9883	103.112
0.99	103.112
0.9917	103.112
0.9933	103.112
0.995	103.112
0.9967	103.112
0.9983	103.112
1	103.112
1.0017	102.962
1.0033	102.287
1.005	101.612
1.0067	100.937
1.0083	100.263
1.01	99.5875
1.0117	98.8751
1.0133	98.2002
1.015	97.4878
1.0167	96.8129
1.0183	96.138
1.02	95.4256
1.0217	94.7507
1.0233	94.0757
1.025	93.4008
1.0267	92.7259
1.0283	92.051
1.03	91.3761
1.0317	90.7012
1.0333	90.0263
1.035	89.3888
1.0367	88.7139
1.0383	88.0765
1.04	87.4016
1.0417	86.7642
1.0433	86.1267
1.045	85.4893
1.0467	84.8519
1.0483	84.2145
1.05	83.6145
1.0517	83.0146
1.0533	82.4147
1.055	81.8148
1.0567	81.2523
1.0583	80.6899
1.06	80.09
1.0617	79.5276
1.0633	78.9651
1.065	78.4402
1.0667	77.8778
1.0683	77.3153
1.07	76.7904
1.0717	76.2655
1.0733	75.7405
1.075	75.2156
1.0767	74.6907
1.0783	74.1657
1.08	73.6408
1.0817	73.1159
1.0833	72.6284
1.085	72.1035
1.0867	71.6161
1.0883	71.1286
1.09	70.6037
1.0917	70.1162
1.0933	69.6288
1.095	69.1414
1.0967	68.6914
1.0983	68.204
1.1	67.754
1.1017	67.2666
1.1033	66.8166
1.105	66.4042
1.1067	65.9543
1.1083	65.5418
1.11	65.1294
1.1117	64.7169
1.1133	64.3045
1.115	63.9295
1.1167	63.5921
1.1183	63.2546
1.12	62.9171
1.1217	62.6172
1.1233	62.3547
1.125	62.0922
1.1267	61.8673
1.1283	61.7173
1.13	61.5673
1.1317	61.4548
1.1333	61.3798
1.135	61.3423
1.1367	61.3798
1.1383	61.4173
1.14	61.5673
1.1417	61.7173
1.1433	61.9423
1.145	62.2047
1.1467	62.5047
1.1483	62.8421
1.15	63.2546
1.1517	63.667
1.1533	64.117
1.155	64.6044
1.1567	65.0919
1.1583	65.5793
1.16	66.1042
1.1617	66.6292
1.1633	67.1166
1.165	67.6415
1.1667	68.129
1.1683	68.5789
1.17	69.0289
1.1717	69.4413
1.1733	69.8538
1.175	70.1912
1.1767	70.5287
1.1783	70.8286
1.18	71.0911
1.1817	64.4169
1.1833	61.5673
1.185	60.6674
1.1867	67.3416
1.1883	70.3412
1.19	71.3911
1.1917	71.7285
1.1933	71.841
1.195	71.8035
1.1967	71.766
1.1983	71.6535
1.2	71.5036
1.2017	71.3536
1.2033	71.1661
1.205	70.9786
1.2067	70.7536
1.2083	70.4912
1.21	70.2287
1.2117	69.9288
1.2133	69.6288
1.215	69.3288
1.2167	68.9914
1.2183	68.6539
1.22	68.279
1.2217	67.9415
1.2233	67.5666
1.225	67.1541
1.2267	66.7792
1.2283	66.3667
1.23	65.9543
1.2317	65.5418
1.2333	65.1294
1.235	64.7169
1.2367	64.267
1.2383	63.817
1.24	63.4046
1.2417	62.9546
1.2433	62.5047
1.245	62.0172
1.2467	61.5673
1.2483	61.1174
1.25	60.6299
1.2517	60.18
1.2533	59.6925
1.255	59.2426
1.2567	58.7552
1.2583	58.2677
1.26	57.8178
1.2617	57.3303
1.2633	56.8804
1.265	56.3929
1.2667	55.943
1.2683	55.4556
1.27	55.0056
1.2717	54.5557
1.2733	54.1057
1.275	53.6558
1.2767	53.2058
1.2783	52.7559
1.28	52.306
1.2817	51.856
1.2833	51.4061
1.285	50.9936
1.2867	50.5812
1.2883	50.1312
1.29	49.7188
1.2917	49.3063
1.2933	48.8939
1.295	48.4814
1.2967	48.069
1.2983	47.6565
1.3	47.2441
1.3017	46.8691
1.3033	46.4567
1.305	46.0817
1.3067	45.6693
1.3083	45.2943
1.31	44.9194
1.3117	44.357
1.3133	37.6828
1.315	33.9333
1.3167	32.3959
1.3183	38.0202
1.32	40.9074
1.3217	41.6198
1.3233	41.6573
1.325	41.4323
1.3267	41.1698
1.3283	40.8324
1.33	40.4949
1.3317	40.195
1.3333	39.8575
1.335	39.5576
1.3367	39.2576
1.3383	38.9576
1.34	38.6577
1.3417	38.3577
1.3433	38.0577
1.345	37.7578
1.3467	37.4953
1.3483	37.1953
1.35	36.9329
1.3517	36.6329
1.3533	36.3704
1.355	36.108
1.3567	35.8455
1.3583	35.5831
1.36	35.3206
1.3617	35.0581
1.3633	34.7957
1.365	34.5707
1.3667	34.3082
1.3683	34.0457
1.37	33.8208
1.3717	33.5583
1.3733	33.3333
1.375	33.1084
1.3767	32.8459
1.3783	32.6209
1.38	32.3959
1.3817	32.171
1.3833	31.946
1.385	31.721
1.3867	31.5336
1.3883	31.3086
1.39	31.0836
1.3917	30.8586
1.3933	30.6712
1.395	30.4462
1.3967	30.2587
1.3983	30.0338
1.4	29.8463
1.4017	29.6588
1.4033	29.4713
1.405	29.2838
1.4067	29.0964
1.4083	28.9089
1.41	28.7214
1.4117	28.5339
1.4133	28.3465
1.415	28.159
1.4167	28.009
1.4183	27.8215
1.42	27.634
1.4217	27.4841
1.4233	27.2966
1.425	27.1091
1.4267	26.9591
1.4283	26.7717
1.43	26.6217
1.4317	26.4342
1.4333	26.2842
1.435	26.0967
1.4367	25.9468
1.4383	25.7968
1.44	25.6093
1.4417	25.4593
1.4433	25.3093
1.445	25.1594
1.4467	25.0094
1.4483	24.8594
1.45	24.7094
1.4517	24.5594
1.4533	24.4094
1.455	24.2595
1.4567	24.1095
1.4583	23.9595
1.46	23.8095
1.4617	23.697
1.4633	22.9096
1.465	15.5981
1.4667	13.0109
1.4683	12.7109
1.47	19.5351
1.4717	21.7098
1.4733	22.3472
1.475	22.4972
1.4767	22.4597
1.4783	22.3472
1.48	22.2347
1.4817	22.1222
1.4833	22.0098
1.485	21.8973
1.4867	21.7848
1.4883	21.6723
1.49	21.5598
1.4917	21.4473
1.4933	21.3723
1.495	21.2598
1.4967	21.1474
1.4983	21.0349
1.5	20.9599
1.5017	20.8474
1.5033	20.7724
1.505	20.6599
1.5067	20.5849
1.5083	20.5099
1.51	20.3974
1.5117	20.3225
1.5133	20.2475
1.515	20.1725
1.5167	20.0975
1.5183	20.0225
1.52	19.91
1.5217	19.835
1.5233	19.7975
1.525	19.7225
1.5267	19.6475
1.5283	19.5725
1.53	19.4976
1.5317	19.4226
1.5333	19.3851
1.535	19.3101
1.5367	19.2351
1.5383	19.1976
1.54	19.1226
1.5417	19.0851
1.5433	19.0101
1.545	18.9726
1.5467	18.8976
1.5483	18.8601
1.55	18.7852
1.5517	18.7477
1.5533	18.7102
1.555	18.6352
1.5567	18.5977
1.5583	18.5227
1.56	18.4852
1.5617	18.4477
1.5633	18.4102
1.565	18.3352
1.5667	18.2977
1.5683	18.2602
1.57	18.2227
1.5717	18.1852
1.5733	18.1102
1.575	18.0727
1.5767	18.0353
1.5783	17.9977
1.58	17.9602
1.5817	17.9228
1.5833	17.8853
1.585	17.8478
1.5867	17.8103
1.5883	17.7728
1.59	17.7353
1.5917	17.7353
1.5933	17.6978
1.595	17.6603
1.5967	17.6228
1.5983	17.6228
1.6	17.5853
1.6017	17.5478
1.6033	17.5103
1.605	17.5103
1.6067	17.4728
1.6083	17.4353
1.61	17.4353
1.6117	17.3978
1.6133	17.3978
1.615	17.3603
1.6167	17.3228
1.6183	17.3228
1.62	17.2853
1.6217	17.2853
1.6233	17.2478
1.625	17.2103
1.6267	17.2103
1.6283	17.1729
1.63	17.1729
1.6317	17.1354
1.6333	17.0979
1.635	17.0979
1.6367	17.0604
1.6383	17.0604
1.64	17.0229
1.6417	17.0229
1.6433	16.9854
1.645	16.9854
1.6467	16.9479
1.6483	16.9479
1.65	15.2606
1.6517	8.66142
1.6533	6.48669
1.655	7.38658
1.6567	13.7608
1.6583	15.823
1.66	16.4979
1.6617	16.7229
1.6633	16.7604
1.665	16.7979
1.6667	16.7979
1.6683	16.7979
1.67	16.7604
1.6717	16.7604
1.6733	16.7604
1.675	16.7604
1.6767	16.7604
1.6783	16.7604
1.68	16.7229
1.6817	16.7229
1.6833	16.7229
1.685	16.7229
1.6867	16.7229
1.6883	16.7229
1.69	16.7229
1.6917	16.7229
1.6933	16.7229
1.695	16.6854
1.6967	16.6854
1.6983	16.6854
1.7	16.6854
1.7017	16.6854
1.7033	16.6854
1.705	16.6854
1.7067	16.6854
1.7083	16.6479
1.71	16.6479
1.7117	16.6479
1.7133	16.6479
1.715	16.6479
1.7167	16.6479
1.7183	16.6479
1.72	16.6104
1.7217	16.6104
1.7233	16.6104
1.725	16.6104
1.7267	16.6104
1.7283	16.5729
1.73	16.5729
1.7317	16.5729
1.7333	16.5729
1.735	16.5729
1.7367	16.5354
1.7383	16.5354
1.74	16.5354
1.7417	16.4979
1.7433	16.4979
1.745	16.4979
1.7467	16.4604
1.7483	16.4604
1.75	16.423
1.7517	16.3854
1.7533	16.3854
1.755	16.348
1.7567	16.348
1.7583	16.3105
1.76	16.273
1.7617	16.2355
1.7633	16.2355
1.765	16.198
1.7667	16.1605
1.7683	16.123
1.77	16.0855
1.7717	16.048
1.7733	16.0105
1.775	15.973
1.7767	15.9355
1.7783	15.898
1.78	15.823
1.7817	15.7855
1.7833	15.748
1.785	15.7105
1.7867	15.6356
1.7883	15.5981
1.79	15.5231
1.7917	15.4856
1.7933	15.4481
1.795	15.3731
1.7967	15.3356
1.7983	15.2606
1.8	15.1856
1.8017	15.1481
1.8033	15.0731
1.805	15.0356
1.8067	14.9606
1.8083	14.8856
1.81	14.8481
1.8117	14.7731
1.8133	14.6982
1.815	14.6232
1.8167	14.5857
1.8183	14.5107
1.82	14.4357
1.8217	14.3607
1.8233	14.2857
1.825	14.2107
1.8267	14.1732
1.8283	14.0982
1.83	14.0233
1.8317	13.9483
1.8333	13.8733
1.835	13.7983
1.8367	13.7233
1.8383	13.6483
1.84	13.6108
1.8417	13.5358
1.8433	13.4608
1.845	13.3858
1.8467	13.3108
1.8483	13.2733
1.85	13.1983
1.8517	13.1234
1.8533	13.0859
1.855	13.0109
1.8567	12.9359
1.8583	12.8984
1.86	12.8234
1.8617	12.7859
1.8633	12.7484
1.865	12.6734
1.8667	12.6359
1.8683	12.5984
1.87	12.5609
1.8717	12.5234
1.8733	12.4859
1.875	12.4484
1.8767	12.4109
1.8783	12.4109
1.88	12.3735
1.8817	12.3735
1.8833	12.336
1.885	12.336
1.8867	12.336
1.8883	12.336
1.89	12.336
1.8917	12.336
1.8933	12.3735
1.895	12.3735
1.8967	12.4109
1.8983	12.4484
1.9	12.4859
1.9017	12.5234
1.9033	12.5609
1.905	12.6359
1.9067	12.6734
1.9083	12.7484
1.91	12.7859
1.9117	12.8609
1.9133	12.9359
1.915	13.0109
1.9167	13.0859
1.9183	13.1983
1.92	13.2733
1.9217	13.3483
1.9233	13.4608
1.925	13.5733
1.9267	13.6483
1.9283	13.7608
1.93	13.8733
1.9317	13.9857
1.9333	14.0607
1.935	14.1732
1.9367	14.2857
1.9383	14.3982
1.94	14.5107
1.9417	14.6232
1.9433	14.7357
1.945	14.8481
1.9467	14.9606
1.9483	15.0731
1.95	15.1856
1.9517	15.2981
1.9533	15.3731
1.955	15.4856
1.9567	15.5981
1.9583	15.673
1.96	15.7855
1.9617	15.8605
1.9633	15.9355
1.965	16.0105
1.9667	16.0855
1.9683	16.1605
1.97	16.2355
1.9717	16.3105
1.9733	16.348
1.975	16.423
1.9767	16.4604
1.9783	16.4979
1.98	16.5354
1.9817	16.5729
1.9833	14.9231
1.985	8.32396
1.9867	6.18673
1.9883	7.12411
1.99	13.5358
1.9917	15.5981
1.9933	16.273
1.995	16.4979
1.9967	16.5354
1.9983	16.5354
2	16.4979
2.0017	16.4604
2.0033	16.423
2.005	16.3854
2.0067	16.3105
2.0083	16.273
2.01	16.198
2.0117	16.123
2.0133	16.048
2.015	15.973
2.0167	15.898
2.0183	15.823
2.02	15.7105
2.0217	15.6356
2.0233	15.5231
2.025	15.4106
2.0267	15.3356
2.0283	15.2231
2.03	15.1106
2.0317	14.9981
2.0333	14.8856
2.035	14.7731
2.0367	14.6607
2.0383	14.5482
2.04	14.4357
2.0417	14.3232
2.0433	14.2107
2.045	14.0607
2.0467	13.9483
2.0483	13.8358
2.05	13.7233
2.0517	13.6108
2.0533	13.4983
2.055	13.3483
2.0567	13.2358
2.0583	13.1234
2.06	13.0109
2.0617	12.8984
2.0633	12.7859
2.065	12.6734
2.0667	12.5609
2.0683	12.4859
2.07	12.3735
2.0717	12.261
2.0733	12.1485
2.075	12.036
2.0767	11.961
2.0783	11.886
2.08	11.7735
2.0817	11.6985
2.0833	11.5861
2.085	11.5111
2.0867	11.3986
2.0883	11.3236
2.09	11.2486
2.0917	11.1361
2.0933	11.0611
2.095	10.9861
2.0967	10.8736
2.0983	10.7987
2.1	10.7237
2.1017	10.6487
2.1033	10.5737
2.105	10.4987
2.1067	10.4237
2.1083	10.3487
2.11	10.2737
2.1117	10.1987
2.1133	10.1237
2.115	10.0487
2.1167	10.0113
2.1183	9.93626
2.12	9.86127
2.1217	9.78628
2.1233	9.74878
2.125	9.67379
2.1267	9.5988
2.1283	9.56131
2.13	9.48631
2.1317	9.44882
2.1333	9.37383
2.135	9.33633
2.1367	9.26134
2.1383	9.22385
2.14	9.14886
2.1417	9.11136
2.1433	9.07387
2.145	8.99887
2.1467	8.96138
2.1483	8.92388
2.15	8.88639
2.1517	8.84889
2.1533	8.8114
2.155	8.7739
2.1567	8.69891
2.1583	8.66142
2.16	8.62392
2.1617	8.62392
2.1633	8.58643
2.165	8.54893
2.1667	8.51144
2.1683	8.47394
2.17	8.43645
2.1717	8.39895
2.1733	8.39895
2.175	8.36145
2.1767	8.32396
2.1783	8.32396
2.18	8.28646
2.1817	8.28646
2.1833	8.24897
2.185	8.24897
2.1867	8.21147
2.1883	8.21147
2.19	8.21147
2.1917	8.21147
2.1933	8.17398
2.195	8.17398
2.1967	8.17398
2.1983	8.17398
2.2	8.17398
2.2017	8.21147
2.2033	8.21147
2.205	8.21147
2.2067	8.24897
2.2083	8.24897
2.21	8.28646
2.2117	8.28646
2.2133	8.32396
2.215	8.36145
2.2167	8.39895
2.2183	8.43645
2.22	8.47394
2.2217	8.51144
2.2233	8.54893
2.225	8.62392
2.2267	8.66142
2.2283	8.73641
2.23	8.8114
2.2317	8.84889
2.2333	8.92388
2.235	8.99887
2.2367	9.11136
2.2383	9.18635
2.24	9.26134
2.2417	9.33633
2.2433	9.44882
2.245	9.56131
2.2467	9.6363
2.2483	9.71129
2.25	9.82377
2.2517	9.93626
2.2533	10.0487
2.255	10.1612
2.2567	10.2737
2.2583	10.3862
2.26	10.4987
2.2617	10.6112
2.2633	10.7237
2.265	10.8361
2.2667	10.9861
2.2683	11.0986
2.27	11.2111
2.2717	11.3236
2.2733	11.4361
2.275	11.5486
2.2767	11.661
2.2783	11.7735
2.28	11.8485
2.2817	11.961
2.2833	12.0735
2.285	12.1485
2.2867	12.261
2.2883	12.336
2.29	12.4109
2.2917	12.4859
2.2933	12.5609
2.295	12.6359
2.2967	12.7109
2.2983	12.7484
2.3	12.7859
2.3017	12.8609
2.3033	12.8984
2.305	12.9359
2.3067	12.9734
2.3083	12.9734
2.31	13.0109
2.3117	13.0109
2.3133	13.0109
2.315	13.0109
2.3167	13.0109
2.3183	13.0109
2.32	12.9734
2.3217	12.9359
2.3233	12.9359
2.325	12.8984
2.3267	12.8609
2.3283	12.8234
2.33	12.7484
2.3317	12.7109
2.3333	12.6359
2.335	12.5984
2.3367	12.5234
2.3383	12.4484
2.34	12.3735
2.3417	12.2985
2.3433	12.2235
2.345	12.1485
2.3467	12.036
2.3483	11.961
2.35	11.886
2.3517	11.811
2.3533	11.6985
2.355	11.6235
2.3567	11.5111
2.3583	11.3986
2.36	11.3236
2.3617	11.2111
2.3633	11.0986
2.365	10.9861
2.3667	10.9111
2.3683	10.7987
2.37	10.6862
2.3717	10.5737
2.3733	10.4987
2.375	5.92426
2.3767	1.08736
2.3783	-0.524934
2.38	3.29959
2.3817	7.76153
2.3833	9.14886
2.385	9.52381
2.3867	9.5988
2.3883	9.56131
2.39	9.48631
2.3917	9.41132
2.3933	9.29884
2.395	9.22385
2.3967	9.11136
2.3983	9.03637
2.4	8.96138
2.4017	8.88639
2.4033	8.7739
2.405	8.69891
2.4067	8.62392
2.4083	8.54893
2.41	8.47394
2.4117	8.39895
2.4133	8.32396
2.415	8.24897
2.4167	8.17398
2.4183	8.09899
2.42	8.024
2.4217	7.94901
2.4233	7.87402
2.425	7.83652
2.4267	7.76153
2.4283	7.68654
2.43	7.64904
2.4317	7.57405
2.4333	7.49906
2.435	7.46157
2.4367	7.38658
2.4383	7.34908
2.44	7.27409
2.4417	7.2366
2.4433	7.1616
2.445	7.12411
2.4467	7.04912
2.4483	7.01162
2.45	6.97413
2.4517	6.89914
2.4533	6.86164
2.455	6.82415
2.4567	6.78665
2.4583	6.71166
2.46	6.67417
2.4617	6.63667
2.4633	6.59917
2.465	6.56168
2.4667	6.52419
2.4683	6.48669
2.47	6.44919
2.4717	6.4117
2.4733	6.3742
2.475	6.33671
2.4767	6.29921
2.4783	6.26172
2.48	6.22422
2.4817	6.18673
2.4833	6.18673
2.485	6.14923
2.4867	6.11174
2.4883	6.07424
2.49	6.07424
2.4917	6.03675
2.4933	5.99925
2.495	5.96176
2.4967	5.92426
2.4983	5.92426
2.5	5.88676
2.5017	5.84927
2.5033	5.84927
2.505	5.81177
2.5067	5.81177
2.5083	5.77428
2.51	5.77428
2.5117	5.73678
2.5133	5.69929
2.515	5.69929
2.5167	5.66179
2.5183	5.66179
2.52	5.6243
2.5217	5.6243
2.5233	5.5868
2.525	5.54931
2.5267	5.54931
2.5283	5.51181
2.53	5.51181
2.5317	5.47432
2.5333	5.47432
2.535	5.43682
2.5367	5.43682
2.5383	5.39933
2.54	5.36183
2.5417	5.36183
2.5433	5.32433
2.545	5.32433
2.5467	5.28684
2.5483	5.28684
2.55	5.24934
2.5517	5.24934
2.5533	5.21185
2.555	5.21185
2.5567	5.17435
2.5583	5.17435
2.56	5.13686
2.5617	5.13686
2.5633	5.09936
2.565	5.09936
2.5667	5.06187
2.5683	5.06187
2.57	5.02437
2.5717	4.98688
2.5733	4.98688
2.575	4.94938
2.5767	4.94938
2.5783	4.91189
2.58	4.91189
2.5817	4.87439
2.5833	4.8369
2.585	4.8369
2.5867	4.7994
2.5883	4.7994
2.59	4.7619
2.5917	4.7619
2.5933	4.72441
2.595	4.72441
2.5967	4.68691
2.5983	4.68691
2.6	4.64942
2.6017	4.61192
2.6033	4.61192
2.605	4.57443
2.6067	4.57443
2.6083	4.53693
2.61	4.53693
2.6117	4.49944
2.6133	4.49944
2.615	4.49944
2.6167	4.46194
2.6183	4.46194
2.62	4.42445
2.6217	4.42445
2.6233	4.38695
2.625	4.38695
2.6267	4.34946
2.6283	4.34946
2.63	4.31196
2.6317	4.31196
2.6333	4.27447
2.635	4.27447
2.6367	4.23697
2.6383	4.23697
2.64	4.19947
2.6417	4.19947
2.6433	4.19947
2.645	4.16198
2.6467	4.16198
2.6483	4.12448
2.65	4.12448
2.6517	4.12448
2.6533	4.08699
2.655	4.08699
2.6567	4.08699
2.6583	4.04949
2.66	4.04949
2.6617	4.04949
2.6633	4.012
2.665	4.012
2.6667	4.012
2.6683	3.9745
2.67	3.9745
2.6717	3.9745
2.6733	3.93701
2.675	3.93701
2.6767	3.93701
2.6783	3.89951
2.68	3.89951
2.6817	3.89951
2.6833	3.86202
2.685	3.86202
2.6867	3.86202
2.6883	3.82452
2.69	3.82452
2.6917	3.82452
2.6933	3.78703
2.695	3.78703
2.6967	3.78703
2.6983	3.74953
2.7	3.74953
2.7017	3.74953
2.7033	3.74953
2.705	3.71204
2.7067	3.71204
2.7083	3.71204
2.71	3.67454
2.7117	3.67454
2.7133	3.67454
2.715	3.63705
2.7167	3.63705
2.7183	3.63705
2.72	3.63705
2.7217	3.59955
2.7233	3.59955
2.725	3.59955
2.7267	3.56205
2.7283	3.56205
2.73	3.56205
2.7317	3.56205
2.7333	3.52456
2.735	3.52456
2.7367	3.52456
2.7383	3.52456
2.74	3.48706
2.7417	3.48706
2.7433	3.48706
2.745	3.48706
2.7467	3.48706
2.7483	3.48706
2.75	3.44957
2.7517	3.44957
2.7533	3.44957
2.755	3.44957
2.7567	3.44957
2.7583	3.41207
2.76	3.41207
2.7617	3.41207
2.7633	3.41207
2.765	3.41207
2.7667	3.41207
2.7683	3.41207
2.77	3.37458
2.7717	3.37458
2.7733	3.37458
2.775	3.37458
2.7767	3.37458
2.7783	3.37458
2.78	3.37458
2.7817	3.37458
2.7833	3.37458
2.785	3.37458
2.7867	3.37458
2.7883	3.37458
2.79	3.37458
2.7917	3.37458
2.7933	3.37458
2.795	3.37458
2.7967	3.37458
2.7983	3.37458
2.8	3.37458
2.8017	3.37458
2.8033	3.41207
2.805	3.41207
2.8067	-4.012
2.8083	-6.71166
2.81	-7.57405
2.8117	-0.412448
2.8133	2.21222
2.815	3.03712
2.8167	3.33708
2.8183	3.44957
2.82	3.48706
2.8217	3.52456
2.8233	3.56205
2.825	3.56205
2.8267	3.59955
2.8283	3.59955
2.83	3.63705
2.8317	3.67454
2.8333	3.67454
2.835	3.71204
2.8367	3.74953
2.8383	3.74953
2.84	3.78703
2.8417	3.82452
2.8433	3.86202
2.845	3.89951
2.8467	3.93701
2.8483	3.9745
2.85	4.012
2.8517	4.04949
2.8533	4.08699
2.855	4.12448
2.8567	4.16198
2.8583	4.19947
2.86	4.23697
2.8617	4.31196
2.8633	4.34946
2.865	4.38695
2.8667	4.46194
2.8683	4.49944
2.87	4.53693
2.8717	4.61192
2.8733	4.64942
2.875	4.72441
2.8767	4.7619
2.8783	4.8369
2.88	4.87439
2.8817	4.94938
2.8833	4.98688
2.885	5.06187
2.8867	5.09936
2.8883	5.17435
2.89	5.21185
2.8917	5.28684
2.8933	5.32433
2.895	5.39933
2.8967	5.43682
2.8983	5.51181
2.9	5.54931
2.9017	5.5868
2.9033	5.66179
2.905	5.69929
2.9067	5.73678
2.9083	5.81177
2.91	5.84927
2.9117	5.88676
2.9133	5.92426
2.915	5.96176
2.9167	5.99925
2.9183	6.03675
2.92	6.07424
2.9217	6.07424
2.9233	6.11174
2.925	6.14923
2.9267	6.14923
2.9283	6.18673
2.93	6.18673
2.9317	6.22422
2.9333	6.22422
2.935	6.22422
2.9367	6.22422
2.9383	6.22422
2.94	6.22422
2.9417	6.22422
2.9433	6.22422
2.945	6.22422
2.9467	6.22422
2.9483	6.18673
2.95	6.18673
2.9517	6.14923
2.9533	6.14923
2.955	6.11174
2.9567	6.11174
2.9583	6.07424
2.96	6.03675
2.9617	5.99925
2.9633	5.96176
2.965	5.96176
2.9667	5.92426
2.9683	5.88676
2.97	5.84927
2.9717	5.81177
2.9733	5.77428
2.975	5.69929
2.9767	5.66179
2.9783	5.6243
2.98	5.5868
2.9817	5.54931
2.9833	5.51181
2.985	5.43682
2.9867	5.39933
2.9883	5.36183
2.99	5.32433
2.9917	5.24934
2.9933	5.21185
2.995	5.17435
2.9967	5.13686
2.9983	5.06187
3	5.02437
3.0017	4.98688
3.0033	4.94938
3.005	4.91189
3.0067	4.87439
3.0083	4.7994
3.01	4.7619
3.0117	4.72441
3.0133	4.68691
3.015	4.64942
3.0167	4.61192
3.0183	4.57443
3.02	4.53693
3.0217	4.49944
3.0233	4.46194
3.025	4.42445
3.0267	4.42445
3.0283	4.38695
3.03	4.34946
3.0317	4.31196
3.0333	4.27447
3.035	4.23697
3.0367	4.23697
3.0383	4.19947
3.04	4.16198
3.0417	4.12448
3.0433	4.12448
3.045	4.08699
3.0467	4.04949
3.0483	4.012
3.05	4.012
3.0517	3.9745
3.0533	3.9745
3.055	3.93701
3.0567	3.89951
3.0583	3.89951
3.06	3.86202
3.0617	3.86202
3.0633	3.82452
3.065	3.82452
3.0667	3.78703
3.0683	3.78703
3.07	3.74953
3.0717	3.74953
3.0733	3.71204
3.075	3.71204
3.0767	3.67454
3.0783	3.67454
3.08	3.63705
3.0817	3.63705
3.0833	3.59955
3.085	3.59955
3.0867	3.56205
3.0883	3.56205
3.09	3.52456
3.0917	3.52456
3.0933	3.48706
3.095	3.48706
3.0967	3.44957
3.0983	3.44957
3.1	3.41207
3.1017	3.41207
3.1033	3.37458
3.105	3.37458
3.1067	3.33708
3.1083	3.33708
3.11	3.29959
3.1117	3.29959
3.1133	3.26209
3.115	3.26209
3.1167	3.2246
3.1183	3.2246
3.12	3.1871
3.1217	3.1871
3.1233	3.14961
3.125	3.14961
3.1267	3.11211
3.1283	3.11211
3.13	3.07462
3.1317	3.07462
3.1333	3.03712
3.135	3.03712
3.1367	2.99962
3.1383	2.99962
3.14	2.96213
3.1417	2.96213
3.1433	2.96213
3.145	2.92463
3.1467	2.92463
3.1483	2.88714
3.15	2.88714
3.1517	2.84964
3.1533	2.84964
3.155	2.84964
3.1567	2.81215
3.1583	2.81215
3.16	2.77465
3.1617	2.77465
3.1633	2.77465
3.165	2.73716
3.1667	2.73716
3.1683	2.69966
3.17	2.69966
3.1717	2.69966
3.1733	2.66217
3.175	2.66217
3.1767	2.66217
3.1783	2.62467
3.18	2.62467
3.1817	2.62467
3.1833	2.62467
3.185	2.58718
3.1867	2.58718
3.1883	2.58718
3.19	2.58718
3.1917	2.54968
3.1933	2.54968
3.195	2.54968
3.1967	2.54968
3.1983	2.54968
3.2	2.54968
3.2017	2.51219
3.2033	2.51219
3.205	2.51219
3.2067	2.51219
3.2083	2.51219
3.21	2.51219
3.2117	2.51219
3.2133	2.51219
3.215	2.47469
3.2167	2.47469
3.2183	2.47469
3.22	2.47469
3.2217	2.47469
3.2233	2.47469
3.225	2.47469
3.2267	2.47469
3.2283	2.47469
3.23	2.47469
3.2317	2.51219
3.2333	2.51219
3.235	2.51219
3.2367	2.51219
3.2383	2.51219
3.24	2.51219
3.2417	2.54968
3.2433	2.54968
3.245	2.54968
3.2467	2.54968
3.2483	2.54968
3.25	2.58718
3.2517	2.58718
3.2533	2.62467
3.255	2.62467
3.2567	2.62467
3.2583	2.66217
3.26	2.66217
3.2617	2.69966
3.2633	2.73716
3.265	2.73716
3.2667	2.77465
3.2683	2.81215
3.27	2.81215
3.2717	2.84964
3.2733	-0.674916
3.275	-5.99925
3.2767	-7.68654
3.2783	-4.61192
3.28	0.524934
3.2817	2.24972
3.2833	2.84964
3.285	3.03712
3.2867	3.14961
3.2883	3.2246
3.29	3.26209
3.2917	3.33708
3.2933	3.37458
3.295	3.44957
3.2967	3.48706
3.2983	3.52456
3.3	3.59955
3.3017	3.67454
3.3033	3.71204
3.305	3.78703
3.3067	3.86202
3.3083	3.93701
3.31	3.9745
3.3117	4.04949
3.3133	4.12448
3.315	4.19947
3.3167	4.27447
3.3183	4.34946
3.32	4.42445
3.3217	4.49944
3.3233	4.57443
3.325	4.64942
3.3267	4.72441
3.3283	4.7994
[truncated: 1,427 more rows]
