# Supplementary material for: Phosphorylation of P-stalk proteins defines the ribosomal state for interaction with auxiliary protein factors
Source: EMBO Rep. 2024 Oct 28;25(12):5478–506. doi: 10.1038/s44319-024-00297-1 (PMC11624264; doi:10.1038/s44319-024-00297-1)
Supplement: Supplementary file 5 — Source data Fig. 4 [file 44319_2024_297_MOESM5_ESM.zip › Figure 4/Fig4A - Numerical data polysomes Yeast +AP.xlsx]

## Sheet: Fig.4A_Yeast +AP
Numerical data for graphical visualization of polysome profiling form Yeast treated with AP
Time	Value
0	24.5969
0.002	18.0353
0.003	15.8605
0.005	16.7604
0.007	23.0971
0.008	25.1969
0.01	25.9093
0.012	26.1342
0.013	26.2092
0.015	26.2092
0.017	26.2092
0.018	26.2092
0.02	26.2092
0.022	26.2092
0.023	26.2092
0.025	26.2092
0.027	26.2092
0.028	26.2092
0.03	26.2092
0.032	26.2092
0.033	26.2092
0.035	26.2092
0.037	26.2092
0.038	26.2092
0.04	26.2092
0.042	26.2092
0.043	26.2092
0.045	26.2092
0.047	26.2092
0.048	26.2092
0.05	26.2092
0.052	26.2092
0.053	26.2092
0.055	26.2092
0.057	26.2092
0.058	26.2092
0.06	26.2092
0.062	26.2092
0.063	26.2092
0.065	26.2092
0.067	26.2092
0.068	26.2092
0.07	26.2092
0.072	26.2467
0.073	26.2467
0.075	26.2467
0.077	26.2842
0.078	26.2842
0.08	26.3217
0.082	26.3217
0.083	26.3592
0.085	26.3592
0.087	26.3967
0.088	26.3967
0.09	26.4342
0.092	26.4342
0.093	26.4717
0.095	26.4717
0.097	26.5092
0.098	26.5467
0.1	26.5467
0.102	26.5842
0.103	26.5842
0.105	26.6217
0.107	26.6217
0.108	26.6217
0.11	26.6592
0.112	26.6592
0.113	26.6592
0.115	26.6592
0.117	26.6967
0.118	26.6967
0.12	26.6967
0.122	26.6592
0.123	26.6592
0.125	26.6592
0.127	26.6217
0.128	26.6217
0.13	26.6217
0.132	26.5842
0.133	26.5842
0.135	26.5467
0.137	26.5467
0.138	26.5467
0.14	26.5467
0.142	26.5092
0.143	26.5092
0.145	26.5092
0.147	26.5092
0.148	26.5092
0.15	26.5467
0.152	26.5467
0.153	26.5467
0.155	26.5467
0.157	26.5467
0.158	26.5842
0.16	26.5842
0.162	26.5842
0.163	26.6217
0.165	26.6217
0.167	26.6217
0.168	26.6592
0.17	26.6592
0.172	26.6592
0.173	26.6967
0.175	26.6967
0.177	26.6967
0.178	26.6967
0.18	26.6967
0.182	26.6967
0.183	26.7342
0.185	26.7342
0.187	26.7342
0.188	26.7342
0.19	26.7342
0.192	26.7342
0.193	26.7717
0.195	26.7717
0.197	26.7717
0.198	26.7717
0.2	26.8091
0.202	26.8091
0.203	26.8466
0.205	26.8841
0.207	26.8841
0.208	26.9216
0.21	26.9216
0.212	26.9591
0.213	26.9591
0.215	26.9966
0.217	26.9966
0.218	26.9966
0.22	27.0341
0.222	27.0341
0.223	27.0341
0.225	27.0716
0.227	27.0716
0.228	27.0716
0.23	27.1091
0.232	27.1091
0.233	27.1091
0.235	27.1091
0.237	27.1466
0.238	27.1466
0.24	27.1466
0.242	27.1841
0.243	27.1841
0.245	27.1841
0.247	27.2216
0.248	27.2216
0.25	27.2216
0.252	27.2591
0.253	27.2591
0.255	27.2591
0.257	27.2966
0.258	27.2966
0.26	27.2966
0.262	27.3341
0.263	27.3341
0.265	27.3341
0.267	27.3341
0.268	27.3716
0.27	27.3716
0.272	27.3716
0.273	27.4091
0.275	27.4091
0.277	27.4091
0.278	27.4091
0.28	27.4091
0.282	27.4091
0.283	27.4466
0.285	27.4466
0.287	27.4466
0.288	27.4091
0.29	27.4091
0.292	27.3341
0.293	27.2591
0.295	27.1841
0.297	27.0716
0.298	26.9216
0.3	26.8091
0.302	26.6592
0.303	26.5467
0.305	26.4717
0.307	26.4342
0.308	26.4717
0.31	26.5092
0.312	26.6217
0.313	26.7342
0.315	26.8841
0.317	27.0341
0.318	27.2216
0.32	27.4091
0.322	27.5591
0.323	27.7465
0.325	27.8965
0.327	28.084
0.328	28.234
0.33	28.3465
0.332	28.4589
0.333	28.6089
0.335	28.6839
0.337	28.7964
0.338	28.8339
0.34	28.9089
0.342	28.9089
0.343	28.8714
0.345	28.7964
0.347	28.6464
0.348	28.4964
0.35	28.309
0.352	28.1215
0.353	27.8965
0.355	27.6715
0.357	27.4841
0.358	27.2966
0.36	27.1466
0.362	27.0341
0.363	26.9216
0.365	26.8841
0.367	26.8841
0.368	26.9216
0.37	27.1091
0.372	27.4091
0.373	28.009
0.375	29.0214
0.377	30.4462
0.378	32.2085
0.38	33.9333
0.382	35.2831
0.383	35.9955
0.385	36.108
0.387	35.658
0.388	34.6832
0.39	33.3708
0.392	31.796
0.393	30.0338
0.395	28.1215
0.397	26.1717
0.398	24.222
0.4	22.3472
0.402	20.5099
0.403	18.7852
0.405	17.1354
0.407	15.6356
0.408	14.2482
0.41	13.0109
0.412	11.8485
0.413	10.8361
0.415	9.93626
0.417	9.11136
0.418	8.39895
0.42	7.79903
0.422	7.2366
0.423	6.78665
0.425	6.4117
0.427	6.07424
0.428	5.81177
0.43	5.5868
0.432	5.39933
0.433	5.24934
0.435	5.13686
0.437	5.02437
0.438	4.94938
0.44	4.87439
0.442	4.8369
0.443	4.7994
0.445	4.7619
0.447	4.7619
0.448	4.7619
0.45	4.7619
0.452	4.7619
0.453	4.7619
0.455	4.7619
0.457	4.7994
0.458	4.7994
0.46	4.8369
0.462	4.8369
0.463	4.87439
0.465	4.91189
0.467	4.94938
0.468	4.98688
0.47	5.02437
0.472	5.06187
0.473	5.09936
0.475	5.13686
0.477	5.21185
0.478	5.24934
0.48	5.28684
0.482	5.32433
0.483	5.39933
0.485	5.43682
0.487	5.47432
0.488	5.51181
0.49	5.54931
0.492	5.6243
0.493	5.66179
0.495	5.69929
0.497	5.73678
0.498	5.77428
0.5	5.81177
0.502	5.84927
0.503	5.92426
0.505	5.96176
0.507	5.99925
0.508	6.03675
0.51	6.07424
0.512	6.14923
0.513	6.18673
0.515	6.22422
0.517	6.26172
0.518	6.29921
0.52	6.33671
0.522	6.3742
0.523	6.4117
0.525	6.44919
0.527	6.48669
0.528	6.56168
0.53	6.59917
0.532	6.63667
0.533	6.67417
0.535	6.74916
0.537	6.82415
0.538	6.89914
0.54	6.97413
0.542	7.04912
0.543	7.12411
0.545	7.1991
0.547	7.27409
0.548	7.34908
0.55	7.46157
0.552	7.53656
0.553	7.64904
0.555	7.72403
0.557	7.83652
0.558	7.91151
0.56	8.024
0.562	8.09899
0.563	8.21147
0.565	8.28646
0.567	8.39895
0.568	8.51144
0.57	8.58643
0.572	8.69891
0.573	8.7739
0.575	8.88639
0.577	8.96138
0.578	9.07387
0.58	9.18635
0.582	9.26134
0.583	9.37383
0.585	9.48631
0.587	9.5988
0.588	9.71129
0.59	9.78628
0.592	9.89876
0.593	10.0113
0.595	10.1237
0.597	10.2362
0.598	10.3487
0.6	10.4612
0.602	10.5737
0.603	10.6862
0.605	10.7987
0.607	10.9111
0.608	11.0236
0.61	11.1361
0.612	11.2861
0.613	11.3986
0.615	11.5111
0.617	11.661
0.618	11.7735
0.62	11.886
0.622	12.036
0.623	12.186
0.625	12.2985
0.627	12.4484
0.628	12.5984
0.63	12.7109
0.632	12.8609
0.633	13.0109
0.635	13.1609
0.637	13.3108
0.638	13.4608
0.64	13.6108
0.642	13.7983
0.643	13.9483
0.645	14.0982
0.647	14.2482
0.648	14.4357
0.65	14.5857
0.652	14.7357
0.653	14.9231
0.655	15.1106
0.657	15.2606
0.658	15.4481
0.66	15.6356
0.662	15.8605
0.663	16.0855
0.665	16.3105
0.667	16.5354
0.668	16.7979
0.67	17.0604
0.672	17.3603
0.673	17.6603
0.675	17.9977
0.677	18.3352
0.678	18.7102
0.68	19.0851
0.682	19.4976
0.683	19.91
0.685	20.3974
0.687	20.8849
0.688	21.4098
0.69	21.9722
0.692	22.5347
0.693	23.0971
0.695	23.7345
0.697	24.3345
0.698	25.0094
0.7	25.6468
0.702	26.3592
0.703	27.0341
0.705	27.784
0.707	28.4964
0.708	29.2838
0.71	30.1087
0.712	30.9336
0.713	31.8335
0.715	32.7709
0.717	33.7458
0.718	34.7582
0.72	35.8455
0.722	36.9704
0.723	38.1702
0.725	39.4076
0.727	40.6449
0.728	41.9573
0.73	43.3071
0.732	44.6944
0.733	46.1192
0.735	47.5816
0.737	49.0814
0.738	50.5812
0.74	52.1185
0.742	53.6558
0.743	55.2306
0.745	56.8429
0.747	58.4177
0.748	60.03
0.75	61.6798
0.752	63.2921
0.753	64.9044
0.755	66.5542
0.757	68.1665
0.758	69.8163
0.76	71.4661
0.762	73.1159
0.763	74.7657
0.765	76.4529
0.767	78.1027
0.768	79.7525
0.77	81.4398
0.772	83.0896
0.773	84.7394
0.775	86.3892
0.777	88.039
0.778	89.6888
0.78	91.3386
0.782	92.9509
0.783	94.5632
0.785	96.1755
0.787	97.7503
0.788	99.3626
0.79	100.937
0.792	102.475
0.793	103.112
0.795	103.112
0.797	103.112
0.798	103.112
0.8	103.112
0.802	103.112
0.803	103.112
0.805	103.112
0.807	103.112
0.808	103.112
0.81	103.112
0.812	103.112
0.813	103.112
0.815	103.112
0.817	103.112
0.818	103.112
0.82	103.112
0.822	103.112
0.823	103.112
0.825	103.112
0.827	103.112
0.828	103.112
0.83	103.112
0.832	103.112
0.833	103.112
0.835	103.112
0.837	103.112
0.838	103.112
0.84	103.112
0.842	103.112
0.843	103.112
0.845	103.112
0.847	103.112
0.848	103.112
0.85	103.112
0.852	103.112
0.853	103.112
0.855	103.112
0.857	103.112
0.858	103.112
0.86	103.112
0.862	103.112
0.863	103.112
0.865	103.112
0.867	103.112
0.868	103.112
0.87	103.112
0.872	103.112
0.873	103.112
0.875	103.112
0.877	103.112
0.878	103.112
0.88	103.112
0.882	103.112
0.883	103.112
0.885	103.112
0.887	103.112
0.888	103.112
0.89	103.112
0.892	103.112
0.893	103.112
0.895	103.112
0.897	103.112
0.898	103.112
0.9	103.112
0.902	103.112
0.903	103.112
0.905	103.112
0.907	103.112
0.908	103.112
0.91	103.112
0.912	103.112
0.913	103.112
0.915	103.112
0.917	103.112
0.918	103.112
0.92	103.112
0.922	103.112
0.923	103.112
0.925	103.112
0.927	103.112
0.928	103.112
0.93	103.112
0.932	103.112
0.933	103.112
0.935	103.112
0.937	103.112
0.938	103.112
0.94	103.112
0.942	103.112
0.943	103.112
0.945	103.112
0.947	103.112
0.948	103.112
0.95	103.112
0.952	103.112
0.953	103.112
0.955	103.112
0.957	103.112
0.958	103.112
0.96	103.112
0.962	103.112
0.963	103.112
0.965	103.112
0.967	103.112
0.968	103.112
0.97	103.112
0.972	103.112
0.973	103.112
0.975	103.112
0.977	103.112
0.978	103.112
0.98	103.112
0.982	103.112
0.983	103.112
0.985	103.112
0.987	103.112
0.988	103.112
0.99	103.112
0.992	103.112
0.993	103.112
0.995	103.112
0.997	103.112
0.998	103.112
1	103.112
1.002	103.112
1.003	103.112
1.005	103.112
1.007	103.112
1.008	103.112
1.01	103.112
1.012	103.112
1.013	103.112
1.015	103.112
1.017	103.112
1.018	103.112
1.02	103.112
1.022	103.112
1.023	103.112
1.025	103.112
1.027	103.112
1.028	103.112
1.03	103.112
1.032	103.112
1.033	103.112
1.035	103.112
1.037	103.112
1.038	103.112
1.04	103.112
1.042	103.112
1.043	103.112
1.045	103.112
1.047	103.112
1.048	103.112
1.05	103.112
1.052	103.112
1.053	103.112
1.055	103.112
1.057	103.112
1.058	103.112
1.06	103.112
1.062	103.112
1.063	103.112
1.065	103.112
1.067	103.112
1.068	103.112
1.07	103.112
1.072	103.112
1.073	103.112
1.075	103.112
1.077	103.112
1.078	103.112
1.08	103.112
1.082	103.112
1.083	103.112
1.085	103.112
1.087	103.112
1.088	103.112
1.09	103.112
1.092	103.112
1.093	103.112
1.095	103.112
1.097	103.112
1.098	103.112
1.1	103.112
1.102	103.112
1.103	103.112
1.105	103.112
1.107	103.112
1.108	103.112
1.11	103.112
1.112	103.112
1.113	103.112
1.115	103.112
1.117	103.112
1.118	103.112
1.12	103.112
1.122	103.112
1.123	103.112
1.125	103.112
1.127	103.112
1.128	103.112
1.13	103.112
1.132	103.112
1.133	103.112
1.135	103.112
1.137	103.112
1.138	103.112
1.14	103.112
1.142	103.112
1.143	103.112
1.145	103.112
1.147	103.112
1.148	103.112
1.15	103.112
1.152	102.212
1.153	100.712
1.155	99.2126
1.157	97.7503
1.158	96.288
1.16	94.8256
1.162	93.4008
1.163	91.976
1.165	90.5887
1.167	89.2014
1.168	87.8515
1.17	86.5392
1.172	85.1894
1.173	83.9145
1.175	82.6397
1.177	81.3648
1.178	80.1275
1.18	78.8901
1.182	77.6903
1.183	76.5279
1.185	75.3656
1.187	74.2032
1.188	73.0784
1.19	71.991
1.192	70.9036
1.193	69.8538
1.195	68.8039
1.197	67.754
1.198	66.7417
1.2	65.7668
1.202	64.7919
1.203	63.817
1.205	62.8796
1.207	61.9798
1.208	61.0799
1.21	60.18
1.212	59.3176
1.213	58.4552
1.215	57.5928
1.217	56.7679
1.218	55.9805
1.22	47.919
1.222	44.3944
1.223	42.6697
1.225	48.9314
1.227	50.8062
1.228	50.9186
1.23	50.5062
1.232	49.9063
1.233	49.2688
1.235	48.6314
1.237	47.9565
1.238	47.3191
1.24	46.6817
1.242	46.0817
1.243	45.4443
1.245	44.8444
1.247	44.282
1.248	43.682
1.25	43.1196
1.252	42.5572
1.253	42.0322
1.255	41.5073
1.257	40.9824
1.258	40.4574
1.26	39.9325
1.262	39.4451
1.263	38.9576
1.265	38.4702
1.267	38.0202
1.268	37.5703
1.27	37.1204
1.272	36.6704
1.273	36.258
1.275	35.8455
1.277	35.4331
1.278	35.0206
1.28	34.6457
1.282	34.2332
1.283	33.8583
1.285	33.4833
1.287	33.1084
1.288	32.7334
1.29	32.3585
1.292	32.021
1.293	31.6835
1.295	31.3086
1.297	31.0086
1.298	30.6712
1.3	30.3337
1.302	30.0338
1.303	29.6963
1.305	29.3963
1.307	29.0964
1.308	28.7964
1.31	28.5339
1.312	28.234
1.313	27.9715
1.315	27.6715
1.317	27.4091
1.318	27.1466
1.32	26.8841
1.322	26.6217
1.323	26.3592
1.325	26.1342
1.327	25.8718
1.328	25.6468
1.33	25.4218
1.332	25.1969
1.333	24.9719
1.335	24.7469
1.337	24.5219
1.338	24.297
1.34	24.1095
1.342	23.8845
1.343	23.697
1.345	23.5096
1.347	23.2846
1.348	23.0971
1.35	22.9096
1.352	22.7222
1.353	22.5722
1.355	22.3847
1.357	22.1972
1.358	22.0098
1.36	21.8598
1.362	21.6723
1.363	21.5223
1.365	21.3723
1.367	21.1849
1.368	21.0349
1.37	20.8849
1.372	20.7349
1.373	20.5849
1.375	20.435
1.377	20.3225
1.378	20.1725
1.38	20.0225
1.382	19.8725
1.383	19.76
1.385	19.6101
1.387	19.4976
1.388	19.3476
1.39	19.2351
1.392	19.1226
1.393	18.9726
1.395	18.8601
1.397	18.7477
1.398	18.6352
1.4	18.5227
1.402	18.4102
1.403	18.2977
1.405	18.1852
1.407	18.0727
1.408	17.9602
1.41	17.8478
1.412	17.7728
1.413	17.6603
1.415	17.5478
1.417	17.4728
1.418	17.3603
1.42	17.2478
1.422	17.1729
1.423	17.0604
1.425	16.9854
1.427	16.8729
1.428	16.7979
1.43	16.7229
1.432	16.6104
1.433	16.5354
1.435	16.4604
1.437	16.3854
1.438	16.273
1.44	16.198
1.442	16.123
1.443	16.048
1.445	15.973
1.447	15.898
1.448	15.823
1.45	15.748
1.452	15.673
1.453	15.5981
1.455	15.5231
1.457	15.4481
1.458	15.3731
1.46	15.2981
1.462	15.2606
1.463	15.1856
1.465	15.1106
1.467	15.0356
1.468	14.9981
1.47	14.9231
1.472	14.8856
1.473	14.8107
1.475	14.7731
1.477	14.6982
1.478	14.6607
1.48	14.5857
1.482	14.5482
1.483	14.4732
1.485	14.4357
1.487	14.3982
1.488	14.3607
1.49	14.3232
1.492	14.2482
1.493	14.2107
1.495	14.1732
1.497	14.1357
1.498	14.0982
1.5	14.0607
1.502	14.0233
1.503	13.9857
1.505	13.9483
1.507	13.9108
1.508	13.8733
1.51	13.8733
1.512	13.8358
1.513	13.7983
1.515	13.7608
1.517	13.7608
1.518	13.7233
1.52	13.7233
1.522	13.6858
1.523	13.6858
1.525	13.6483
1.527	13.6483
1.528	13.6483
1.53	13.6108
1.532	13.6108
1.533	13.6108
1.535	13.6108
1.537	13.5733
1.538	13.5733
1.54	13.5733
1.542	13.5733
1.543	13.5733
1.545	13.5733
1.547	13.5733
1.548	13.5733
1.55	13.5733
1.552	13.6108
1.553	6.67417
1.555	3.63705
1.557	2.66217
1.558	9.29884
1.56	12.2235
1.562	13.1609
1.563	13.4983
1.565	13.6108
1.567	13.6483
1.568	13.6858
1.57	13.6858
1.572	13.7233
1.573	13.7233
1.575	13.7233
1.577	13.7233
1.578	13.7608
1.58	13.7608
1.582	13.7608
1.583	13.7608
1.585	13.7983
1.587	13.7983
1.588	13.7983
1.59	13.7983
1.592	13.8358
1.593	13.8358
1.595	13.8358
1.597	13.8358
1.598	13.8358
1.6	13.8358
1.602	13.8358
1.603	13.8733
1.605	13.8733
1.607	13.8733
1.608	13.8733
1.61	13.8733
1.612	13.8733
1.613	13.9108
1.615	13.9108
1.617	13.9108
1.618	13.9108
1.62	13.9108
1.622	13.9108
1.623	13.9108
1.625	13.9108
1.627	13.9108
1.628	13.8733
1.63	13.8733
1.632	13.8733
1.633	13.8733
1.635	13.8733
1.637	13.8358
1.638	13.8358
1.64	13.8358
1.642	13.7983
1.643	13.7983
1.645	13.7608
1.647	13.7608
1.648	13.7233
1.65	13.7233
1.652	13.6858
1.653	13.6858
1.655	13.6483
1.657	13.6108
1.658	13.6108
1.66	13.5733
1.662	13.5358
1.663	13.4983
1.665	13.4608
1.667	13.4608
1.668	13.4233
1.67	13.3858
1.672	13.3483
1.673	13.3108
1.675	13.2733
1.677	13.2358
1.678	13.1983
1.68	13.1609
1.682	13.1234
1.683	13.0859
1.685	13.0484
1.687	13.0109
1.688	12.9359
1.69	12.8984
1.692	12.8609
1.693	12.8234
1.695	12.7859
1.697	12.7109
1.698	12.6734
1.7	12.6359
1.702	12.5984
1.703	12.5234
1.705	12.4859
1.707	12.4484
1.708	12.4109
1.71	12.336
1.712	12.2985
1.713	12.261
1.715	12.186
1.717	12.1485
1.718	12.111
1.72	12.036
1.722	11.9985
1.723	11.9235
1.725	11.886
1.727	11.8485
1.728	11.7735
1.73	11.736
1.732	11.6985
1.733	11.6235
1.735	11.5861
1.737	11.5111
1.738	11.4736
1.74	11.4361
1.742	11.3611
1.743	11.3236
1.745	11.2861
1.747	11.2111
1.748	11.1736
1.75	11.0986
1.752	11.0611
1.753	11.0236
1.755	10.9486
1.757	10.9111
1.758	10.8361
1.76	10.7987
1.762	10.7612
1.763	10.6862
1.765	10.6487
1.767	10.5737
1.768	10.5362
1.77	10.4987
1.772	10.4237
1.773	10.3862
1.775	10.3487
1.777	10.2737
1.778	10.2362
1.78	10.1987
1.782	10.1612
1.783	10.0862
1.785	10.0487
1.787	10.0113
1.788	9.97375
1.79	9.89876
1.792	9.86127
1.793	9.82377
1.795	9.78628
1.797	9.71129
1.798	9.67379
1.8	9.6363
1.802	9.5988
1.803	9.56131
1.805	9.52381
1.807	9.44882
1.808	9.41132
1.81	9.37383
1.812	9.33633
1.813	9.29884
1.815	9.26134
1.817	9.22385
1.818	9.18635
1.82	9.14886
1.822	9.11136
1.823	9.07387
1.825	8.99887
1.827	8.96138
1.828	8.92388
1.83	8.88639
1.832	8.84889
1.833	8.8114
1.835	8.7739
1.837	8.7739
1.838	8.69891
1.84	8.69891
1.842	8.66142
1.843	8.62392
1.845	8.58643
1.847	8.54893
1.848	8.51144
1.85	8.47394
1.852	8.43645
1.853	8.39895
1.855	8.36145
1.857	8.36145
1.858	8.32396
1.86	8.28646
1.862	8.24897
1.863	8.21147
1.865	8.21147
1.867	8.17398
1.868	8.13648
1.87	8.09899
1.872	8.09899
1.873	8.06149
1.875	8.024
1.877	8.024
1.878	7.9865
1.88	7.94901
1.882	7.91151
1.883	7.91151
1.885	7.87402
1.887	7.83652
1.888	7.83652
1.89	7.79903
1.892	7.76153
1.893	7.76153
1.895	7.72403
1.897	7.72403
1.898	7.68654
1.9	7.68654
1.902	7.64904
1.903	7.61155
1.905	7.61155
1.907	7.61155
1.908	7.57405
1.91	7.57405
1.912	7.53656
1.913	7.53656
1.915	7.53656
1.917	7.49906
1.918	7.49906
1.92	7.49906
1.922	7.46157
1.923	7.46157
1.925	7.46157
1.927	7.46157
1.928	7.46157
1.93	7.46157
1.932	7.46157
1.933	7.46157
1.935	7.46157
1.937	7.46157
1.938	3.89951
1.94	-1.34983
1.942	-3.07462
1.943	-0.0749906
1.945	5.02437
1.947	6.71166
1.948	7.27409
1.95	7.46157
1.952	7.53656
1.953	7.61155
1.955	7.61155
1.957	7.64904
1.958	7.68654
1.96	7.72403
1.962	7.72403
1.963	7.76153
1.965	7.79903
1.967	7.83652
1.968	7.87402
1.97	7.91151
1.972	7.94901
1.973	8.024
1.975	8.06149
1.977	8.09899
1.978	8.13648
1.98	8.21147
1.982	8.24897
1.983	8.32396
1.985	8.36145
1.987	8.43645
1.988	8.47394
1.99	8.54893
1.992	8.62392
1.993	8.69891
1.995	8.73641
1.997	8.8114
1.998	8.88639
2	8.96138
2.002	9.03637
2.003	9.11136
2.005	9.22385
2.007	9.29884
2.008	9.37383
2.01	9.44882
2.012	9.52381
2.013	9.6363
2.015	9.71129
2.017	9.78628
2.018	9.89876
2.02	9.97375
2.022	10.0862
2.023	10.1612
2.025	10.2737
2.027	10.3487
2.028	10.4612
2.03	10.5737
2.032	10.6487
2.033	10.7612
2.035	10.8736
2.037	10.9861
2.038	11.0611
2.04	11.1736
2.042	11.2861
2.043	11.3611
2.045	11.4736
2.047	11.5861
2.048	11.6985
2.05	11.811
2.052	11.886
2.053	11.9985
2.055	12.111
2.057	12.186
2.058	12.2985
2.06	12.4109
2.062	12.4859
2.063	12.5984
2.065	12.7109
2.067	12.7859
2.068	12.8984
2.07	12.9734
2.072	13.0859
2.073	13.1609
2.075	13.2358
2.077	13.3483
2.078	13.4233
2.08	13.4983
2.082	13.5733
2.083	13.6483
2.085	13.7233
2.087	13.7983
2.088	13.8733
2.09	13.9483
2.092	14.0233
2.093	14.0607
2.095	14.1357
2.097	14.1732
2.098	14.2107
2.1	14.2857
2.102	14.3232
2.103	14.3607
2.105	14.3982
2.107	14.4357
2.108	14.4732
2.11	14.5107
2.112	14.5107
2.113	14.5482
2.115	14.5482
2.117	14.5857
2.118	14.5857
2.12	14.5857
2.122	14.5857
2.123	14.5857
2.125	14.5857
2.127	14.5857
2.128	14.5482
2.13	14.5482
2.132	14.5107
2.133	14.4732
2.135	14.4732
2.137	14.4357
2.138	14.3982
2.14	14.3607
2.142	14.2857
2.143	14.2482
2.145	14.2107
2.147	14.1357
2.148	14.0607
2.15	14.0233
2.152	13.9483
2.153	13.8733
2.155	13.7983
2.157	13.7233
2.158	13.6483
2.16	13.5358
2.162	13.4608
2.163	13.3858
2.165	13.2733
2.167	13.1983
2.168	13.0859
2.17	12.9734
2.172	12.8984
2.173	12.7859
2.175	12.6734
2.177	12.5609
2.178	12.4484
2.18	12.336
2.182	12.2235
2.183	12.111
2.185	11.9985
2.187	11.886
2.188	11.7735
2.19	11.661
2.192	11.5486
2.193	11.4361
2.195	11.3236
2.197	11.2111
2.198	11.0986
2.2	10.9861
2.202	10.8736
2.203	10.7612
2.205	10.6487
2.207	10.5362
2.208	10.4237
2.21	10.3112
2.212	10.1987
2.213	10.0862
2.215	9.97375
2.217	9.86127
2.218	9.78628
2.22	9.67379
2.222	9.56131
2.223	9.44882
2.225	9.37383
2.227	9.26134
2.228	9.14886
2.23	9.07387
2.232	8.96138
2.233	8.88639
2.235	8.7739
2.237	8.69891
2.238	8.58643
2.24	8.51144
2.242	8.39895
2.243	8.32396
2.245	8.24897
2.247	8.17398
2.248	8.09899
2.25	8.024
2.252	7.94901
2.253	7.87402
2.255	7.79903
2.257	7.72403
2.258	7.64904
2.26	7.57405
2.262	7.49906
2.263	7.46157
2.265	7.38658
2.267	7.31159
2.268	7.2366
2.27	7.1991
2.272	7.12411
2.273	7.08661
2.275	7.01162
2.277	6.97413
2.278	6.89914
2.28	6.86164
2.282	6.82415
2.283	6.74916
2.285	6.71166
2.287	6.67417
2.288	6.63667
2.29	6.59917
2.292	6.56168
2.293	6.52419
2.295	6.48669
2.297	6.44919
2.298	6.4117
2.3	6.4117
2.302	6.3742
2.303	6.3742
2.305	6.33671
2.307	6.33671
2.308	6.29921
2.31	6.29921
2.312	6.26172
2.313	6.26172
2.315	6.26172
2.317	6.26172
2.318	6.26172
2.32	6.26172
2.322	6.26172
2.323	6.26172
2.325	6.29921
2.327	6.33671
2.328	6.3742
2.33	6.4117
2.332	6.44919
2.333	6.48669
2.335	6.52419
2.337	6.56168
2.338	6.59917
2.34	6.59917
2.342	6.63667
2.343	6.63667
2.345	6.67417
2.347	6.71166
2.348	6.71166
2.35	6.74916
2.352	6.74916
2.353	6.74916
2.355	6.78665
2.357	6.78665
2.358	6.78665
2.36	6.78665
2.362	6.78665
2.363	6.82415
2.365	6.82415
2.367	6.82415
2.368	6.82415
2.37	6.82415
2.372	6.82415
2.373	6.82415
2.375	6.82415
2.377	6.82415
2.378	6.82415
2.38	6.78665
2.382	6.78665
2.383	6.78665
2.385	6.78665
2.387	6.78665
2.388	6.78665
2.39	6.74916
2.392	6.74916
2.393	6.74916
2.395	6.74916
2.397	6.74916
2.398	6.71166
2.4	6.71166
2.402	6.71166
2.403	6.71166
2.405	6.71166
2.407	6.67417
2.408	6.67417
2.41	6.67417
2.412	6.67417
2.413	6.67417
2.415	6.63667
2.417	6.63667
2.418	6.63667
2.42	6.63667
2.422	6.63667
2.423	6.63667
2.425	6.63667
2.427	6.63667
2.428	6.63667
2.43	6.59917
2.432	6.59917
2.433	6.59917
2.435	6.59917
2.437	6.59917
2.438	6.59917
2.44	6.59917
2.442	6.59917
2.443	6.59917
2.445	6.59917
2.447	6.59917
2.448	6.59917
2.45	6.59917
2.452	6.59917
2.453	6.59917
2.455	6.59917
2.457	6.59917
2.458	6.59917
2.46	6.59917
2.462	6.59917
2.463	6.59917
2.465	6.59917
2.467	6.59917
2.468	6.59917
2.47	6.63667
2.472	6.63667
2.473	6.63667
2.475	6.63667
2.477	6.63667
2.478	6.63667
2.48	6.63667
2.482	6.63667
2.483	6.63667
2.485	6.63667
2.487	6.63667
2.488	6.63667
2.49	6.63667
2.492	6.63667
2.493	6.63667
2.495	6.63667
2.497	6.63667
2.498	6.63667
2.5	6.63667
2.502	6.63667
2.503	6.63667
2.505	6.63667
2.507	6.63667
2.508	6.63667
2.51	6.63667
2.512	6.63667
2.513	6.63667
2.515	6.63667
2.517	6.67417
2.518	6.67417
2.52	6.67417
2.522	6.67417
2.523	6.67417
2.525	6.67417
2.527	6.67417
2.528	6.67417
2.53	6.71166
2.532	6.71166
2.533	6.71166
2.535	6.71166
2.537	6.71166
2.538	6.71166
2.54	6.74916
2.542	6.74916
2.543	6.74916
2.545	6.74916
2.547	6.74916
2.548	6.74916
2.55	6.74916
2.552	6.78665
2.553	6.78665
2.555	6.78665
2.557	6.78665
2.558	6.78665
2.56	6.78665
2.562	6.82415
2.563	6.82415
2.565	6.82415
2.567	6.82415
2.568	6.82415
2.57	6.86164
2.572	6.86164
2.573	6.86164
2.575	6.86164
2.577	6.86164
2.578	6.86164
2.58	6.89914
2.582	6.89914
2.583	6.89914
2.585	6.89914
2.587	6.89914
2.588	6.89914
2.59	6.93663
2.592	6.93663
2.593	6.93663
2.595	6.93663
2.597	6.97413
2.598	6.97413
2.6	6.97413
2.602	6.97413
2.603	7.01162
2.605	7.01162
2.607	7.01162
2.608	7.01162
2.61	7.04912
2.612	7.04912
2.613	7.04912
2.615	7.04912
2.617	7.04912
2.618	7.08661
2.62	7.08661
2.622	7.08661
2.623	7.08661
2.625	7.08661
2.627	7.08661
2.628	7.12411
2.63	7.12411
2.632	7.12411
2.633	7.12411
2.635	7.12411
2.637	7.1616
2.638	7.1616
2.64	7.1616
2.642	7.1616
2.643	7.1616
2.645	7.1991
2.647	7.1991
2.648	7.1991
2.65	7.1991
2.652	7.2366
2.653	7.2366
2.655	7.2366
2.657	7.2366
2.658	7.27409
2.66	7.27409
2.662	7.27409
2.663	7.27409
2.665	7.27409
2.667	7.27409
2.668	7.31159
2.67	7.31159
2.672	7.31159
2.673	7.34908
2.675	7.34908
2.677	7.34908
2.678	7.38658
2.68	7.38658
2.682	7.38658
2.683	7.42407
2.685	7.42407
2.687	7.42407
2.688	7.46157
2.69	7.46157
2.692	7.46157
2.693	7.49906
2.695	7.49906
2.697	7.49906
2.698	7.53656
2.7	7.53656
2.702	7.53656
2.703	7.57405
2.705	7.57405
2.707	7.57405
2.708	7.57405
2.71	7.61155
2.712	7.61155
2.713	7.61155
2.715	7.64904
2.717	7.64904
2.718	7.64904
2.72	7.68654
2.722	7.68654
2.723	7.68654
2.725	7.68654
2.727	7.68654
2.728	7.68654
2.73	7.72403
2.732	7.72403
2.733	7.72403
2.735	7.72403
2.737	7.72403
2.738	7.72403
2.74	7.72403
2.742	7.72403
2.743	7.72403
2.745	7.72403
2.747	7.72403
2.748	7.72403
2.75	7.72403
2.752	7.72403
2.753	7.72403
2.755	7.76153
2.757	7.76153
2.758	7.76153
2.76	7.76153
2.762	7.76153
2.763	7.76153
2.765	7.79903
2.767	7.79903
2.768	7.79903
2.77	7.79903
2.772	7.83652
2.773	7.87402
2.775	7.87402
2.777	7.91151
2.778	7.94901
2.78	7.9865
2.782	8.024
2.783	8.06149
2.785	8.09899
2.787	8.13648
2.788	8.21147
2.79	8.24897
2.792	3.86202
2.793	-0.787402
2.795	-2.28721
2.797	1.64979
2.798	6.29921
2.8	7.83652
2.802	8.39895
2.803	8.62392
2.805	8.73641
2.807	8.84889
2.808	8.92388
2.81	8.99887
2.812	9.11136
2.813	9.22385
2.815	9.33633
2.817	9.44882
2.818	9.5988
2.82	9.74878
2.822	9.89876
2.823	10.0487
2.825	10.1987
2.827	10.3862
2.828	10.5362
2.83	10.7237
2.832	10.8736
2.833	11.0611
2.835	11.2111
2.837	11.3611
2.838	11.5111
2.84	11.6985
2.842	11.8485
2.843	12.036
2.845	12.186
2.847	12.4109
2.848	12.5984
2.85	12.8234
2.852	13.0484
2.853	13.3108
2.855	13.5733
2.857	13.8358
2.858	14.0982
2.86	14.3982
2.862	14.6607
2.863	14.9606
2.865	15.2606
2.867	15.5231
2.868	15.823
2.87	16.0855
2.872	16.348
2.873	16.6104
2.875	16.8354
2.877	17.0604
2.878	17.2853
2.88	17.4728
2.882	17.6603
2.883	17.8478
2.885	18.0353
2.887	18.1852
2.888	18.3727
2.89	18.5227
2.892	18.6727
2.893	18.8226
2.895	18.9726
2.897	19.1226
2.898	19.2726
2.9	19.4226
2.902	19.5725
2.903	19.7225
2.905	19.8725
2.907	20.0225
2.908	20.1725
2.91	20.3225
2.912	20.5099
2.913	20.6974
2.915	20.8849
2.917	21.0724
2.918	21.2598
2.92	21.4473
2.922	21.6723
2.923	21.8598
2.925	22.0472
2.927	22.2722
2.928	22.4597
2.93	22.6097
2.932	22.7971
2.933	22.9471
2.935	23.0971
2.937	23.2096
2.938	23.3596
2.94	23.4346
2.942	23.5471
2.943	23.6221
2.945	23.6595
2.947	23.7345
2.948	23.7345
2.95	23.772
2.952	23.772
2.953	23.772
2.955	23.7345
2.957	23.697
2.958	23.6595
2.96	23.5846
2.962	23.5096
2.963	23.3971
2.965	23.3221
2.967	23.2096
2.968	23.0596
2.97	22.9471
2.972	22.7971
2.973	22.6472
2.975	22.4972
2.977	22.3097
2.978	22.1597
2.98	21.9722
2.982	21.7848
2.983	21.5598
2.985	21.3723
2.987	21.1474
2.988	20.9224
2.99	20.6974
2.992	20.4724
2.993	20.21
2.995	19.985
2.997	19.76
2.998	19.4976
3	19.2351
3.002	18.9726
3.003	18.7102
3.005	18.4477
3.007	18.1852
3.008	17.9228
3.01	17.6603
3.012	17.3978
3.013	17.1354
3.015	16.8729
3.017	16.6104
3.018	16.348
3.02	16.0855
3.022	15.823
3.023	15.5981
3.025	15.3356
3.027	15.0731
3.028	14.8481
3.03	14.5857
3.032	14.3607
3.033	14.0982
3.035	13.8733
3.037	13.6483
3.038	13.4233
3.04	13.1983
3.042	12.9734
3.043	12.7859
3.045	12.5609
3.047	12.3735
3.048	12.1485
3.05	11.961
3.052	11.7735
3.053	11.5861
3.055	11.3986
3.057	11.2111
3.058	11.0611
3.06	10.8736
3.062	10.7237
3.063	10.5362
3.065	10.3862
3.067	10.2362
3.068	10.0862
3.07	9.93626
3.072	9.78628
3.073	9.67379
3.075	9.52381
3.077	9.41132
3.078	9.29884
3.08	9.14886
3.082	9.03637
3.083	8.92388
3.085	8.8114
3.087	8.69891
3.088	8.62392
3.09	8.51144
3.092	8.43645
3.093	8.32396
3.095	8.24897
3.097	8.17398
3.098	8.09899
3.1	8.024
3.102	7.94901
3.103	7.87402
3.105	7.79903
3.107	7.72403
3.108	7.64904
3.11	7.61155
3.112	7.53656
3.113	7.46157
3.115	7.42407
3.117	7.34908
3.118	7.31159
3.12	7.27409
3.122	7.1991
3.123	7.1616
3.125	7.12411
3.127	7.04912
3.128	7.01162
3.13	6.97413
3.132	6.93663
3.133	6.89914
3.135	6.86164
3.137	6.82415
3.138	6.78665
3.14	6.74916
3.142	6.71166
3.143	6.67417
3.145	6.63667
3.147	6.59917
3.148	6.56168
3.15	6.52419
3.152	6.48669
3.153	6.44919
3.155	6.4117
3.157	6.3742
3.158	6.33671
3.16	6.29921
3.162	6.26172
3.163	6.22422
3.165	6.18673
3.167	6.14923
3.168	6.11174
3.17	6.07424
3.172	6.07424
3.173	6.03675
3.175	5.99925
3.177	5.96176
3.178	5.92426
3.18	5.88676
3.182	5.84927
3.183	5.81177
3.185	5.77428
3.187	5.73678
3.188	5.69929
3.19	5.66179
3.192	5.6243
3.193	5.5868
3.195	5.54931
3.197	5.51181
3.198	5.47432
3.2	5.43682
3.202	5.36183
3.203	5.32433
3.205	5.28684
3.207	5.24934
3.208	5.21185
3.21	5.17435
3.212	5.13686
3.213	5.09936
3.215	5.06187
3.217	5.02437
3.218	4.98688
3.22	4.94938
3.222	4.91189
3.223	4.87439
3.225	4.7994
3.227	4.7619
3.228	4.72441
3.23	0.262467
3.232	-4.46194
3.233	-6.03675
3.235	-2.17473
3.237	2.32471
3.238	3.78703
3.24	4.23697
3.242	4.34946
3.243	4.34946
3.245	4.34946
3.247	4.31196
3.248	4.27447
3.25	4.23697
3.252	4.19947
3.253	4.16198
3.255	4.16198
3.257	4.12448
3.258	4.08699
3.26	4.04949
3.262	4.012
3.263	3.9745
3.265	3.93701
3.267	3.89951
3.268	3.89951
3.27	3.86202
3.272	3.82452
3.273	3.78703
3.275	3.74953
3.277	3.74953
3.278	3.71204
3.28	3.67454
3.282	3.63705
3.283	3.63705
3.285	3.59955
3.287	3.56205
3.288	3.56205
3.29	3.52456
3.292	3.48706
3.293	3.48706
3.295	3.44957
3.297	3.44957
3.298	3.41207
3.3	3.37458
3.302	3.37458
3.303	3.33708
3.305	3.33708
3.307	3.29959
3.308	3.26209
3.31	3.26209
3.312	3.2246
3.313	3.2246
3.315	3.1871
3.317	3.1871
3.318	3.14961
3.32	3.11211
3.322	3.11211
3.323	3.07462
3.325	3.07462
3.327	3.03712
3.328	3.03712
[truncated: 1,499 more rows]
