# Supplementary material for: Phosphorylation of P-stalk proteins defines the ribosomal state for interaction with auxiliary protein factors
Source: EMBO Rep. 2024 Oct 28;25(12):5478–506. doi: 10.1038/s44319-024-00297-1 (PMC11624264; doi:10.1038/s44319-024-00297-1)
Supplement: Supplementary file 5 — Source data Fig. 4 [file 44319_2024_297_MOESM5_ESM.zip › Figure 4/Fig4A - Numerical data polysomes Yeast -AP.xlsx]

## Sheet: Fig.4A_Yeast -AP
Numerical data for graphical visualization of polysome profiling form Yeast non-treated with AP
Time	Value
0	24.5219
0.002	17.5478
0.003	14.5482
0.005	13.5358
0.007	20.135
0.008	23.0971
0.01	24.0345
0.012	24.3719
0.013	24.4844
0.015	24.5219
0.017	24.5219
0.018	24.5219
0.02	24.5594
0.022	24.5594
0.023	24.5594
0.025	24.5594
0.027	24.5594
0.028	24.5594
0.03	24.5219
0.032	24.5219
0.033	24.5219
0.035	24.5219
0.037	24.5219
0.038	24.5219
0.04	24.5219
0.042	24.5219
0.043	24.5219
0.045	24.5219
0.047	24.5219
0.048	24.5219
0.05	24.5219
0.052	24.4844
0.053	24.4844
0.055	24.4844
0.057	24.4844
0.058	24.4844
0.06	24.4844
0.062	24.4469
0.063	24.4469
0.065	24.4469
0.067	24.4469
0.068	24.4469
0.07	24.4469
0.072	24.4469
0.073	24.4469
0.075	24.4469
0.077	24.4469
0.078	24.4469
0.08	24.4469
0.082	24.4469
0.083	24.4469
0.085	24.4469
0.087	24.4469
0.088	24.4469
0.09	24.4469
0.092	24.4469
0.093	24.4469
0.095	24.4469
0.097	24.4469
0.098	24.4469
0.1	24.4469
0.102	24.4469
0.103	24.4469
0.105	24.4469
0.107	24.4469
0.108	24.4469
0.11	24.4469
0.112	24.4469
0.113	24.4469
0.115	24.4469
0.117	24.4469
0.118	24.4469
0.12	24.4469
0.122	24.4469
0.123	24.4469
0.125	24.4469
0.127	24.4469
0.128	24.4469
0.13	24.4469
0.132	24.4094
0.133	24.4094
0.135	24.4094
0.137	24.4094
0.138	24.4094
0.14	24.4094
0.142	24.4094
0.143	24.4094
0.145	24.4094
0.147	24.4094
0.148	24.4094
0.15	24.4094
0.152	24.4094
0.153	24.4094
0.155	24.4094
0.157	24.4094
0.158	24.3719
0.16	24.3719
0.162	24.3719
0.163	24.3719
0.165	24.3719
0.167	24.3719
0.168	24.3719
0.17	24.3719
0.172	24.3719
0.173	24.3719
0.175	24.3719
0.177	24.3719
0.178	24.3345
0.18	24.3345
0.182	24.3345
0.183	24.3345
0.185	24.3345
0.187	24.3345
0.188	24.3345
0.19	24.3345
0.192	24.3345
0.193	24.3345
0.195	24.3345
0.197	24.3345
0.198	24.3345
0.2	24.3345
0.202	24.3345
0.203	24.3345
0.205	24.297
0.207	24.297
0.208	24.297
0.21	24.297
0.212	24.297
0.213	24.297
0.215	24.297
0.217	24.297
0.218	24.297
0.22	24.297
0.222	24.297
0.223	24.297
0.225	24.297
0.227	24.297
0.228	24.297
0.23	24.297
0.232	24.297
0.233	24.297
0.235	24.297
0.237	24.297
0.238	24.297
0.24	24.297
0.242	24.2595
0.243	24.2595
0.245	24.2595
0.247	24.2595
0.248	24.2595
0.25	24.2595
0.252	24.2595
0.253	24.2595
0.255	24.2595
0.257	24.2595
0.258	24.2595
0.26	24.2595
0.262	24.2595
0.263	24.2595
0.265	24.2595
0.267	24.2595
0.268	24.2595
0.27	24.2595
0.272	24.2595
0.273	24.2595
0.275	24.2595
0.277	24.297
0.278	24.297
0.28	24.297
0.282	24.297
0.283	24.297
0.285	24.297
0.287	24.3345
0.288	24.3345
0.29	24.3345
0.292	24.3345
0.293	24.3719
0.295	24.3719
0.297	24.3719
0.298	24.4094
0.3	24.4094
0.302	24.4094
0.303	24.4469
0.305	24.4469
0.307	24.4469
0.308	24.4469
0.31	24.4844
0.312	24.4844
0.313	24.4844
0.315	24.5219
0.317	24.5219
0.318	24.5219
0.32	24.5219
0.322	24.5594
0.323	24.5594
0.325	24.5594
0.327	24.5594
0.328	24.5594
0.33	24.5969
0.332	24.5969
0.333	24.5969
0.335	24.5969
0.337	24.5969
0.338	24.5969
0.34	24.6344
0.342	24.6344
0.343	24.6344
0.345	24.6344
0.347	24.6344
0.348	24.6344
0.35	24.6344
0.352	24.6344
0.353	24.6344
0.355	24.6344
0.357	24.6719
0.358	24.6719
0.36	24.6719
0.362	24.6719
0.363	24.6719
0.365	24.6719
0.367	24.6719
0.368	24.6719
0.37	24.6719
0.372	24.6719
0.373	24.6719
0.375	24.6719
0.377	24.7094
0.378	24.7094
0.38	24.7094
0.382	24.7094
0.383	24.7094
0.385	24.7094
0.387	24.7094
0.388	24.7094
0.39	24.7094
0.392	24.7094
0.393	24.7094
0.395	24.7094
0.397	24.7094
0.398	24.7094
0.4	24.7094
0.402	24.7094
0.403	24.7094
0.405	24.7094
0.407	24.7094
0.408	24.7094
0.41	24.7094
0.412	24.7094
0.413	24.7469
0.415	24.7469
0.417	24.7469
0.418	24.7469
0.42	24.7469
0.422	24.7469
0.423	24.7469
0.425	24.7469
0.427	24.7469
0.428	24.7469
0.43	24.7469
0.432	24.7844
0.433	24.7844
0.435	24.7844
0.437	24.7844
0.438	24.7844
0.44	24.7844
0.442	24.7844
0.443	24.7844
0.445	24.8219
0.447	24.8219
0.448	24.8219
0.45	24.8219
0.452	24.8219
0.453	24.8219
0.455	24.8219
0.457	24.8219
0.458	24.8219
0.46	24.8219
0.462	24.8219
0.463	24.8219
0.465	24.8219
0.467	24.8219
0.468	24.8219
0.47	24.8219
0.472	24.8219
0.473	24.8219
0.475	24.8594
0.477	24.8594
0.478	24.8594
0.48	24.8594
0.482	24.8594
0.483	24.8594
0.485	24.8594
0.487	24.8594
0.488	24.8594
0.49	24.8594
0.492	24.8594
0.493	24.8594
0.495	24.8594
0.497	24.8594
0.498	24.8594
0.5	24.8594
0.502	24.8594
0.503	24.8594
0.505	24.8594
0.507	24.8594
0.508	24.8594
0.51	24.8594
0.512	24.8594
0.513	24.8969
0.515	24.8969
0.517	24.8969
0.518	24.8969
0.52	24.8969
0.522	24.8969
0.523	24.8969
0.525	24.8969
0.527	24.8969
0.528	24.8969
0.53	24.8969
0.532	24.8969
0.533	24.8969
0.535	24.8969
0.537	24.8969
0.538	24.8969
0.54	24.8969
0.542	24.8969
0.543	24.8969
0.545	24.8969
0.547	24.8969
0.548	24.8594
0.55	24.8594
0.552	24.8594
0.553	24.8594
0.555	24.8594
0.557	24.8594
0.558	24.8594
0.56	24.8594
0.562	24.8594
0.563	24.8594
0.565	24.8219
0.567	24.8219
0.568	24.8219
0.57	24.8219
0.572	24.8219
0.573	24.8219
0.575	24.8219
0.577	24.8219
0.578	24.8219
0.58	24.8219
0.582	24.8219
0.583	24.8219
0.585	24.8594
0.587	24.8594
0.588	24.8594
0.59	24.8594
0.592	24.8594
0.593	24.8969
0.595	24.8969
0.597	24.8969
0.598	24.8969
0.6	24.8969
0.602	24.8969
0.603	24.8969
0.605	24.8969
0.607	24.8969
0.608	24.8969
0.61	24.8969
0.612	24.8969
0.613	24.8969
0.615	24.8969
0.617	24.8969
0.618	24.8969
0.62	24.8969
0.622	24.8594
0.623	24.8219
0.625	24.7844
0.627	24.7469
0.628	24.7469
0.63	24.7094
0.632	24.6719
0.633	24.6719
0.635	24.6719
0.637	24.6719
0.638	24.7094
0.64	24.7469
0.642	24.8219
0.643	24.9719
0.645	25.1219
0.647	25.3468
0.648	25.6468
0.65	26.0967
0.652	26.7717
0.653	27.859
0.655	29.4338
0.657	31.4586
0.658	34.0082
0.66	36.9329
0.662	40.195
0.663	43.7195
0.665	47.4316
0.667	51.2186
0.668	55.0806
0.67	58.9801
0.672	62.8047
0.673	66.5542
0.675	70.2662
0.677	73.8283
0.678	77.2403
0.68	80.5399
0.682	83.6895
0.683	86.6517
0.685	89.5013
0.687	92.201
0.688	94.7507
0.69	97.1504
0.692	99.4376
0.693	101.575
0.695	103.112
0.697	103.112
0.698	103.112
0.7	103.112
0.702	103.112
0.703	103.112
0.705	103.112
0.707	103.112
0.708	103.112
0.71	103.112
0.712	103.112
0.713	103.112
0.715	103.112
0.717	103.112
0.718	103.112
0.72	103.112
0.722	103.112
0.723	103.112
0.725	103.112
0.727	103.112
0.728	103.112
0.73	103.112
0.732	103.112
0.733	103.112
0.735	103.112
0.737	103.112
0.738	103.112
0.74	103.112
0.742	103.112
0.743	103.112
0.745	103.112
0.747	103.112
0.748	103.112
0.75	103.112
0.752	103.112
0.753	103.112
0.755	103.112
0.757	103.112
0.758	103.112
0.76	103.112
0.762	103.112
0.763	103.112
0.765	103.112
0.767	103.112
0.768	103.112
0.77	103.112
0.772	103.112
0.773	103.112
0.775	103.112
0.777	103.112
0.778	103.112
0.78	103.112
0.782	103.112
0.783	103.112
0.785	103.112
0.787	103.112
0.788	103.112
0.79	103.112
0.792	103.112
0.793	103.112
0.795	103.112
0.797	103.112
0.798	103.112
0.8	103.112
0.802	103.112
0.803	103.112
0.805	103.112
0.807	103.112
0.808	103.112
0.81	103.112
0.812	103.112
0.813	103.112
0.815	103.112
0.817	103.112
0.818	103.112
0.82	103.112
0.822	103.112
0.823	103.112
0.825	103.112
0.827	103.112
0.828	103.112
0.83	103.112
0.832	103.112
0.833	103.112
0.835	103.112
0.837	103.112
0.838	103.112
0.84	103.112
0.842	103.112
0.843	103.112
0.845	103.112
0.847	103.112
0.848	103.112
0.85	103.112
0.852	103.112
0.853	103.112
0.855	103.112
0.857	103.112
0.858	103.112
0.86	103.112
0.862	103.112
0.863	103.112
0.865	103.112
0.867	103.112
0.868	103.112
0.87	103.112
0.872	103.112
0.873	103.112
0.875	103.112
0.877	103.112
0.878	103.112
0.88	103.112
0.882	103.112
0.883	103.112
0.885	103.112
0.887	103.112
0.888	103.112
0.89	103.112
0.892	103.112
0.893	103.112
0.895	103.112
0.897	103.112
0.898	103.112
0.9	103.112
0.902	103.112
0.903	103.112
0.905	103.112
0.907	103.112
0.908	103.112
0.91	103.112
0.912	103.112
0.913	103.112
0.915	103.112
0.917	103.112
0.918	103.112
0.92	103.112
0.922	103.112
0.923	103.112
0.925	103.112
0.927	103.112
0.928	103.112
0.93	103.112
0.932	103.112
0.933	103.112
0.935	103.112
0.937	103.112
0.938	103.112
0.94	103.112
0.942	103.112
0.943	103.112
0.945	103.112
0.947	103.112
0.948	103.112
0.95	103.112
0.952	103.112
0.953	103.112
0.955	103.112
0.957	103.112
0.958	103.112
0.96	103.112
0.962	103.112
0.963	103.112
0.965	103.112
0.967	103.112
0.968	103.112
0.97	103.112
0.972	103.112
0.973	103.112
0.975	103.112
0.977	103.112
0.978	103.112
0.98	103.112
0.982	103.112
0.983	103.112
0.985	103.112
0.987	103.112
0.988	103.112
0.99	103.112
0.992	103.112
0.993	103.112
0.995	103.112
0.997	103.112
0.998	103.112
1	103.112
1.002	103.112
1.003	103.112
1.005	103.112
1.007	103.112
1.008	103.112
1.01	103.112
1.012	103.112
1.013	103.112
1.015	103.112
1.017	103.112
1.018	103.112
1.02	103.112
1.022	103.112
1.023	103.112
1.025	103.112
1.027	103.112
1.028	103.112
1.03	103.112
1.032	103.112
1.033	103.112
1.035	103.112
1.037	103.112
1.038	103.112
1.04	103.112
1.042	103.112
1.043	103.112
1.045	103.112
1.047	103.112
1.048	103.112
1.05	103.112
1.052	103.112
1.053	103.112
1.055	103.112
1.057	103.112
1.058	103.112
1.06	103.112
1.062	103.112
1.063	103.112
1.065	103.112
1.067	103.112
1.068	103.112
1.07	103.112
1.072	103.112
1.073	103.112
1.075	103.112
1.077	103.112
1.078	103.112
1.08	103.112
1.082	103.112
1.083	103.112
1.085	103.112
1.087	103.112
1.088	103.112
1.09	103.112
1.092	103.112
1.093	103.112
1.095	103.112
1.097	103.112
1.098	103.112
1.1	103.112
1.102	103.112
1.103	103.112
1.105	103.112
1.107	103.112
1.108	103.112
1.11	103.112
1.112	103.112
1.113	103.112
1.115	103.112
1.117	103.112
1.118	103.112
1.12	103.112
1.122	103.112
1.123	103.112
1.125	103.112
1.127	103.112
1.128	103.112
1.13	103.112
1.132	103.112
1.133	103.112
1.135	103.112
1.137	103.112
1.138	103.112
1.14	103.112
1.142	103.112
1.143	103.112
1.145	103.112
1.147	103.112
1.148	103.112
1.15	103.112
1.152	103.112
1.153	103.112
1.155	103.112
1.157	103.112
1.158	103.112
1.16	103.112
1.162	103.112
1.163	103.112
1.165	103.112
1.167	103.112
1.168	103.112
1.17	103.112
1.172	103.112
1.173	103.112
1.175	103.112
1.177	103.112
1.178	103.112
1.18	103.112
1.182	103.112
1.183	103.112
1.185	103.112
1.187	103.112
1.188	103.112
1.19	103.112
1.192	103.112
1.193	103.112
1.195	103.112
1.197	103.112
1.198	103.112
1.2	103.112
1.202	103.112
1.203	103.112
1.205	103.112
1.207	103.112
1.208	103.112
1.21	103.112
1.212	103.112
1.213	103.112
1.215	103.112
1.217	103.112
1.218	103.112
1.22	103.112
1.222	103.112
1.223	103.112
1.225	103.112
1.227	103.112
1.228	103.112
1.23	103.112
1.232	103.112
1.233	103.112
1.235	103.112
1.237	103.112
1.238	103.112
1.24	103.112
1.242	103.112
1.243	103.112
1.245	103.112
1.247	103.112
1.248	103.112
1.25	103.112
1.252	103.112
1.253	103.112
1.255	103.112
1.257	103.112
1.258	103.112
1.26	103.112
1.262	103.112
1.263	103.112
1.265	103.112
1.267	103.112
1.268	103.112
1.27	103.112
1.272	103.112
1.273	103.112
1.275	103.112
1.277	103.112
1.278	103.112
1.28	103.112
1.282	103.112
1.283	103.112
1.285	103.112
1.287	103.112
1.288	103.112
1.29	103.112
1.292	103.112
1.293	103.112
1.295	103.112
1.297	103.112
1.298	103.112
1.3	103.112
1.302	103.112
1.303	103.112
1.305	103.112
1.307	103.112
1.308	103.112
1.31	103.112
1.312	103.112
1.313	103.112
1.315	103.112
1.317	103.112
1.318	103.112
1.32	103.112
1.322	103.112
1.323	103.112
1.325	103.112
1.327	103.112
1.328	103.112
1.33	103.112
1.332	103.112
1.333	103.112
1.335	103.112
1.337	103.112
1.338	103.112
1.34	103.112
1.342	103.112
1.343	103.112
1.345	103.112
1.347	103.112
1.348	103.112
1.35	103.112
1.352	103.112
1.353	103.112
1.355	103.112
1.357	103.112
1.358	103.112
1.36	103.112
1.362	103.112
1.363	103.112
1.365	103.112
1.367	103.112
1.368	103.112
1.37	103.112
1.372	103.112
1.373	103.112
1.375	103.112
1.377	103.112
1.378	103.112
1.38	103.112
1.382	103.112
1.383	103.112
1.385	103.112
1.387	103.112
1.388	103.112
1.39	103.112
1.392	103.112
1.393	103.112
1.395	103.112
1.397	103.112
1.398	103.112
1.4	103.112
1.402	103.112
1.403	103.112
1.405	103.112
1.407	103.112
1.408	103.112
1.41	103.112
1.412	103.112
1.413	103.112
1.415	103.112
1.417	103.112
1.418	103.112
1.42	103.112
1.422	103.112
1.423	103.112
1.425	103.112
1.427	103.112
1.428	103.112
1.43	103.112
1.432	103.112
1.433	103.112
1.435	103.112
1.437	103.112
1.438	103.112
1.44	103.112
1.442	103.112
1.443	103.112
1.445	103.112
1.447	103.112
1.448	103.112
1.45	103.112
1.452	103.112
1.453	103.112
1.455	103.112
1.457	103.112
1.458	103.112
1.46	103.112
1.462	103.112
1.463	103.112
1.465	103.112
1.467	103.112
1.468	103.112
1.47	103.112
1.472	103.112
1.473	103.112
1.475	103.112
1.477	103.112
1.478	103.112
1.48	103.112
1.482	103.112
1.483	103.112
1.485	103.112
1.487	103.112
1.488	103.112
1.49	103.112
1.492	103.112
1.493	103.112
1.495	103.112
1.497	103.112
1.498	103.112
1.5	103.112
1.502	103.112
1.503	103.112
1.505	103.112
1.507	103.112
1.508	103.112
1.51	103.112
1.512	103.112
1.513	103.112
1.515	103.112
1.517	103.112
1.518	103.112
1.52	103.112
1.522	103.112
1.523	103.112
1.525	103.112
1.527	103.112
1.528	103.112
1.53	103.112
1.532	103.112
1.533	103.112
1.535	103.112
1.537	103.112
1.538	103.112
1.54	103.112
1.542	103.112
1.543	103.112
1.545	103.112
1.547	103.112
1.548	103.112
1.55	103.112
1.552	103.112
1.553	103.112
1.555	103.112
1.557	103.112
1.558	103.112
1.56	103.112
1.562	103.112
1.563	103.112
1.565	103.112
1.567	103.112
1.568	103.112
1.57	103.112
1.572	103.112
1.573	103.112
1.575	103.112
1.577	103.112
1.578	103.112
1.58	103.112
1.582	103.112
1.583	103.112
1.585	103.112
1.587	103.112
1.588	103.112
1.59	103.112
1.592	103.112
1.593	103.112
1.595	103.112
1.597	103.112
1.598	103.112
1.6	103.112
1.602	103.112
1.603	103.112
1.605	103.112
1.607	103.112
1.608	103.112
1.61	103.112
1.612	103.112
1.613	103.112
1.615	103.112
1.617	103.112
1.618	103.112
1.62	103.112
1.622	103.112
1.623	103.112
1.625	103.112
1.627	103.112
1.628	103.112
1.63	103.112
1.632	103.112
1.633	103.112
1.635	103.112
1.637	103.112
1.638	103.112
1.64	103.112
1.642	103.112
1.643	103.112
1.645	103.112
1.647	103.112
1.648	103.112
1.65	103.112
1.652	103.112
1.653	103.112
1.655	103.112
1.657	103.112
1.658	103.112
1.66	103.112
1.662	103.112
1.663	103.112
1.665	103.112
1.667	103.112
1.668	103.112
1.67	102.25
1.672	100.487
1.673	98.8002
1.675	97.0754
1.677	95.4256
1.678	93.8133
1.68	92.201
1.682	90.6262
1.683	89.0889
1.685	87.5516
1.687	86.0892
1.688	84.6269
1.69	83.2021
1.692	81.8148
1.693	80.4274
1.695	79.0776
1.697	77.7653
1.698	76.4529
1.7	75.1781
1.702	73.9408
1.703	72.7034
1.705	71.541
1.707	70.3412
1.708	69.1789
1.71	68.054
1.712	66.9666
1.713	65.8793
1.715	64.7919
1.717	63.742
1.718	62.7297
1.72	61.7173
1.722	60.7424
1.723	59.7675
1.725	58.8302
1.727	57.8928
1.728	56.5429
1.73	49.4188
1.732	45.1444
1.733	43.1196
1.735	48.219
1.737	50.6562
1.738	50.9186
1.74	50.5062
1.742	49.9063
1.743	49.1938
1.745	48.4814
1.747	47.769
1.748	47.0941
1.75	46.4192
1.752	45.7818
1.753	45.1069
1.755	44.4694
1.757	43.8695
1.758	43.2696
1.76	42.6697
1.762	42.0697
1.763	41.5073
1.765	40.9824
1.767	40.42
1.768	39.895
1.77	39.3701
1.772	38.8451
1.773	38.3577
1.775	37.8703
1.777	37.3828
1.778	36.9329
1.78	36.4455
1.782	35.9955
1.783	35.5831
1.785	35.1331
1.787	34.7207
1.788	34.3082
1.79	33.8958
1.792	33.5208
1.793	33.1084
1.795	32.7334
1.797	32.3585
1.798	31.9835
1.8	31.6086
1.802	31.2711
1.803	30.8961
1.805	30.5587
1.807	30.2212
1.808	29.8838
1.81	29.5838
1.812	29.2463
1.813	28.9464
1.815	28.6089
1.817	28.309
1.818	28.009
1.82	27.709
1.822	27.4466
1.823	27.1466
1.825	26.8841
1.827	26.5842
1.828	26.3217
1.83	26.0592
1.832	25.7968
1.833	25.5343
1.835	25.3093
1.837	25.0469
1.838	24.8219
1.84	24.5594
1.842	24.3345
1.843	24.1095
1.845	23.8845
1.847	23.6595
1.848	23.4346
1.85	23.2096
1.852	22.9846
1.853	22.7971
1.855	22.5722
1.857	22.3847
1.858	22.1597
1.86	21.9722
1.862	21.7848
1.863	21.5973
1.865	21.4098
1.867	21.2223
1.868	21.0349
1.87	20.8474
1.872	20.6974
1.873	20.5099
1.875	20.36
1.877	20.1725
1.878	20.0225
1.88	19.835
1.882	19.685
1.883	19.5351
1.885	19.3851
1.887	19.2351
1.888	19.0851
1.89	18.9351
1.892	18.7852
1.893	18.6352
1.895	18.4852
1.897	18.3727
1.898	18.2227
1.9	18.1102
1.902	17.9602
1.903	17.8478
1.905	17.6978
1.907	17.5853
1.908	17.4728
1.91	17.3228
1.912	17.2103
1.913	17.0979
1.915	16.9854
1.917	16.8729
1.918	16.7604
1.92	16.6479
1.922	16.5729
1.923	16.4604
1.925	16.348
1.927	16.2355
1.928	16.123
1.93	16.048
1.932	15.9355
1.933	15.8605
1.935	15.748
1.937	15.673
1.938	15.5605
1.94	15.4856
1.942	15.4106
1.943	15.2981
1.945	15.2231
1.947	15.1481
1.948	15.0356
1.95	14.9606
1.952	14.8856
1.953	14.8107
1.955	14.7357
1.957	14.6607
1.958	14.5857
1.96	14.5107
1.962	14.4357
1.963	14.3607
1.965	14.2857
1.967	14.2107
1.968	14.1357
1.97	14.0607
1.972	13.9857
1.973	13.9483
1.975	13.8733
1.977	13.7983
1.978	13.7608
1.98	13.6858
1.982	13.6108
1.983	13.5733
1.985	13.5358
1.987	13.4608
1.988	13.4233
1.99	13.3483
1.992	13.3108
1.993	13.2733
1.995	13.2358
1.997	13.1983
1.998	13.1234
2	13.0859
2.002	13.0484
2.003	13.0109
2.005	12.9734
2.007	12.9734
2.008	12.9359
2.01	12.8984
2.012	12.8609
2.013	12.8609
2.015	12.8234
2.017	12.7859
2.018	12.7859
2.02	12.7484
2.022	12.7484
2.023	12.7109
2.025	12.7109
2.027	12.7109
2.028	12.6734
2.03	12.6734
2.032	12.6734
2.033	12.6734
2.035	12.6734
2.037	12.6734
2.038	12.6734
2.04	12.6734
2.042	12.6734
2.043	12.6734
2.045	12.6734
2.047	12.6734
2.048	12.6734
2.05	12.7109
2.052	12.7109
2.053	12.7109
2.055	12.7484
2.057	12.7484
2.058	12.7484
2.06	12.7859
2.062	12.7859
2.063	12.8234
2.065	12.8234
2.067	12.8609
2.068	12.8984
2.07	12.8984
2.072	12.9359
2.073	12.9359
2.075	12.9734
2.077	13.0109
2.078	13.0109
2.08	13.0484
2.082	13.0859
2.083	13.0859
2.085	13.1234
2.087	13.1609
2.088	13.1609
2.09	13.1983
2.092	13.2358
2.093	13.2358
2.095	13.2733
2.097	13.2733
2.098	13.3108
2.1	13.3483
2.102	13.3483
2.103	13.3858
2.105	13.4233
2.107	13.4233
2.108	13.4608
2.11	13.4983
2.112	13.4983
2.113	13.5358
2.115	13.5358
2.117	13.5733
2.118	13.5733
2.12	13.6108
2.122	13.6108
2.123	13.6483
2.125	13.6483
2.127	13.6858
2.128	13.6858
2.13	13.6858
2.132	13.7233
2.133	13.7233
2.135	13.7233
2.137	13.7233
2.138	13.7608
2.14	13.7608
2.142	13.7608
2.143	13.7608
2.145	13.7608
2.147	13.7608
2.148	13.7608
2.15	13.7608
2.152	13.7608
2.153	13.7608
2.155	13.7608
2.157	13.7233
2.158	13.0859
2.16	5.84927
2.162	3.44957
2.163	3.26209
2.165	10.1987
2.167	12.4859
2.168	13.2358
2.17	13.4983
2.172	13.5358
2.173	13.5358
2.175	13.5358
2.177	13.4983
2.178	13.4983
2.18	13.4608
2.182	13.4233
2.183	13.3858
2.185	13.3483
2.187	13.3108
2.188	13.2733
2.19	13.2358
2.192	13.1983
2.193	13.1609
2.195	13.0859
2.197	13.0484
2.198	13.0109
2.2	12.9734
2.202	12.8984
2.203	12.8609
2.205	12.7859
2.207	12.7484
2.208	12.7109
2.21	12.6359
2.212	12.5984
2.213	12.5234
2.215	12.4859
2.217	12.4109
2.218	12.336
2.22	12.2985
2.222	12.2235
2.223	12.1485
2.225	12.111
2.227	12.036
2.228	11.961
2.23	11.886
2.232	11.8485
2.233	11.7735
2.235	11.6985
2.237	11.6235
2.238	11.5861
2.24	11.5111
2.242	11.4361
2.243	11.3611
2.245	11.2861
2.247	11.2111
2.248	11.1736
2.25	11.0986
2.252	11.0236
2.253	10.9486
2.255	10.8736
2.257	10.7987
2.258	10.7612
2.26	10.6862
2.262	10.6112
2.263	10.5362
2.265	10.4987
2.267	10.4237
2.268	10.3487
2.27	10.2737
2.272	10.1987
2.273	10.1612
2.275	10.0862
2.277	10.0113
2.278	9.93626
2.28	9.89876
2.282	9.82377
2.283	9.74878
2.285	9.71129
2.287	9.6363
2.288	9.56131
2.29	9.52381
2.292	9.44882
2.293	9.41132
2.295	9.33633
2.297	9.26134
2.298	9.22385
2.3	9.14886
2.302	9.11136
2.303	9.03637
2.305	8.99887
2.307	8.92388
2.308	8.88639
2.31	8.84889
2.312	8.7739
2.313	8.73641
2.315	8.66142
2.317	8.62392
2.318	8.58643
2.32	8.51144
2.322	8.47394
2.323	8.43645
2.325	8.36145
2.327	8.32396
2.328	8.28646
2.33	8.24897
2.332	8.17398
2.333	8.13648
2.335	8.09899
2.337	8.06149
2.338	8.024
2.34	7.94901
2.342	7.91151
2.343	7.87402
2.345	7.83652
2.347	7.79903
2.348	7.76153
2.35	7.72403
2.352	7.72403
2.353	7.68654
2.355	7.61155
2.357	7.57405
2.358	7.53656
2.36	7.49906
2.362	7.46157
2.363	7.42407
2.365	7.38658
2.367	7.34908
2.368	7.31159
2.37	7.27409
2.372	7.2366
2.373	7.2366
2.375	7.1991
2.377	7.1616
2.378	7.12411
2.38	7.08661
2.382	7.04912
2.383	7.01162
2.385	6.97413
2.387	6.97413
2.388	6.93663
2.39	6.89914
2.392	6.86164
2.393	6.86164
2.395	6.82415
2.397	6.78665
2.398	6.74916
2.4	6.74916
2.402	6.71166
2.403	6.71166
2.405	6.67417
2.407	6.63667
2.408	6.63667
2.41	6.59917
2.412	6.59917
2.413	6.56168
2.415	6.56168
2.417	6.52419
2.418	6.52419
2.42	6.48669
2.422	6.48669
2.423	6.48669
2.425	6.44919
2.427	6.44919
2.428	6.44919
2.43	6.44919
2.432	6.4117
2.433	6.4117
2.435	6.4117
2.437	6.4117
2.438	6.4117
2.44	6.4117
2.442	6.4117
2.443	6.4117
2.445	6.4117
2.447	6.4117
2.448	6.4117
2.45	6.4117
2.452	6.44919
2.453	6.44919
2.455	6.44919
2.457	6.44919
2.458	6.48669
2.46	6.48669
2.462	6.52419
2.463	6.52419
2.465	6.56168
2.467	6.56168
2.468	6.59917
2.47	6.59917
2.472	6.63667
2.473	6.67417
2.475	6.71166
2.477	6.71166
2.478	6.74916
2.48	6.78665
2.482	6.82415
2.483	6.86164
2.485	6.86164
2.487	6.89914
2.488	6.93663
2.49	6.97413
2.492	7.01162
2.493	7.04912
2.495	7.12411
2.497	7.1616
2.498	7.1991
2.5	7.27409
2.502	7.31159
2.503	7.34908
2.505	7.42407
2.507	7.46157
2.508	7.53656
2.51	7.57405
2.512	7.64904
2.513	7.72403
2.515	7.76153
2.517	7.83652
2.518	7.87402
2.52	7.94901
2.522	8.024
2.523	8.09899
2.525	8.13648
2.527	8.21147
2.528	8.28646
2.53	8.36145
2.532	8.43645
2.533	8.51144
2.535	8.58643
2.537	8.62392
2.538	8.69891
2.54	8.7739
2.542	8.84889
2.543	8.92388
2.545	8.99887
2.547	9.07387
2.548	9.14886
2.55	9.18635
2.552	9.26134
2.553	9.33633
2.555	9.41132
2.557	9.48631
2.558	9.56131
2.56	9.6363
2.562	9.71129
2.563	9.74878
2.565	9.82377
2.567	9.89876
2.568	9.97375
2.57	10.0113
2.572	10.0862
2.573	10.1612
2.575	10.1987
2.577	10.2737
2.578	10.3112
2.58	10.3862
2.582	10.4237
2.583	10.4987
2.585	10.5362
2.587	10.6112
2.588	10.6487
2.59	10.6862
2.592	10.7612
2.593	10.7987
2.595	5.66179
2.597	1.46232
2.598	0.112486
2.6	4.87439
2.602	8.99887
2.603	10.3862
2.605	10.8361
2.607	11.0236
2.608	11.0986
2.61	11.1361
2.612	11.1736
2.613	11.2111
2.615	11.2486
2.617	11.2486
2.618	11.2861
2.62	11.2861
2.622	11.3236
2.623	11.3236
2.625	11.3611
2.627	11.3611
2.628	11.3611
2.63	11.3611
2.632	11.3611
2.633	11.3611
2.635	11.3986
2.637	11.3611
2.638	11.3611
2.64	11.3611
2.642	11.3611
2.643	11.3611
2.645	11.3611
2.647	11.3236
2.648	11.3236
2.65	11.3236
2.652	11.2861
2.653	11.2861
2.655	11.2486
2.657	11.2486
2.658	11.2111
2.66	11.1736
2.662	11.1736
2.663	11.1361
2.665	11.0986
2.667	11.0611
2.668	11.0611
2.67	11.0236
2.672	10.9861
2.673	10.9486
2.675	10.9111
2.677	10.8736
2.678	10.8361
2.68	10.7987
2.682	10.7612
2.683	10.6862
2.685	10.6487
2.687	10.6112
2.688	10.5737
2.69	10.5362
2.692	10.4612
2.693	10.4237
2.695	10.3862
2.697	10.3487
2.698	10.2737
2.7	10.2362
2.702	10.1987
2.703	10.1237
2.705	10.0862
2.707	10.0113
2.708	9.97375
2.71	9.93626
2.712	9.86127
2.713	9.82377
2.715	9.74878
2.717	9.71129
2.718	9.6363
2.72	9.5988
2.722	9.52381
2.723	9.48631
2.725	9.41132
2.727	9.37383
2.728	9.29884
2.73	9.26134
2.732	9.18635
2.733	9.14886
2.735	9.11136
2.737	9.03637
2.738	8.99887
2.74	8.92388
2.742	8.88639
2.743	8.84889
2.745	8.7739
2.747	8.73641
2.748	8.66142
2.75	8.62392
2.752	8.58643
2.753	8.54893
2.755	8.47394
2.757	8.43645
2.758	8.39895
2.76	8.32396
2.762	8.28646
2.763	8.24897
2.765	8.21147
2.767	8.17398
2.768	8.09899
2.77	8.06149
2.772	8.024
2.773	7.9865
2.775	7.94901
2.777	7.91151
2.778	7.87402
2.78	7.83652
2.782	7.79903
2.783	7.76153
2.785	7.76153
2.787	7.72403
2.788	7.68654
2.79	7.64904
2.792	7.64904
2.793	7.61155
2.795	7.57405
2.797	7.57405
2.798	7.57405
2.8	7.53656
2.802	7.53656
2.803	7.49906
2.805	7.49906
2.807	7.49906
2.808	7.49906
2.81	7.49906
2.812	7.49906
2.813	7.49906
2.815	7.49906
2.817	7.49906
2.818	7.49906
2.82	7.53656
2.822	7.53656
2.823	7.53656
2.825	7.57405
2.827	7.61155
2.828	7.64904
2.83	7.64904
2.832	7.68654
2.833	7.72403
2.835	7.79903
2.837	7.83652
2.838	7.87402
2.84	7.94901
2.842	7.9865
2.843	8.06149
2.845	8.13648
2.847	8.21147
2.848	8.28646
2.85	8.36145
2.852	8.47394
2.853	8.54893
2.855	8.66142
2.857	8.7739
2.858	8.88639
2.86	8.99887
2.862	9.11136
2.863	9.22385
2.865	9.37383
2.867	9.48631
2.868	9.6363
2.87	9.78628
2.872	9.93626
2.873	10.0862
2.875	10.2737
2.877	10.4237
2.878	10.5737
2.88	10.7612
2.882	10.9486
2.883	11.1361
2.885	11.3236
2.887	11.5111
2.888	11.6985
2.89	11.886
2.892	12.0735
2.893	12.2985
2.895	12.4859
2.897	12.7109
2.898	12.8984
2.9	13.1234
2.902	13.3108
2.903	13.5358
2.905	13.7233
2.907	13.9483
2.908	14.1732
2.91	14.3607
2.912	14.5857
2.913	14.7731
2.915	14.9981
2.917	15.1856
2.918	15.4106
2.92	15.5981
2.922	15.823
2.923	16.0105
2.925	16.198
2.927	16.3854
2.928	16.5729
2.93	16.7604
2.932	16.9479
2.933	17.1354
2.935	17.2853
2.937	17.4728
2.938	17.6228
2.94	17.7728
2.942	17.9228
2.943	18.0727
2.945	18.2227
2.947	18.3352
2.948	18.4852
2.95	18.5977
2.952	18.7102
2.953	18.8226
2.955	18.9351
2.957	19.0101
2.958	19.0851
2.96	19.1976
2.962	19.2726
2.963	19.3101
2.965	19.3851
2.967	19.4226
2.968	19.4976
2.97	19.5351
2.972	19.5351
2.973	19.5725
2.975	19.6101
2.977	19.6101
2.978	19.6101
2.98	19.6101
2.982	19.6101
2.983	19.5725
2.985	19.5725
2.987	19.5351
2.988	19.4976
2.99	19.4226
2.992	19.3851
2.993	19.3476
2.995	19.2726
2.997	19.1976
2.998	19.1226
3	19.0476
3.002	18.9726
3.003	18.8601
3.005	18.7852
3.007	18.6727
3.008	18.5977
3.01	18.4852
3.012	18.3727
3.013	18.2602
3.015	18.1477
3.017	17.9977
3.018	17.8853
3.02	17.7353
3.022	17.6228
3.023	17.4728
3.025	17.3603
3.027	17.2103
3.028	17.0604
3.03	16.9104
3.032	10.9111
3.033	6.97413
3.035	5.5868
3.037	10.8736
3.038	14.3982
3.04	15.4106
3.042	15.673
3.043	15.6356
3.045	15.5231
3.047	15.4106
3.048	15.2606
3.05	15.1106
3.052	14.9606
3.053	14.8107
3.055	14.6232
3.057	14.4732
3.058	14.3232
3.06	14.1732
3.062	14.0233
3.063	13.8733
3.065	13.7233
3.067	13.5733
3.068	13.4608
3.07	13.3108
3.072	13.1609
3.073	13.0109
3.075	12.8984
3.077	12.7484
3.078	12.5984
3.08	12.4859
3.082	12.336
3.083	12.2235
3.085	12.0735
3.087	11.961
3.088	11.8485
3.09	11.736
3.092	11.5861
3.093	11.4736
3.095	11.3611
3.097	11.2486
3.098	11.1361
3.1	11.0236
3.102	10.9111
3.103	10.8361
3.105	10.7237
3.107	10.6112
3.108	10.4987
3.11	10.4237
3.112	10.3112
3.113	10.2362
3.115	10.1612
3.117	10.0487
3.118	9.97375
3.12	9.89876
3.122	9.78628
3.123	9.71129
3.125	9.6363
3.127	9.56131
3.128	9.48631
3.13	9.41132
3.132	9.33633
3.133	9.29884
3.135	9.22385
3.137	9.14886
3.138	9.07387
3.14	9.03637
3.142	8.96138
3.143	8.88639
3.145	8.84889
3.147	8.7739
3.148	8.73641
3.15	8.66142
3.152	8.62392
3.153	8.54893
3.155	8.51144
3.157	8.43645
3.158	8.39895
3.16	8.32396
3.162	8.28646
3.163	8.24897
3.165	8.17398
3.167	8.13648
3.168	8.09899
3.17	8.06149
3.172	7.9865
3.173	7.94901
3.175	7.91151
3.177	7.87402
3.178	7.83652
3.18	7.79903
3.182	7.76153
3.183	7.72403
3.185	7.64904
3.187	7.61155
3.188	7.57405
3.19	7.49906
3.192	7.46157
3.193	7.42407
3.195	7.38658
3.197	7.31159
3.198	7.27409
3.2	7.2366
3.202	7.1991
3.203	7.12411
3.205	7.08661
3.207	7.04912
3.208	6.97413
3.21	6.93663
3.212	6.89914
3.213	6.82415
3.215	6.78665
3.217	6.71166
3.218	6.67417
3.22	6.63667
3.222	6.56168
3.223	6.52419
3.225	6.44919
3.227	6.4117
3.228	6.3742
3.23	6.29921
3.232	6.26172
3.233	6.18673
3.235	6.14923
3.237	6.07424
3.238	6.03675
3.24	5.96176
3.242	5.92426
3.243	5.84927
3.245	5.81177
3.247	5.73678
3.248	5.69929
3.25	5.6243
3.252	5.5868
3.253	5.51181
3.255	5.47432
3.257	5.39933
3.258	5.36183
3.26	5.28684
3.262	5.24934
3.263	5.17435
3.265	5.13686
3.267	5.06187
3.268	5.02437
3.27	4.94938
3.272	4.91189
3.273	4.8369
3.275	4.7994
3.277	4.7619
3.278	4.68691
3.28	4.64942
3.282	4.57443
3.283	4.53693
3.285	4.49944
3.287	4.42445
3.288	4.38695
3.29	4.34946
3.292	4.27447
3.293	4.23697
3.295	4.19947
3.297	4.16198
3.298	4.12448
3.3	4.04949
3.302	4.012
3.303	3.9745
3.305	3.93701
3.307	3.89951
3.308	3.82452
3.31	3.78703
3.312	3.74953
3.313	3.71204
3.315	3.67454
3.317	3.63705
3.318	3.59955
3.32	3.56205
3.322	3.52456
3.323	3.48706
3.325	3.44957
3.327	3.41207
3.328	3.37458
[truncated: 1,496 more rows]
