# Supplementary material for: Phosphorylation of P-stalk proteins defines the ribosomal state for interaction with auxiliary protein factors
Source: EMBO Rep. 2024 Oct 28;25(12):5478–506. doi: 10.1038/s44319-024-00297-1 (PMC11624264; doi:10.1038/s44319-024-00297-1)
Supplement: Supplementary file 6 — Source data Fig. 5 [file 44319_2024_297_MOESM6_ESM.zip]

Archive with 5 entries (4 files):
- Figure 5/
- Figure 5/Fig5A - Numerical data for binding affinity of eIF5B to P-stalk proteins.xlsx
- Figure 5/Fig5B - Numerical data for GTPase activity of eIF5B vs ribosomes.xlsx
- Figure 5/Fig5C - Numerical data for GTPase activity of eEF1A vs ribosomes.xlsx
- Figure 5/Fig5D - Numerical data for GTPase activity of eEF2 vs ribosomes.xlsx
