# Supplementary material for: Phosphorylation of P-stalk proteins defines the ribosomal state for interaction with auxiliary protein factors
Source: EMBO Rep. 2024 Oct 28;25(12):5478–506. doi: 10.1038/s44319-024-00297-1 (PMC11624264; doi:10.1038/s44319-024-00297-1)
Supplement: Supplementary file 6 — Source data Fig. 5 [file 44319_2024_297_MOESM6_ESM.zip › Figure 5/Fig5A - Numerical data for binding affinity of eIF5B to P-stalk proteins.xlsx]

## Sheet: Fig.5A
Numerical data for biding affinity of eIF5B to phospho or dephospho P-stalk estimated by MST
	Interaction of eIF5B with dephosphorylated P-stalk by FAP						Interaction of eIF5B with phosphorylated P-stalk
	Dose	Response1	Response2	Response3	AVG		Response1	Response2	Response3	AVG
1	2.88391e-09	-0.0628942	0.0726084	-0.0153377	-0.00187449		0.0322373	-0.0543458	-0.00935383	-0.0104874
2	5.76782e-09	0.0253674	-0.0604861	0.0765447	0.0138087		0.147336	0.161331	0.110114	0.139594
3	1.15356e-08	0.14974	-0.0158157	-0.0299853	0.0346464		-0.0248183	-0.0550442	0.0195948	-0.0200892
4	2.30713e-08	0.00999099	-0.0227624	0.124154	0.0371275		-0.044743	0.0827695	-0.017149	0.00695917
5	4.61426e-08	-0.074058	0.136137	0.064067	0.0420487		0.110561	0.0546017	-0.0076766	0.0524954
6	9.22852e-08	0.0361466	0.00190158	-0.0883503	-0.0167673		-0.0613245	-0.109831	-0.00482275	-0.0586594
7	1.8457e-07	0.106811	-0.017732	0.0230036	0.037361		0.0613737	0.124179	0.0829673	0.0895068
8	3.69141e-07	0.118436	0.102865	-0.0194251	0.0672919		-0.0228945	-0.103367	-0.00899811	-0.0450865
9	7.38281e-07	-0.0339315	0.200822	0.02297	0.0632869		-0.0514889	0.0500144	0.0260826	0.00820271
10	1.47656e-06	0.229023	0.206094	0.201772	0.212296		0.15842	0.211171	0.149215	0.172935
11	2.95313e-06	0.299222	0.455726	0.408628	0.387859		0.353201	0.308481	0.222217	0.294633
12	5.90625e-06	0.724387	0.74229	0.557257	0.674645		0.443215	0.783765	0.463495	0.563492
14	2.3625e-05	0.78478	0.8857	0.748712	0.806397		0.89043	0.887062	0.567086	0.781526
15	4.725e-05	0.912107	0.963796	0.940915	0.938939		0.687114	0.703212	0.760124	0.716817
