# Supplementary material for: Phosphorylation of P-stalk proteins defines the ribosomal state for interaction with auxiliary protein factors
Source: EMBO Rep. 2024 Oct 28;25(12):5478–506. doi: 10.1038/s44319-024-00297-1 (PMC11624264; doi:10.1038/s44319-024-00297-1)
Supplement: Supplementary file 6 — Source data Fig. 5 [file 44319_2024_297_MOESM6_ESM.zip › Figure 5/Fig5B - Numerical data for GTPase activity of eIF5B vs ribosomes.xlsx]

## Sheet: Figure 5B_eIF5B
Numerical data for the GTPase activity of eIF5B vs ribosomes
Time, min	WT 80S			SDPM 80S			No 80S
	Data1	Data2	Data3	Data1	Data2	Data3	Data1	Data2	Data3
0	0.013036	0.014498	0.02044	0.013454	0.01515	0.016817	0.023377	0.021098	0.019859
1	0.026084	0.028909	0.034403	0.039848	0.04234	0.048057	0.028315	0.020435	0.018895
3	0.044703	0.044028	0.046805	0.076661	0.075863	0.090156	0.030508	0.022613	0.018358
5	0.058549	0.054514	0.066441	0.107528	0.111256	0.124466	0.030059	0.025956	0.022795
10	0.087563	0.087068	0.097855	0.178636	0.181722	0.201994	0.034555	0.024808	0.022014
20	0.144706	0.139551	0.149087	0.284967	0.306282	0.323993	0.040286	0.028398	0.022454
30	0.199985	0.189612	0.205553	0.381081	0.416687	0.435169	0.045294	0.024928	0.022749
60	0.342416	0.321649	0.32866	0.573019	0.607018	0.623107	0.055238	0.027767	0.022865
120	0.508395	0.494057	0.496683	0.730867	0.777702	0.794892	0.076362	0.033793	0.018361
180	0.638794	0.620821	0.618605	0.814019	0.846922	0.853189	0.091489	0.040747	0.015266
