# Supplementary material for: Phosphorylation of P-stalk proteins defines the ribosomal state for interaction with auxiliary protein factors
Source: EMBO Rep. 2024 Oct 28;25(12):5478–506. doi: 10.1038/s44319-024-00297-1 (PMC11624264; doi:10.1038/s44319-024-00297-1)
Supplement: Supplementary file 6 — Source data Fig. 5 [file 44319_2024_297_MOESM6_ESM.zip › Figure 5/Fig5D - Numerical data for GTPase activity of eEF2 vs ribosomes.xlsx]

## Sheet: Figure 5D_eEF2
Numerical data for the GTPase activity of eEF2 vs ribosomes
Time, min	WT 80S			SDPM 80S			No 80S
	Data1	Data2	Data3	Data1	Data2	Data3	Data1	Data2	Data3
0	0.014344	0.013328	0.016627	0.013329	0.020396	0.015626	0.021098	0.019859	0.023377
1	0.046263	0.033574	0.037282	0.073587	0.056247	0.076656	0.020435	0.018895	0.028315
3	0.098405	0.067627	0.062459	0.13869	0.127933	0.12568	0.022613	0.018358	0.030508
5	0.13786	0.097152	0.108384	0.173294	0.192489	0.223516	0.025956	0.022795	0.030059
10	0.227918	0.166581	0.180986	0.35865	0.320805	0.374985	0.024808	0.022014	0.034555
20	0.368371	0.279891	0.287351	0.558686	0.506128	0.54839	0.028398	0.022454	0.040286
30	0.468264	0.367622	0.40338	0.677215	0.629386	0.66905	0.024928	0.022749	0.045294
60	0.674974	0.572075	0.605005	0.834893	0.808441	0.840024	0.027767	0.022865	0.055238
120	0.863161	0.801866	0.812145	0.891813	0.889821	0.897973	0.033793	0.018361	0.076362
180	0.897647	0.861876	0.863358	0.907714	0.904878	0.904705	0.040747	0.015266	0.091489
