# Supplementary material for: Phosphorylation of P-stalk proteins defines the ribosomal state for interaction with auxiliary protein factors
Source: EMBO Rep. 2024 Oct 28;25(12):5478–506. doi: 10.1038/s44319-024-00297-1 (PMC11624264; doi:10.1038/s44319-024-00297-1)
Supplement: Supplementary file 7 — Source data Fig. 6 [file 44319_2024_297_MOESM7_ESM.zip › Figure 6/Fig6A - Numerical data for dipeptide formation in WT and SDPM yeast.xlsx]

## Sheet: Figure 6A_Dipeptides
Numerical data for translation elongation (dipeptide formation) from WT and SDPM Yeast
								Data normalized
Time, s	WT MF			SDPM MF				Time, s	WT MF			SDPM MF
	Data1	Data2	Data3	Data1	Data2	Data3			Data1	Data2	Data3	Data1	Data2	Data3
0.005	0.006829	0.007463	0.007785	0.006438	0.011947	0.006714		0.005	-0.00211361	0.000414747	0.00169887	-0.00697173	0.0146135	-0.00589032
0.01	0.01732	0.016401	0.003273	0.009548	0.007746	0.007358		0.01	0.039724	0.036059	-0.0162948	0.00521378	-0.00184676	-0.00336701
0.05	0.01256	0.007472	0.011399	0.012301	0.005112	0.007981		0.05	0.0207413	0.000450638	0.0161113	0.0160005	-0.0121672	-0.000925994
0.1	0.017865	0.012641	0.010209	0.009318	0.007087	0.018322		0.1	0.0418974	0.0210643	0.0113657	0.0043126	-0.00442884	0.0395918
0.2	0.028747	0.014064	0.058497	0.01989	0.007937	0.016496		0.2	0.0852942	0.0267392	0.203936	0.0457355	-0.00109839	0.0324372
0.4	0.022488	0.03138	0.04	0.056558	0.017381	0.047677		0.4	0.0603337	0.0957945	0.130171	0.189407	0.0359048	0.15461
0.6	0.04471	0.013224	0.077381	0.036753	0.015533	0.049722		0.6	0.148954	0.0233893	0.279244	0.111808	0.028664	0.162622
0.8	0.021836	0.02099	0.062308	0.084801	0.008544	0.031789		0.8	0.0577335	0.0543597	0.219134	0.300068	0.00127994	0.0923578
1	0.021624	0.057027	0.13796	0.127602	0.044569	0.019919		1	0.0568881	0.198073	0.52083	0.467769	0.142432	0.0458491
2	0.076636	0.030819	0.107321	0.058915	0.028472	0.091527		2	0.276273	0.0935573	0.398643	0.198642	0.0793612	0.326421
4	0.161064		0.217634	0.1771		0.161989		4	0.612968		0.838566	0.661711		0.602504
10	0.178325	0.184744			0.152549	0.207908		10	0.681804	0.707402			0.565516	0.782422
50	0.252191				0.240747	0.249361		50	0.976377				0.911091	0.944842
200	0.293532	0.222697		0.217708	0.309169			200	1.14124	0.858757		0.82082	1.17918
