# Supplementary material for: Phosphorylation of P-stalk proteins defines the ribosomal state for interaction with auxiliary protein factors
Source: EMBO Rep. 2024 Oct 28;25(12):5478–506. doi: 10.1038/s44319-024-00297-1 (PMC11624264; doi:10.1038/s44319-024-00297-1)
Supplement: Supplementary file 7 — Source data Fig. 6 [file 44319_2024_297_MOESM7_ESM.zip › Figure 6/Fig6B - Numerical data for tripeptide formation in WT and SDPM yeast.xlsx]

## Sheet: Figure 6B_Tripeptides
Numerical data for translation elongation (tripeptide formation) from WT and SDPM Yeast
									Data normalized
Time, s	WT MFV			SDPM MFV				Time, s	WT MFV			SDPM MFV
0.005	0.017405	0.020383	0.025186	0.011396	0.007423	0.022442		0.005	0.00955962	0.0238367	0.0468632	-0.0114958	-0.0308678	0.0423637
0.01	0.014709	0.016634	0.01489	0.008616	0.01807	0.018467		0.01	-0.00336552	0.0058633	-0.00249777	-0.0250509	0.0210461	0.0229819
0.05	0.019636	0.016496	0.022163	0.019107	0.018088	0.019102		0.05	0.0202555	0.0052017	0.0323704	0.0261024	0.0211339	0.0260781
0.1	0.030324	0.032518	0.035394	0.020716	0.026897	0.031942		0.1	0.0714958	0.0820143	0.0958024	0.0339478	0.0640859	0.0886849
0.2	0.037052	0.052159		0.024154	0.032282	0.033441		0.2	0.103751	0.176177		0.0507112	0.0903427	0.0959939
0.4	0.05975	0.06489	0.059784	0.038334	0.04955	0.047091		0.4	0.21257	0.237212	0.212733	0.119852	0.17454	0.16255
0.6	0.076145	0.079363	0.073406	0.05009	0.05549	0.057037		0.6	0.291171	0.306598	0.278039	0.177173	0.203503	0.211046
0.8	0.096713	0.086698	0.084073	0.051755	0.059929	0.062303		0.8	0.389778	0.341764	0.329179	0.185292	0.225147	0.236723
1	0.094729	0.108201	0.067586	0.060922	0.066225	0.061956		1	0.380266	0.444853	0.250137	0.229989	0.255846	0.235031
2	0.137172	0.149798	0.105795	0.089144	0.121562	0.125991		2	0.583746	0.644277	0.433318	0.367598	0.525665	0.547261
3	0.144248	0.155565	0.11071	0.095225	0.106623	0.119007		3	0.617669	0.671925	0.456882	0.397248	0.452824	0.513207
4	0.153992	0.16603	0.121575	0.102485	0.136541	0.123989		4	0.664384	0.722097	0.508971	0.432647	0.598702	0.537499
5	0.165591	0.183407	0.152232	0.126061	0.160705	0.158645		5	0.719992	0.805405	0.655946	0.547602	0.716524	0.706479
7	0.193422	0.179548	0.150483	0.139462	0.172504	0.144915		7	0.853419	0.786905	0.647561	0.612944	0.774055	0.639533
10	0.193744	0.161201	0.149965	0.143782	0.18566	0.182161		10	0.854963	0.698945	0.645078	0.634008	0.838202	0.821141
20	0.239752	0.211855	0.170695	0.172362	0.192435	0.213768		20	1.07553	0.941791	0.744462	0.773362	0.871237	0.975255
50	0.228839	0.224426	0.185206	0.184995	0.194709	0.215719		50	1.02322	1.00206	0.81403	0.83496	0.882324	0.984768
70	0.218714	0.233156	0.205572	0.18112	0.208047	0.19609		70	0.974674	1.04391	0.911669	0.816066	0.94736	0.889058
100	0.230023	0.253805	0.188162	0.187843	0.209883	0.197619		100	1.02889	1.14291	0.828202	0.848846	0.956312	0.896513
200	0.220496	0.243203	0.192729	0.228133	0.198295	0.230101		200	0.983217	1.09208	0.850097	1.0453	0.89981	1.05489
300	0.203263	0.240867	0.176351	0.210669	0.226783	0.217699		300	0.900599	1.08088	0.771577	0.960144	1.03871	0.994422
