# Supplementary material for: Phosphorylation of P-stalk proteins defines the ribosomal state for interaction with auxiliary protein factors
Source: EMBO Rep. 2024 Oct 28;25(12):5478–506. doi: 10.1038/s44319-024-00297-1 (PMC11624264; doi:10.1038/s44319-024-00297-1)
Supplement: Supplementary file 8 — Source data Fig. 7 [file 44319_2024_297_MOESM8_ESM.zip]

Archive with 5 entries (4 files):
- Figure 7/
- Figure 7/Fig7A - Numerical data for translational fitness of Yeast WT and SDPM.xlsx
- Figure 7/Fig7B - Numerical data for half-transit time of Yeast WT and SDPM.xlsx
- Figure 7/Fig7C - Numerical data for polysome profiling from Yeast SDPM with CHX.xlsx
- Figure 7/Fig7C - Numerical data for polysome profiling from Yeast WT with CHX.xlsx
