# Supplementary material for: Phosphorylation of P-stalk proteins defines the ribosomal state for interaction with auxiliary protein factors
Source: EMBO Rep. 2024 Oct 28;25(12):5478–506. doi: 10.1038/s44319-024-00297-1 (PMC11624264; doi:10.1038/s44319-024-00297-1)
Supplement: Supplementary file 8 — Source data Fig. 7 [file 44319_2024_297_MOESM8_ESM.zip › Figure 7/Fig7A - Numerical data for translational fitness of Yeast WT and SDPM.xlsx]

## Sheet: Fig.7A_Fitness
Numerical data for translational fitness of Yeast WT and SDPM
WT
35S-methionine
Time [min]	OD	Cpm1	Cpm2	Cpm3	Mean Cpm	Cpm zred	Cpm/OD
0	0.698	2419.33	2672	2532.01	2541.11	0	0
10	0.746	9331.33	7600.33	8452.15	8461.27	5920.16	7935.87
20	0.738	15968.7	14466.6	15204	15213.1	12672	17170.7
30	0.782	27315	15430.2	21358.8	21368	18826.9	24075.3
40	0.83	42620	39610.4	41101.6	41110.7	38569.6	46469.3
50	0.8	44302.7	35887.8	40081.5	40090.7	37549.5	46936.9
60	0.876	66689.7	60399.3	63530.8	63539.9	60998.8	69633.4
SDPM
35S-methionine
Time [min]	OD	Cpm1	Cpm2	Cpm3	Mean Cpm	Cpm zred	Cpm/OD
0	0.64	2467.33	2527.67	2498.24	2497.75	0	0
10	0.678	9783.67	11554.4	10669.8	10669.3	8171.55	12052.4
20	0.742	15223.8	15472.9	15349.1	15348.6	12850.8	17319.2
30	0.76	24669.4	20964.7	22817.8	22817.3	20319.6	26736.3
40	0.756	33339.8	32570	32955.7	32955.2	30457.4	40287.6
50	0.824	38141.1	44906.7	41524.6	41524.1	39026.4	47362.1
60	0.814	56003.3	50112	53058.4	53057.9	50560.2	62113.2
