# Supplementary material for: Phosphorylation of P-stalk proteins defines the ribosomal state for interaction with auxiliary protein factors
Source: EMBO Rep. 2024 Oct 28;25(12):5478–506. doi: 10.1038/s44319-024-00297-1 (PMC11624264; doi:10.1038/s44319-024-00297-1)
Supplement: Supplementary file 8 — Source data Fig. 7 [file 44319_2024_297_MOESM8_ESM.zip › Figure 7/Fig7B - Numerical data for half-transit time of Yeast WT and SDPM.xlsx]

## Sheet: Fig.7B_half-transit time
Numerical data for half-transit time of Yeast WT and SDPM
Time [min]	35S-methionine incorporation				Time [min]	35S-methionine incorporation
	WT	WTpost				SDPM	SDPMpost
0	4366.56	2973			0	4920.33
2	17812.3	15124.2			2		14534.5
4	36034.1	26027.6			4		25189.5
6	57224.7	49932.4			6	65051.5	53908.1
8	74090	57343.3			8	86588.2	69847.6
10	95082.1	68811.3			10	111836	87736.4
12	109716	90721.6			12	126612	99172.8
14		127268			14	150209
Time [min]	35S-methionine incorporation				Time [min]	35S-methionine incorporation
	WT	WTpost				SDPM	SDPMpost
0		11171			0	11872.1	12285
2	134479	72041.7			2		35890.2
4	280920	144046			4	137155	79773.3
6	363382	213184			6	253708	145679
8	432983	254593			8	379321	263125
10	561590	325528			10	418540	298390
12	635434	434273			12	558200	364445
14	743279	494693			14		465799
Time [min]	35S-methionine incorporation				Time [min]	35S-methionine incorporation
	WT	WTpost				SDPM	SDPMpost
0					0
2	161725	105782			2	308700	202593
4	308267	211626			4	700526	454245
6	534445	333213			6	1.08519e+06	862806
8	630352	479314			8	1.9094e+06	1179922
10	845234	643257			10	1.95204e+06	1.40376e+06
12	977901	763743			12	2425627	1.92252e+06
14	1.10648e+06	811973			14	2645438	1.9321e+06
