# Supplementary material for: Phosphorylation of P-stalk proteins defines the ribosomal state for interaction with auxiliary protein factors
Source: EMBO Rep. 2024 Oct 28;25(12):5478–506. doi: 10.1038/s44319-024-00297-1 (PMC11624264; doi:10.1038/s44319-024-00297-1)
Supplement: Supplementary file 8 — Source data Fig. 7 [file 44319_2024_297_MOESM8_ESM.zip › Figure 7/Fig7C - Numerical data for polysome profiling from Yeast SDPM with CHX.xlsx]

## Sheet: Fig.7C_SDPM+CHX
Numerical data for graphical visualization of polysome profiling form Yeast SDPM with CHX
Time	Value		Time	Value		Time	Value
0	4.61192		0	1.72478		0	43.7195
0.002	-2.28721		0.002	-4.19947		0.002	36.4455
0.003	-5.24934		0.003	-6.14923		0.003	33.8583
0.005	-6.22422		0.005	-4.12448		0.005	33.1084
0.007	0.299963		0.007	1.64979		0.007	40.345
0.008	3.1871		0.008	3.48706		0.008	43.0821
0.01	4.08699		0.01	4.12448		0.01	44.057
0.012	4.38695		0.012	4.31196		0.012	44.4694
0.013	4.49944		0.013	4.34946		0.013	44.6944
0.015	4.49944		0.015	4.38695		0.015	44.8444
0.017	4.49944		0.017	4.38695		0.017	44.9569
0.018	4.49944		0.018	4.38695		0.018	45.1069
0.02	4.49944		0.02	4.38695		0.02	45.3318
0.022	4.49944		0.022	4.34946		0.022	45.7068
0.023	4.49944		0.023	4.34946		0.023	46.2692
0.025	4.46194		0.025	4.34946		0.025	47.0941
0.027	4.46194		0.027	4.34946		0.027	48.219
0.028	4.46194		0.028	4.34946		0.028	49.5688
0.03	4.46194		0.03	4.34946		0.03	51.1811
0.032	4.46194		0.032	4.34946		0.032	52.9809
0.033	4.42445		0.033	4.34946		0.033	54.8556
0.035	4.42445		0.035	4.34946		0.035	56.6929
0.037	4.42445		0.037	4.34946		0.037	58.3052
0.038	4.42445		0.038	4.34946		0.038	59.3176
0.04	4.42445		0.04	4.34946		0.04	59.5051
0.042	4.38695		0.042	4.34946		0.042	58.7927
0.043	4.38695		0.043	4.34946		0.043	57.1429
0.045	4.38695		0.045	4.34946		0.045	54.7057
0.047	4.34946		0.047	4.34946		0.047	51.6685
0.048	4.34946		0.048	4.34946		0.048	48.219
0.05	4.34946		0.05	4.34946		0.05	44.5069
0.052	4.31196		0.052	4.34946		0.052	40.6449
0.053	4.31196		0.053	4.34946		0.053	36.7079
0.055	4.31196		0.055	4.34946		0.055	32.8834
0.057	4.31196		0.057	4.34946		0.057	29.1714
0.058	4.27447		0.058	4.34946		0.058	25.6093
0.06	4.27447		0.06	4.34946		0.06	22.2722
0.062	4.27447		0.062	4.34946		0.062	19.1601
0.063	4.27447		0.063	4.34946		0.063	16.273
0.065	4.27447		0.065	4.34946		0.065	13.6483
0.067	4.27447		0.067	4.34946		0.067	11.2861
0.068	4.27447		0.068	4.34946		0.068	9.14886
0.07	4.27447		0.07	4.34946		0.07	7.2366
0.072	4.27447		0.072	4.34946		0.072	5.54931
0.073	4.27447		0.073	4.34946		0.073	4.08699
0.075	4.27447		0.075	4.34946		0.075	2.77465
0.077	4.27447		0.077	4.34946		0.077	1.64979
0.078	4.27447		0.078	4.34946		0.078	0.749906
0.08	4.31196		0.08	4.34946		0.08	0.224972
0.082	4.31196		0.082	4.34946		0.082	0.412448
0.083	4.31196		0.083	4.34946		0.083	1.49981
0.085	4.31196		0.085	4.34946		0.085	3.37458
0.087	4.31196		0.087	4.34946		0.087	5.92426
0.088	4.31196		0.088	4.34946		0.088	8.88639
0.09	4.31196		0.09	4.34946		0.09	12.0735
0.092	4.31196		0.092	4.34946		0.092	15.1856
0.093	4.31196		0.093	4.34946		0.093	18.0727
0.095	4.31196		0.095	4.34946		0.095	20.6224
0.097	4.31196		0.097	4.34946		0.097	22.7971
0.098	4.31196		0.098	4.34946		0.098	24.5969
0.1	4.31196		0.1	4.34946		0.1	26.0592
0.102	4.31196		0.102	4.34946		0.102	27.1841
0.103	4.31196		0.103	4.34946		0.103	28.084
0.105	4.31196		0.105	4.34946		0.105	28.7589
0.107	4.31196		0.107	4.34946		0.107	29.2463
0.108	4.31196		0.108	4.34946		0.108	29.6213
0.11	4.31196		0.11	4.34946		0.11	29.8463
0.112	4.31196		0.112	4.34946		0.112	29.9962
0.113	4.31196		0.113	4.34946		0.113	30.1087
0.115	4.31196		0.115	4.34946		0.115	30.1837
0.117	4.31196		0.117	4.34946		0.117	30.2587
0.118	4.31196		0.118	4.34946		0.118	30.3337
0.12	4.31196		0.12	4.34946		0.12	30.4087
0.122	4.31196		0.122	4.34946		0.122	30.5587
0.123	4.34946		0.123	4.34946		0.123	30.7087
0.125	4.34946		0.125	4.34946		0.125	30.9336
0.127	4.34946		0.127	4.34946		0.127	31.2711
0.128	4.34946		0.128	4.34946		0.128	31.6835
0.13	4.34946		0.13	4.34946		0.13	32.2835
0.132	4.34946		0.132	4.34946		0.132	32.9959
0.133	4.34946		0.133	4.34946		0.133	33.9708
0.135	4.34946		0.135	4.34946		0.135	35.1706
0.137	4.34946		0.137	4.34946		0.137	36.6329
0.138	4.34946		0.138	4.34946		0.138	38.3952
0.14	4.34946		0.14	4.34946		0.14	40.4574
0.142	4.34946		0.142	4.34946		0.142	42.8197
0.143	4.34946		0.143	4.34946		0.143	45.4068
0.145	4.34946		0.145	4.34946		0.145	48.2565
0.147	4.34946		0.147	4.34946		0.147	51.2561
0.148	4.34946		0.148	4.34946		0.148	54.3682
0.15	4.38695		0.15	4.34946		0.15	57.4803
0.152	4.38695		0.152	4.34946		0.152	60.5549
0.153	4.38695		0.153	4.34946		0.153	63.3671
0.155	4.38695		0.155	4.34946		0.155	65.8418
0.157	4.38695		0.157	4.34946		0.157	67.829
0.158	4.38695		0.158	4.34946		0.158	69.2164
0.16	4.38695		0.16	4.34946		0.16	69.8163
0.162	4.38695		0.162	4.34946		0.162	69.5538
0.163	4.42445		0.163	4.34946		0.163	68.429
0.165	4.42445		0.165	4.34946		0.165	66.4792
0.167	4.42445		0.167	4.34946		0.167	63.817
0.168	4.42445		0.168	4.34946		0.168	60.5174
0.17	4.42445		0.17	4.34946		0.17	56.7304
0.172	4.42445		0.172	4.34946		0.172	52.6059
0.173	4.42445		0.173	4.34946		0.173	48.2565
0.175	4.46194		0.175	4.34946		0.175	43.832
0.177	4.46194		0.177	4.34946		0.177	39.4451
0.178	4.46194		0.178	4.34946		0.178	35.1331
0.18	4.46194		0.18	4.34946		0.18	31.0086
0.182	4.46194		0.182	4.34946		0.182	27.1091
0.183	4.46194		0.183	4.34946		0.183	23.4346
0.185	4.46194		0.185	4.34946		0.185	20.06
0.187	4.46194		0.187	4.34946		0.187	16.9479
0.188	4.49944		0.188	4.34946		0.188	14.1357
0.19	4.49944		0.19	4.34946		0.19	11.6235
0.192	4.49944		0.192	4.34946		0.192	9.33633
0.193	4.49944		0.193	4.34946		0.193	7.31159
0.195	4.49944		0.195	4.34946		0.195	5.54931
0.197	4.49944		0.197	4.34946		0.197	3.9745
0.198	4.49944		0.198	4.34946		0.198	2.62467
0.2	4.49944		0.2	4.34946		0.2	1.46232
0.202	4.49944		0.202	4.34946		0.202	0.449944
0.203	4.49944		0.203	4.34946		0.203	-0.374953
0.205	4.49944		0.205	4.34946		0.205	-0.899887
0.207	4.49944		0.207	4.34946		0.207	-0.749906
0.208	4.53693		0.208	4.34946		0.208	0.149981
0.21	4.53693		0.21	4.34946		0.21	1.76228
0.212	4.53693		0.212	4.34946		0.212	3.82452
0.213	4.53693		0.213	4.34946		0.213	6.14923
0.215	4.53693		0.215	4.34946		0.215	8.51144
0.217	4.53693		0.217	4.34946		0.217	10.8361
0.218	4.53693		0.218	4.34946		0.218	13.0859
0.22	4.53693		0.22	4.34946		0.22	15.1856
0.222	4.53693		0.222	4.34946		0.222	17.1354
0.223	4.53693		0.223	4.34946		0.223	18.8976
0.225	4.57443		0.225	4.34946		0.225	20.5099
0.227	4.57443		0.227	4.34946		0.227	21.9722
0.228	4.57443		0.228	4.34946		0.228	23.2471
0.23	4.57443		0.23	4.34946		0.23	24.3719
0.232	4.57443		0.232	4.34946		0.232	25.3468
0.233	4.57443		0.233	4.34946		0.233	26.2092
0.235	4.57443		0.235	4.34946		0.235	26.9591
0.237	4.57443		0.237	4.34946		0.237	27.5966
0.238	4.57443		0.238	4.34946		0.238	28.159
0.24	4.57443		0.24	4.34946		0.24	28.6089
0.242	4.57443		0.242	4.34946		0.242	29.0214
0.243	4.57443		0.243	4.34946		0.243	29.3213
0.245	4.57443		0.245	4.34946		0.245	29.5838
0.247	4.57443		0.247	4.34946		0.247	29.7713
0.248	4.57443		0.248	4.34946		0.248	29.9588
0.25	4.57443		0.25	4.34946		0.25	30.0712
0.252	4.57443		0.252	4.34946		0.252	30.1837
0.253	4.57443		0.253	4.34946		0.253	30.2212
0.255	4.57443		0.255	4.34946		0.255	30.2962
0.257	4.57443		0.257	4.34946		0.257	30.2962
0.258	4.57443		0.258	4.34946		0.258	30.2962
0.26	4.57443		0.26	4.34946		0.26	30.2962
0.262	4.57443		0.262	4.34946		0.262	30.2962
0.263	4.57443		0.263	4.34946		0.263	30.2587
0.265	4.57443		0.265	4.34946		0.265	30.2587
0.267	4.57443		0.267	4.34946		0.267	30.2212
0.268	4.57443		0.268	4.34946		0.268	30.1837
0.27	4.57443		0.27	4.34946		0.27	30.1462
0.272	4.57443		0.272	4.34946		0.272	30.1087
0.273	4.57443		0.273	4.34946		0.273	30.0712
0.275	4.57443		0.275	4.34946		0.275	30.0338
0.277	4.57443		0.277	4.34946		0.277	29.9962
0.278	4.57443		0.278	4.34946		0.278	29.9962
0.28	4.53693		0.28	4.34946		0.28	29.9588
0.282	4.53693		0.282	4.34946		0.282	29.9213
0.283	4.53693		0.283	4.34946		0.283	29.8838
0.285	4.53693		0.285	4.34946		0.285	29.8838
0.287	4.53693		0.287	4.34946		0.287	29.8463
0.288	4.53693		0.288	4.34946		0.288	29.8088
0.29	4.53693		0.29	4.34946		0.29	29.8088
0.292	4.53693		0.292	4.34946		0.292	29.7713
0.293	4.53693		0.293	4.34946		0.293	29.7338
0.295	4.53693		0.295	4.34946		0.295	29.6588
0.297	4.53693		0.297	4.34946		0.297	29.5463
0.298	4.53693		0.298	4.34946		0.298	29.3963
0.3	4.49944		0.3	4.34946		0.3	29.1714
0.302	4.49944		0.302	4.34946		0.302	28.9089
0.303	4.49944		0.303	4.34946		0.303	28.6089
0.305	4.49944		0.305	4.34946		0.305	28.234
0.307	4.49944		0.307	4.34946		0.307	27.859
0.308	4.49944		0.308	4.34946		0.308	27.4841
0.31	4.49944		0.31	4.34946		0.31	27.2216
0.312	4.49944		0.312	4.34946		0.312	27.1841
0.313	4.49944		0.313	4.34946		0.313	27.4466
0.315	4.49944		0.315	4.34946		0.315	28.084
0.317	4.46194		0.317	4.34946		0.317	28.9464
0.318	4.46194		0.318	4.34946		0.318	29.9213
0.32	4.46194		0.32	4.34946		0.32	30.8211
0.322	4.46194		0.322	4.34946		0.322	31.7585
0.323	4.46194		0.323	4.34946		0.323	32.5834
0.325	4.46194		0.325	4.34946		0.325	32.9584
0.327	4.46194		0.327	4.34946		0.327	32.6959
0.328	4.46194		0.328	4.34946		0.328	31.8335
0.33	4.46194		0.33	4.34946		0.33	30.5212
0.332	4.46194		0.332	4.34946		0.332	28.7964
0.333	4.46194		0.333	4.34946		0.333	26.8091
0.335	4.46194		0.335	4.34946		0.335	24.6344
0.337	4.46194		0.337	4.34946		0.337	22.3847
0.338	4.46194		0.338	4.34946		0.338	20.0975
0.34	4.42445		0.34	4.34946		0.34	17.8478
0.342	4.42445		0.342	4.34946		0.342	15.673
0.343	4.42445		0.343	4.34946		0.343	13.5733
0.345	4.42445		0.345	4.34946		0.345	11.5861
0.347	4.42445		0.347	4.34946		0.347	9.74878
0.348	4.42445		0.348	4.34946		0.348	8.024
0.35	4.42445		0.35	4.34946		0.35	6.44919
0.352	4.42445		0.352	4.34946		0.352	5.06187
0.353	4.42445		0.353	4.34946		0.353	3.78703
0.355	4.42445		0.355	4.34946		0.355	2.62467
0.357	4.42445		0.357	4.34946		0.357	1.6123
0.358	4.42445		0.358	4.34946		0.358	0.749906
0.36	4.42445		0.36	4.34946		0.36	0
0.362	4.38695		0.362	4.34946		0.362	-0.674916
0.363	4.38695		0.363	4.31196		0.363	-1.27484
0.365	4.38695		0.365	4.31196		0.365	-1.76228
0.367	4.38695		0.367	4.31196		0.367	-2.21222
0.368	4.38695		0.368	4.31196		0.368	-2.58718
0.37	4.38695		0.37	4.31196		0.37	-2.88714
0.372	4.38695		0.372	4.31196		0.372	-3.14961
0.373	4.38695		0.373	4.31196		0.373	-3.33708
0.375	4.38695		0.375	4.31196		0.375	-3.52456
0.377	4.38695		0.377	4.34946		0.377	-3.67454
0.378	4.38695		0.378	4.61192		0.378	-3.78703
0.38	4.34946		0.38	5.32433		0.38	-3.86202
0.382	4.34946		0.382	6.71166		0.382	-3.93701
0.383	4.34946		0.383	8.8114		0.383	-4.012
0.385	4.34946		0.385	11.4736		0.385	-4.04949
0.387	4.34946		0.387	14.5107		0.387	-4.08699
0.388	4.34946		0.388	17.7728		0.388	-4.08699
0.39	4.34946		0.39	21.0349		0.39	-4.12448
0.392	4.34946		0.392	24.147		0.392	-4.12448
0.393	4.31196		0.393	27.0716		0.393	-4.16198
0.395	4.31196		0.395	29.6963		0.395	-4.16198
0.397	4.31196		0.397	31.9835		0.397	-4.16198
0.398	4.31196		0.398	34.0082		0.398	-4.16198
0.4	4.31196		0.4	35.6955		0.4	-4.16198
0.402	4.31196		0.402	37.1204		0.402	-4.16198
0.403	4.31196		0.403	38.2827		0.403	-4.16198
0.405	4.31196		0.405	39.1826		0.405	-4.16198
0.407	4.27447		0.407	39.8575		0.407	-4.16198
0.408	4.27447		0.408	40.3824		0.408	-4.16198
0.41	4.27447		0.41	40.7199		0.41	-4.16198
0.412	4.27447		0.412	40.9449		0.412	-4.16198
0.413	4.27447		0.413	41.0574		0.413	-4.19947
0.415	4.27447		0.415	41.0574		0.415	-4.19947
0.417	4.23697		0.417	40.9824		0.417	-4.19947
0.418	4.23697		0.418	40.8699		0.418	-4.19947
0.42	4.23697		0.42	40.6824		0.42	-4.19947
0.422	4.23697		0.422	40.4949		0.422	-4.19947
0.423	4.23697		0.423	40.2325		0.423	-4.19947
0.425	4.23697		0.425	39.97		0.425	-4.23697
0.427	4.23697		0.427	39.6326		0.427	-4.23697
0.428	4.23697		0.428	39.2201		0.428	-4.23697
0.43	4.19947		0.43	38.8077		0.43	-4.23697
0.432	4.19947		0.432	38.2827		0.432	-4.23697
0.433	4.19947		0.433	37.7203		0.433	-4.27447
0.435	4.19947		0.435	37.1579		0.435	-4.27447
0.437	4.19947		0.437	36.5579		0.437	-4.27447
0.438	4.19947		0.438	35.958		0.438	-4.27447
0.44	4.16198		0.44	35.3581		0.44	-4.27447
0.442	4.16198		0.442	34.7957		0.442	-4.27447
0.443	4.16198		0.443	34.2707		0.443	-4.31196
0.445	4.16198		0.445	33.8208		0.445	-4.31196
0.447	4.16198		0.447	33.4083		0.447	-4.31196
0.448	4.16198		0.448	33.1084		0.448	-4.31196
0.45	4.16198		0.45	32.8834		0.45	-4.31196
0.452	4.12448		0.452	32.8834		0.452	-4.31196
0.453	4.12448		0.453	33.1459		0.453	-4.34946
0.455	4.12448		0.455	33.8958		0.455	-4.34946
0.457	4.12448		0.457	35.1331		0.457	-4.34946
0.458	4.12448		0.458	36.5954		0.458	-4.34946
0.46	4.12448		0.46	37.9078		0.46	-4.34946
0.462	4.08699		0.462	38.6202		0.462	-4.34946
0.463	4.08699		0.463	38.7327		0.463	-4.38695
0.465	4.08699		0.465	38.2077		0.465	-4.38695
0.467	4.08699		0.467	37.1579		0.467	-4.38695
0.468	4.08699		0.468	35.733		0.468	-4.38695
0.47	4.08699		0.47	34.1207		0.47	-4.38695
0.472	4.04949		0.472	32.7709		0.472	-4.38695
0.473	4.04949		0.473	31.9835		0.473	-4.38695
0.475	4.04949		0.475	31.7585		0.475	-4.38695
0.477	4.04949		0.477	32.0585		0.477	-4.38695
0.478	4.04949		0.478	32.6959		0.478	-4.38695
0.48	4.04949		0.48	33.5208		0.48	-4.42445
0.482	4.04949		0.482	34.3457		0.482	-4.38695
0.483	4.012		0.483	35.0956		0.483	-4.04949
0.485	4.012		0.485	35.6955		0.485	-3.14961
0.487	4.012		0.487	36.183		0.487	-1.53731
0.488	4.012		0.488	36.5204		0.488	0.712411
0.49	4.012		0.49	36.7454		0.49	3.44957
0.492	4.012		0.492	36.9329		0.492	6.4117
0.493	4.012		0.493	37.0829		0.493	9.41132
0.495	3.9745		0.495	37.3078		0.495	12.2985
0.497	3.9745		0.497	37.7578		0.497	14.9606
0.498	3.9745		0.498	38.5827		0.498	17.3603
0.5	3.9745		0.5	39.895		0.5	19.4976
0.502	3.9745		0.502	41.5073		0.502	21.3348
0.503	3.9745		0.503	43.1571		0.503	22.9471
0.505	3.9745		0.505	44.3195		0.505	24.3719
0.507	3.93701		0.507	44.7694		0.507	25.5343
0.508	3.93701		0.508	44.5069		0.508	26.5467
0.51	3.93701		0.51	43.5695		0.51	27.4091
0.512	3.93701		0.512	42.1072		0.512	28.159
0.513	3.93701		0.513	40.2325		0.513	28.7589
0.515	3.89951		0.515	38.0577		0.515	29.2463
0.517	3.89951		0.517	35.7705		0.517	29.6963
0.518	3.89951		0.518	33.7083		0.518	30.0338
0.52	3.89951		0.52	32.2835		0.52	30.2962
0.522	3.89951		0.522	31.5336		0.522	30.5212
0.523	3.89951		0.523	31.4586		0.523	30.7462
0.525	3.89951		0.525	31.8335		0.525	30.8961
0.527	3.86202		0.527	32.4709		0.527	31.0836
0.528	3.86202		0.528	33.2583		0.528	31.2336
0.53	3.86202		0.53	34.0832		0.53	31.3836
0.532	3.86202		0.532	34.8706		0.532	31.5336
0.533	3.86202		0.533	35.5831		0.533	31.646
0.535	3.86202		0.535	36.183		0.535	31.796
0.537	3.86202		0.537	36.7079		0.537	31.9085
0.538	3.86202		0.538	37.1579		0.538	32.021
0.54	3.82452		0.54	37.5328		0.54	32.1335
0.542	3.82452		0.542	37.7953		0.542	32.2085
0.543	3.82452		0.543	38.0202		0.543	32.2835
0.545	3.82452		0.545	38.1702		0.545	32.2835
0.547	3.82452		0.547	38.2452		0.547	32.2835
0.548	3.82452		0.548	38.3202		0.548	32.2085
0.55	3.82452		0.55	38.3577		0.55	32.1335
0.552	3.82452		0.552	38.3577		0.552	31.9835
0.553	3.78703		0.553	38.3577		0.553	31.8335
0.555	3.78703		0.555	38.3202		0.555	31.6086
0.557	3.78703		0.557	38.2827		0.557	31.3461
0.558	3.78703		0.558	38.2827		0.558	31.0461
0.56	3.78703		0.56	38.2452		0.56	30.6337
0.562	3.78703		0.562	38.2077		0.562	30.2212
0.563	3.78703		0.563	38.2077		0.563	29.6963
0.565	3.78703		0.565	38.1702		0.565	29.1339
0.567	3.74953		0.567	38.1327		0.567	28.5714
0.568	3.74953		0.568	38.0202		0.568	27.934
0.57	3.74953		0.57	37.9078		0.57	27.2966
0.572	3.74953		0.572	37.6828		0.572	26.6592
0.573	3.74953		0.573	37.4203		0.573	26.0592
0.575	3.74953		0.575	37.1204		0.575	25.4968
0.577	3.71204		0.577	36.8204		0.577	24.9719
0.578	3.71204		0.578	36.4455		0.578	24.5219
0.58	3.71204		0.58	36.108		0.58	24.1095
0.582	3.71204		0.582	35.7705		0.582	23.772
0.583	3.71204		0.583	35.4706		0.583	23.5471
0.585	3.71204		0.585	35.2081		0.585	23.3971
0.587	3.71204		0.587	34.9456		0.587	23.3596
0.588	3.71204		0.588	34.7207		0.588	23.4721
0.59	3.67454		0.59	34.5332		0.59	23.772
0.592	3.67454		0.592	34.4582		0.592	24.147
0.593	3.67454		0.593	34.4207		0.593	24.5594
0.595	3.67454		0.595	34.5332		0.595	24.9344
0.597	3.67454		0.597	34.9081		0.597	25.2718
0.598	3.67454		0.598	35.658		0.598	25.5718
0.6	3.67454		0.6	36.8579		0.6	25.7968
0.602	3.67454		0.602	38.5077		0.602	25.9093
0.603	3.67454		0.603	40.195		0.603	26.0218
0.605	3.63705		0.605	41.4698		0.605	26.0592
0.607	3.63705		0.607	42.0697		0.607	26.0218
0.608	3.63705		0.608	41.9948		0.608	25.9842
0.61	3.63705		0.61	41.2448		0.61	25.9093
0.612	3.63705		0.612	39.9325		0.612	25.7968
0.613	3.63705		0.613	38.2452		0.613	25.6843
0.615	3.63705		0.615	36.4079		0.615	25.5718
0.617	3.63705		0.617	34.7582		0.617	25.4218
0.618	3.59955		0.618	33.6708		0.618	25.3093
0.62	3.59955		0.62	33.3333		0.62	25.1594
0.622	3.59955		0.622	33.6333		0.622	25.0469
0.623	3.59955		0.623	34.4582		0.623	24.9344
0.625	3.59955		0.625	35.658		0.625	24.8219
0.627	3.59955		0.627	37.0079		0.627	24.7094
0.628	3.59955		0.628	38.4327		0.628	24.6344
0.63	3.56205		0.63	39.7825		0.63	24.5594
0.632	3.56205		0.632	40.9824		0.632	24.4844
0.633	3.56205		0.633	41.9948		0.633	24.4094
0.635	3.56205		0.635	42.7822		0.635	24.297
0.637	3.56205		0.637	43.3821		0.637	24.1845
0.638	3.56205		0.638	43.757		0.638	24.072
0.64	3.52456		0.64	43.9445		0.64	23.922
0.642	3.52456		0.642	43.982		0.642	23.8095
0.643	3.52456		0.643	43.907		0.643	23.697
0.645	3.52456		0.645	43.7195		0.645	23.6221
0.647	3.52456		0.647	43.4196		0.647	23.5846
0.648	3.52456		0.648	43.0446		0.648	23.5471
0.65	3.52456		0.65	42.6322		0.65	23.5846
0.652	3.52456		0.652	42.1822		0.652	23.6221
0.653	3.52456		0.653	41.6573		0.653	23.697
0.655	3.52456		0.655	41.1324		0.655	23.8095
0.657	3.52456		0.657	40.6074		0.657	23.922
0.658	3.52456		0.658	40.0825		0.658	24.072
0.66	3.52456		0.66	39.5576		0.66	24.297
0.662	3.52456		0.662	39.0326		0.662	24.6344
0.663	3.52456		0.663	38.5452		0.663	25.2718
0.665	3.52456		0.665	38.0577		0.665	26.3217
0.667	3.52456		0.667	37.5703		0.667	27.859
0.668	3.52456		0.668	37.1579		0.668	29.7713
0.67	3.52456		0.67	36.7454		0.67	31.6086
0.672	3.52456		0.672	36.3704		0.672	32.9209
0.673	3.56205		0.673	35.9955		0.673	33.4833
0.675	3.56205		0.675	35.6955		0.675	33.3333
0.677	3.56205		0.677	35.3581		0.677	32.5459
0.678	3.56205		0.678	35.0956		0.678	31.1961
0.68	3.56205		0.68	34.8332		0.68	29.4713
0.682	3.56205		0.682	34.6082		0.682	27.4841
0.683	3.56205		0.683	34.3832		0.683	25.3093
0.685	3.56205		0.685	34.1957		0.685	23.0596
0.687	3.56205		0.687	34.0082		0.687	20.7724
0.688	3.56205		0.688	33.8583		0.688	18.5227
0.69	3.56205		0.69	33.6708		0.69	16.3105
0.692	3.56205		0.692	33.5583		0.692	14.2107
0.693	3.56205		0.693	33.4083		0.693	12.2235
0.695	3.56205		0.695	33.2958		0.695	10.3862
0.697	3.56205		0.697	33.1833		0.697	8.69891
0.698	3.56205		0.698	33.0709		0.698	7.1616
0.7	3.56205		0.7	32.9959		0.7	5.73678
0.702	3.56205		0.702	32.8834		0.702	4.46194
0.703	3.56205		0.703	32.7709		0.703	3.33708
0.705	3.56205		0.705	32.6959		0.705	2.32471
0.707	3.56205		0.707	32.5834		0.707	1.46232
0.708	3.56205		0.708	32.4709		0.708	0.712411
0.71	3.56205		0.71	32.3959		0.71	0.0374953
0.712	3.56205		0.712	32.2835		0.712	-0.487439
0.713	3.56205		0.713	32.171		0.713	-0.974878
0.715	3.56205		0.715	32.0585		0.715	-1.38733
0.717	3.56205		0.717	31.946		0.717	-1.76228
0.718	3.56205		0.718	31.871		0.718	-2.02475
0.72	3.56205		0.72	31.7585		0.72	-2.28721
0.722	3.56205		0.722	31.646		0.722	-2.47469
0.723	3.59955		0.723	31.5336		0.723	-2.62467
0.725	3.59955		0.725	31.4211		0.725	-2.77465
0.727	3.59955		0.727	31.3086		0.727	-2.84964
0.728	3.59955		0.728	31.1586		0.728	-2.92463
0.73	3.59955		0.73	31.0461		0.73	-2.99962
0.732	3.63705		0.732	30.8961		0.732	-3.03712
0.733	3.63705		0.733	30.7087		0.733	-3.07462
0.735	3.63705		0.735	30.5212		0.735	-3.07462
0.737	3.63705		0.737	30.3337		0.737	-3.07462
0.738	3.63705		0.738	30.1087		0.738	-3.07462
0.74	3.63705		0.74	29.8838		0.74	-3.07462
0.742	3.63705		0.742	29.6588		0.742	-3.07462
0.743	3.67454		0.743	29.4713		0.743	-3.03712
0.745	3.67454		0.745	29.2838		0.745	-3.03712
0.747	3.67454		0.747	29.0964		0.747	-3.03712
0.748	3.71204		0.748	28.9839		0.748	-2.99962
0.75	3.71204		0.75	28.8714		0.75	-2.99962
0.752	3.74953		0.752	28.7964		0.752	-2.96213
0.753	3.74953		0.753	28.7214		0.753	-2.96213
0.755	3.78703		0.755	28.7589		0.755	-2.96213
0.757	3.78703		0.757	28.8339		0.757	-2.92463
0.758	3.82452		0.758	29.0214		0.758	-2.92463
0.76	3.82452		0.76	29.3588		0.76	-2.92463
0.762	3.86202		0.762	30.0712		0.762	-2.92463
0.763	3.86202		0.763	31.2336		0.763	-2.92463
0.765	3.89951		0.765	32.8459		0.765	-2.88714
0.767	3.93701		0.767	34.7207		0.767	-2.88714
0.768	3.9745		0.768	36.3704		0.768	-2.88714
0.77	4.012		0.77	37.4953		0.77	-2.88714
0.772	4.08699		0.772	37.9828		0.772	-2.88714
0.773	4.16198		0.773	37.8328		0.773	-2.84964
0.775	4.23697		0.775	37.1953		0.775	-2.84964
0.777	4.31196		0.777	36.1455		0.777	-2.81215
0.778	4.38695		0.778	34.7582		0.778	-2.81215
0.78	4.49944		0.78	33.1084		0.78	-2.77465
0.782	4.61192		0.782	31.3461		0.782	-2.77465
0.783	4.72441		0.783	29.5088		0.783	-2.73716
0.785	4.87439		0.785	27.634		0.785	-2.69966
0.787	5.09936		0.787	25.7968		0.787	-2.66217
0.788	5.39933		0.788	24.0345		0.788	-2.66217
0.79	5.84927		0.79	22.3472		0.79	-2.62467
0.792	6.52419		0.792	20.7724		0.792	-2.58718
0.793	7.53656		0.793	19.3101		0.793	-2.54968
0.795	8.96138		0.795	17.9602		0.795	-2.51219
0.797	10.8361		0.797	16.7604		0.797	-2.51219
0.798	13.1234		0.798	15.673		0.798	-2.47469
0.8	15.7855		0.8	14.7357		0.8	-2.4372
0.802	18.7477		0.802	13.8733		0.802	-2.3997
0.803	22.0098		0.803	13.1234		0.803	-2.3622
0.805	25.4218		0.805	12.4859		0.805	-2.32471
0.807	29.0214		0.807	11.961		0.807	-2.28721
0.808	32.6584		0.808	11.4736		0.808	-2.21222
0.81	36.3704		0.81	11.0986		0.81	-2.17473
0.812	40.045		0.812	10.7612		0.812	-2.13723
0.813	43.682		0.813	10.4987		0.813	-2.09974
0.815	47.2441		0.815	10.2737		0.815	-2.06224
0.817	50.6937		0.817	10.1237		0.817	-2.06224
0.818	54.0307		0.818	10.0113		0.818	-2.02475
0.82	57.2553		0.82	9.89876		0.82	-1.98725
0.822	60.33		0.822	9.86127		0.822	-1.94976
0.823	63.2921		0.823	9.86127		0.823	-1.94976
0.825	66.0667		0.825	9.86127		0.825	-1.91226
0.827	68.7289		0.827	9.93626		0.827	-1.87477
0.828	71.2411		0.828	10.0113		0.828	-1.87477
0.83	73.6033		0.83	10.1237		0.83	-1.83727
0.832	75.853		0.832	10.1987		0.832	-1.79977
0.833	77.9528		0.833	10.3112		0.833	-1.76228
0.835	79.94		0.835	10.4237		0.835	-1.72478
0.837	81.7773		0.837	10.5362		0.837	-1.68729
0.838	83.5396		0.838	10.6487		0.838	-1.6123
0.84	85.1894		0.84	10.7612		0.84	-1.53731
0.842	86.7642		0.842	10.8736		0.842	-1.49981
0.843	88.2265		0.843	10.9861		0.843	-1.42482
0.845	89.6513		0.845	11.0611		0.845	-1.31234
0.847	90.9636		0.847	11.1736		0.847	-1.23734
0.848	92.201		0.848	11.2861		0.848	-1.12486
0.85	93.4008		0.85	11.3986		0.85	-1.04987
0.852	94.5257		0.852	11.4736		0.852	-0.937383
0.853	95.5756		0.853	11.5861		0.853	-0.824897
0.855	96.6254		0.855	11.661		0.855	-0.712411
0.857	97.6003		0.857	11.7735		0.857	-0.599925
0.858	98.5377		0.858	11.8485		0.858	-0.449944
0.86	99.4376		0.86	11.961		0.86	-0.337458
0.862	100.3		0.862	12.036		0.862	-0.187477
0.863	101.162		0.863	12.111		0.863	-0.0749906
0.865	101.95		0.865	12.186		0.865	0.0374953
0.867	102.737		0.867	12.2985		0.867	0.149981
0.868	103.112		0.868	12.3735		0.868	0.299963
0.87	103.112		0.87	12.4484		0.87	0.449944
0.872	103.112		0.872	12.5234		0.872	0.599925
0.873	103.112		0.873	12.6359		0.873	0.749906
0.875	103.112		0.875	12.7109		0.875	0.899887
0.877	103.112		0.877	12.7859		0.877	1.04987
0.878	103.112		0.878	12.8609		0.878	1.23734
0.88	103.112		0.88	12.9359		0.88	1.38733
0.882	103.112		0.882	13.0109		0.882	1.5748
0.883	103.112		0.883	13.0859		0.883	1.72478
0.885	103.112		0.885	13.1609		0.885	1.91226
0.887	103.112		0.887	13.2358		0.887	2.09974
0.888	103.112		0.888	13.3108		0.888	2.24972
0.89	103.112		0.89	13.3858		0.89	2.4372
0.892	103.112		0.892	13.4608		0.892	2.62467
0.893	103.112		0.893	13.5358		0.893	2.81215
0.895	103.112		0.895	13.6108		0.895	2.99962
0.897	103.112		0.897	13.6858		0.897	3.14961
0.898	103.112		0.898	13.7608		0.898	3.33708
0.9	103.112		0.9	13.8358		0.9	3.52456
0.902	103.112		0.902	13.9108		0.902	3.71204
0.903	103.112		0.903	13.9857		0.903	3.93701
0.905	103.112		0.905	14.0607		0.905	4.08699
0.907	103.112		0.907	14.1357		0.907	4.31196
0.908	103.112		0.908	14.2482		0.908	4.49944
0.91	103.112		0.91	14.3232		0.91	4.72441
0.912	103.112		0.912	14.4357		0.912	4.94938
0.913	103.112		0.913	14.5482		0.913	5.17435
0.915	103.112		0.915	14.6232		0.915	5.43682
0.917	103.112		0.917	14.7357		0.917	5.66179
0.918	103.112		0.918	14.8481		0.918	5.92426
0.92	103.112		0.92	14.9606		0.92	6.18673
0.922	103.112		0.922	15.0731		0.922	6.48669
0.923	103.112		0.923	15.1856		0.923	6.74916
0.925	103.112		0.925	15.2981		0.925	7.04912
0.927	103.112		0.927	15.4106		0.927	7.34908
0.928	103.112		0.928	15.5231		0.928	7.64904
0.93	103.112		0.93	15.6356		0.93	7.94901
0.932	103.112		0.932	15.7855		0.932	8.24897
0.933	103.112		0.933	15.898		0.933	8.54893
0.935	103.112		0.935	16.048		0.935	8.88639
0.937	103.112		0.937	16.1605		0.937	9.22385
0.938	103.112		0.938	16.3105		0.938	9.56131
0.94	103.112		0.94	16.423		0.94	9.89876
0.942	103.112		0.942	16.5729		0.942	10.3112
0.943	103.112		0.943	16.7229		0.943	10.7237
0.945	103.112		0.945	16.8729		0.945	11.1361
0.947	103.112		0.947	17.0229		0.947	11.6235
0.948	103.112		0.948	17.1729		0.948	12.1485
0.95	103.112		0.95	17.3228		0.95	12.7109
0.952	103.112		0.952	17.4728		0.952	13.3108
0.953	103.112		0.953	17.6603		0.953	13.9483
0.955	103.112		0.955	17.8478		0.955	14.5857
0.957	103.112		0.957	18.0353		0.957	15.2981
0.958	103.112		0.958	18.2227		0.958	16.048
0.96	103.112		0.96	18.4477		0.96	16.7979
0.962	103.112		0.962	18.6352		0.962	17.6228
0.963	103.112		0.963	18.8601		0.963	18.4102
0.965	103.112		0.965	19.0851		0.965	19.2726
0.967	103.112		0.967	19.3101		0.967	20.135
0.968	103.112		0.968	19.4976		0.968	20.9974
0.97	103.112		0.97	19.7225		0.97	21.9348
0.972	103.112		0.972	19.9475		0.972	22.8721
0.973	103.112		0.973	20.1725		0.973	23.847
0.975	103.112		0.975	20.3974		0.975	24.8219
0.977	103.112		0.977	20.6224		0.977	25.8343
0.978	103.112		0.978	20.8474		0.978	26.9216
0.98	103.112		0.98	21.1099		0.98	28.009
0.982	103.112		0.982	21.3348		0.982	29.1339
0.983	103.112		0.983	21.5598		0.983	30.2962
0.985	103.112		0.985	21.7848		0.985	31.5336
0.987	103.112		0.987	22.0098		0.987	32.7709
0.988	103.112		0.988	22.2722		0.988	34.0832
0.99	103.112		0.99	22.4972		0.99	35.4331
0.992	103.112		0.992	22.7597		0.992	36.7829
0.993	103.112		0.993	22.9846		0.993	38.2077
0.995	103.112		0.995	23.2471		0.995	39.67
0.997	103.112		0.997	23.5096		0.997	41.1698
0.998	103.112		0.998	23.772		0.998	42.6697
1	103.112		1	24.0345		1	44.2445
1.002	103.112		1.002	24.297		1.002	45.8193
1.003	103.112		1.003	24.5969		1.003	47.4316
1.005	103.112		1.005	24.8594		1.005	49.0814
1.007	103.112		1.007	25.1594		1.007	50.7312
1.008	103.112		1.008	25.4218		1.008	52.4184
1.01	103.112		1.01	25.7218		1.01	54.1057
1.012	103.112		1.012	26.0218		1.012	55.8305
1.013	103.112		1.013	26.3217		1.013	57.5553
1.015	103.112		1.015	26.6217		1.015	59.2801
1.017	103.112		1.017	26.9216		1.017	60.9674
1.018	103.112		1.018	27.2216		1.018	62.6922
1.02	103.112		1.02	27.5216		1.02	64.4169
1.022	103.112		1.022	27.8215		1.022	66.1417
1.023	103.112		1.023	28.159		1.023	67.829
1.025	103.112		1.025	28.4589		1.025	69.5163
1.027	103.112		1.027	28.7964		1.027	71.2036
1.028	103.112		1.028	29.1339		1.028	72.8534
1.03	103.112		1.03	29.4713		1.03	74.5032
1.032	103.112		1.032	29.8463		1.032	76.1155
1.033	103.112		1.033	30.2212		1.033	77.7653
1.035	103.112		1.035	30.5587		1.035	79.3401
1.037	103.112		1.037	30.9336		1.037	80.9524
1.038	103.112		1.038	31.3086		1.038	82.5272
1.04	103.112		1.04	31.6835		1.04	84.0645
1.042	103.112		1.042	32.0585		1.042	85.6018
1.043	103.112		1.043	32.4334		1.043	87.1016
1.045	103.112		1.045	32.8084		1.045	88.6014
1.047	103.112		1.047	33.1833		1.047	90.0637
1.048	103.112		1.048	33.5583		1.048	91.5636
1.05	103.112		1.05	33.9708		1.05	92.9884
1.052	103.112		1.052	34.3457		1.052	94.4132
1.053	103.112		1.053	34.7582		1.053	95.8005
1.055	103.112		1.055	35.1706		1.055	97.1878
1.057	103.112		1.057	35.5831		1.057	98.5752
1.058	103.112		1.058	35.9955		1.058	99.925
1.06	103.112		1.06	36.4455		1.06	101.275
1.062	103.112		1.062	36.9329		1.062	102.587
1.063	103.112		1.063	37.3828		1.063	103.112
1.065	103.112		1.065	37.9078		1.065	103.112
1.067	103.112		1.067	38.3952		1.067	103.112
1.068	103.112		1.068	38.9201		1.068	103.112
1.07	103.112		1.07	39.4451		1.07	103.112
1.072	103.112		1.072	40.0075		1.072	103.112
1.073	103.112		1.073	40.5699		1.073	103.112
1.075	103.112		1.075	41.1324		1.075	103.112
1.077	103.112		1.077	41.7323		1.077	103.112
1.078	103.112		1.078	42.2947		1.078	103.112
1.08	103.112		1.08	42.9321		1.08	103.112
1.082	103.112		1.082	43.5695		1.082	103.112
1.083	103.112		1.083	44.2445		1.083	103.112
1.085	103.112		1.085	44.9194		1.085	103.112
1.087	103.112		1.087	45.6318		1.087	103.112
1.088	103.112		1.088	46.3442		1.088	103.112
1.09	103.112		1.09	47.1316		1.09	103.112
1.092	103.112		1.092	47.8815		1.092	103.112
1.093	103.112		1.093	48.7064		1.093	103.112
1.095	103.112		1.095	49.4938		1.095	103.112
1.097	103.112		1.097	50.3562		1.097	103.112
1.098	103.112		1.098	51.1811		1.098	103.112
1.1	103.112		1.1	52.081		1.1	103.112
1.102	103.112		1.102	53.0184		1.102	103.112
1.103	103.112		1.103	53.9933		1.103	103.112
1.105	103.112		1.105	55.0056		1.105	103.112
1.107	103.112		1.107	56.0555		1.107	103.112
1.108	103.112		1.108	57.1429		1.108	103.112
1.11	103.112		1.11	58.3052		1.11	103.112
1.112	103.112		1.112	59.5051		1.112	103.112
1.113	103.112		1.113	60.7049		1.113	103.112
1.115	103.112		1.115	61.9798		1.115	103.112
1.117	103.112		1.117	63.2546		1.117	103.112
1.118	103.112		1.118	64.5294		1.118	103.112
1.12	103.112		1.12	65.8793		1.12	103.112
1.122	103.112		1.122	67.1916		1.122	103.112
1.123	103.112		1.123	68.5414		1.123	103.112
1.125	103.112		1.125	69.8913		1.125	103.112
1.127	103.112		1.127	71.2786		1.127	103.112
1.128	103.112		1.128	72.6284		1.128	103.112
1.13	103.112		1.13	73.9783		1.13	103.112
1.132	103.112		1.132	75.3656		1.132	103.112
1.133	103.112		1.133	76.7154		1.133	103.112
1.135	103.112		1.135	78.0652		1.135	103.112
1.137	103.112		1.137	79.4151		1.137	103.112
1.138	103.112		1.138	80.7274		1.138	103.112
1.14	103.112		1.14	82.0397		1.14	103.112
1.142	103.112		1.142	83.3521		1.142	103.112
1.143	103.112		1.143	84.6269		1.143	103.112
1.145	103.112		1.145	85.8643		1.145	103.112
1.147	103.112		1.147	87.1016		1.147	103.112
1.148	103.112		1.148	88.339		1.148	103.112
1.15	103.112		1.15	89.5013		1.15	103.112
1.152	103.112		1.152	90.6637		1.152	103.112
1.153	103.112		1.153	91.7885		1.153	103.112
1.155	103.112		1.155	92.8759		1.155	103.112
1.157	103.112		1.157	93.9633		1.157	103.112
1.158	103.112		1.158	95.0131		1.158	103.112
1.16	103.112		1.16	96.0255		1.16	103.112
1.162	103.112		1.162	97.0379		1.162	103.112
1.163	103.112		1.163	98.0127		1.163	103.112
1.165	103.112		1.165	98.9501		1.165	103.112
1.167	103.112		1.167	99.85		1.167	103.112
1.168	103.112		1.168	100.75		1.168	103.112
1.17	103.112		1.17	101.65		1.17	103.112
1.172	103.112		1.172	102.475		1.172	103.112
1.173	103.112		1.173	103.112		1.173	103.112
1.175	103.112		1.175	103.112		1.175	103.112
1.177	103.112		1.177	103.112		1.177	103.112
1.178	103.112		1.178	103.112		1.178	103.112
1.18	103.112		1.18	103.112		1.18	103.112
1.182	103.112		1.182	103.112		1.182	103.112
1.183	103.112		1.183	103.112		1.183	103.112
1.185	103.112		1.185	103.112		1.185	103.112
1.187	103.112		1.187	103.112		1.187	103.112
1.188	103.112		1.188	103.112		1.188	103.112
1.19	103.112		1.19	103.112		1.19	103.112
1.192	103.112		1.192	103.112		1.192	103.112
1.193	103.112		1.193	103.112		1.193	103.112
1.195	103.112		1.195	103.112		1.195	103.112
1.197	103.112		1.197	103.112		1.197	103.112
1.198	103.112		1.198	103.112		1.198	103.112
1.2	103.112		1.2	103.112		1.2	103.112
1.202	103.112		1.202	103.112		1.202	103.112
1.203	103.112		1.203	103.112		1.203	103.112
1.205	103.112		1.205	103.112		1.205	103.112
1.207	103.112		1.207	103.112		1.207	103.112
1.208	103.112		1.208	103.112		1.208	103.112
1.21	103.112		1.21	103.112		1.21	103.112
1.212	103.112		1.212	103.112		1.212	103.112
1.213	103.112		1.213	103.112		1.213	103.112
1.215	103.112		1.215	103.112		1.215	103.112
1.217	103.112		1.217	103.112		1.217	103.112
1.218	103.112		1.218	103.112		1.218	103.112
1.22	103.112		1.22	103.112		1.22	103.112
1.222	103.112		1.222	103.112		1.222	103.112
1.223	103.112		1.223	103.112		1.223	103.112
1.225	103.112		1.225	103.112		1.225	103.112
1.227	103.112		1.227	103.112		1.227	103.112
1.228	103.112		1.228	103.112		1.228	103.112
1.23	103.112		1.23	103.112		1.23	103.112
1.232	103.112		1.232	103.112		1.232	103.112
1.233	103.112		1.233	103.112		1.233	103.112
1.235	103.112		1.235	103.112		1.235	103.112
1.237	103.112		1.237	103.112		1.237	103.112
1.238	103.112		1.238	103.112		1.238	103.112
1.24	103.112		1.24	103.112		1.24	103.112
1.242	103.112		1.242	103.112		1.242	103.112
1.243	103.112		1.243	103.112		1.243	103.112
1.245	103.112		1.245	103.112		1.245	103.112
1.247	103.112		1.247	103.112		1.247	103.112
1.248	103.112		1.248	103.112		1.248	103.112
1.25	103.112		1.25	103.112		1.25	103.112
1.252	103.112		1.252	103.112		1.252	103.112
1.253	103.112		1.253	103.112		1.253	103.112
1.255	103.112		1.255	103.112		1.255	103.112
1.257	103.112		1.257	103.112		1.257	103.112
1.258	103.112		1.258	103.112		1.258	103.112
1.26	103.112		1.26	103.112		1.26	103.112
1.262	103.112		1.262	103.112		1.262	103.112
1.263	103.112		1.263	103.112		1.263	103.112
1.265	103.112		1.265	103.112		1.265	103.112
1.267	103.112		1.267	103.112		1.267	103.112
1.268	103.112		1.268	103.112		1.268	103.112
1.27	103.112		1.27	103.112		1.27	103.112
1.272	103.112		1.272	103.112		1.272	103.112
1.273	103.112		1.273	103.112		1.273	103.112
1.275	103.112		1.275	103.112		1.275	103.112
1.277	103.112		1.277	103.112		1.277	103.112
1.278	103.112		1.278	103.112		1.278	103.112
1.28	103.112		1.28	103.112		1.28	103.112
1.282	103.112		1.282	103.112		1.282	103.112
1.283	103.112		1.283	103.112		1.283	103.112
1.285	103.112		1.285	103.112		1.285	103.112
1.287	103.112		1.287	103.112		1.287	103.112
1.288	103.112		1.288	103.112		1.288	103.112
1.29	103.112		1.29	103.112		1.29	103.112
1.292	102.4		1.292	103.112		1.292	103.112
1.293	101.312		1.293	103.112		1.293	103.112
1.295	100.263		1.295	103.112		1.295	103.112
1.297	99.1751		1.297	103.112		1.297	103.112
1.298	98.0877		1.298	103.112		1.298	103.112
1.3	97.0004		1.3	103.112		1.3	103.112
1.302	95.913		1.302	103.112		1.302	103.112
1.303	94.8256		1.303	103.112		1.303	103.112
1.305	93.7383		1.305	103.112		1.305	103.112
1.307	92.6509		1.307	103.112		1.307	103.112
1.308	91.5261		1.308	103.112		1.308	103.112
1.31	90.4387		1.31	103.112		1.31	103.112
1.312	89.3513		1.312	103.112		1.312	103.112
1.313	88.2265		1.313	103.112		1.313	103.112
1.315	87.1391		1.315	103.112		1.315	103.112
1.317	86.0143		1.317	103.112		1.317	103.112
1.318	84.9269		1.318	103.112		1.318	103.112
1.32	83.802		1.32	103.112		1.32	103.112
1.322	82.7147		1.322	103.112		1.322	103.112
1.323	81.5898		1.323	103.112		1.323	103.112
1.325	80.5024		1.325	103.112		1.325	103.112
1.327	79.3776		1.327	103.112		1.327	103.112
1.328	78.2902		1.328	103.112		1.328	103.112
1.33	77.1654		1.33	103.112		1.33	103.112
1.332	76.0405		1.332	103.112		1.332	103.112
1.333	74.9531		1.333	103.112		1.333	103.112
1.335	73.8283		1.335	103.112		1.335	103.112
1.337	72.7409		1.337	103.112		1.337	103.112
1.338	71.6161		1.338	103.112		1.338	103.112
1.34	70.4912		1.34	103.112		1.34	103.112
1.342	69.4038		1.342	103.112		1.342	103.112
1.343	68.3165		1.343	103.112		1.343	103.112
1.345	67.1916		1.345	103.112		1.345	103.112
1.347	66.1042		1.347	103.112		1.347	103.112
1.348	65.0169		1.348	103.112		1.348	103.112
1.35	63.9295		1.35	103.112		1.35	103.112
1.352	62.8796		1.352	103.112		1.352	103.112
1.353	61.7923		1.353	103.112		1.353	103.112
1.355	60.7424		1.355	103.112		1.355	103.112
1.357	59.6925		1.357	103.112		1.357	103.112
1.358	58.6802		1.358	103.112		1.358	103.112
1.36	57.6303		1.36	103.112		1.36	103.112
1.362	56.6179		1.362	103.112		1.362	103.112
1.363	55.643		1.363	103.112		1.363	103.112
1.365	54.6307		1.365	103.112		1.365	103.112
1.367	53.6558		1.367	103.112		1.367	103.112
1.368	52.7184		1.368	103.112		1.368	103.112
1.37	51.7435		1.37	103.112		1.37	103.112
1.372	50.8062		1.372	103.112		1.372	103.112
1.373	49.9063		1.373	103.112		1.373	103.112
1.375	48.9689		1.375	103.112		1.375	103.112
1.377	48.1065		1.377	103.112		1.377	103.112
1.378	47.2066		1.378	103.112		1.378	103.112
1.38	46.3442		1.38	103.112		1.38	103.112
1.382	45.4818		1.382	103.112		1.382	103.112
1.383	44.6569		1.383	103.112		1.383	103.112
1.385	43.832		1.385	103.112		1.385	103.112
1.387	43.0071		1.387	103.112		1.387	103.112
1.388	42.2197		1.388	103.112		1.388	103.112
1.39	41.4323		1.39	103.112		1.39	103.112
1.392	40.6449		1.392	103.112		1.392	103.112
1.393	39.895		1.393	103.112		1.393	103.112
1.395	39.1451		1.395	103.112		1.395	103.112
1.397	38.3952		1.397	103.112		1.397	103.112
1.398	37.6828		1.398	103.112		1.398	103.112
1.4	36.9704		1.4	103.112		1.4	103.112
1.402	36.258		1.402	103.112		1.402	103.112
1.403	35.5456		1.403	103.112		1.403	103.112
1.405	34.8706		1.405	103.112		1.405	103.112
1.407	34.1957		1.407	103.112		1.407	103.112
1.408	33.5583		1.408	103.112		1.408	103.112
1.41	32.9209		1.41	103.112		1.41	103.112
1.412	32.246		1.412	103.112		1.412	103.112
1.413	31.646		1.413	103.112		1.413	103.112
1.415	31.0086		1.415	103.112		1.415	103.112
1.417	30.4087		1.417	103.112		1.417	103.112
1.418	29.8088		1.418	103.112		1.418	103.112
1.42	29.2089		1.42	103.112		1.42	103.112
1.422	28.6089		1.422	103.112		1.422	103.112
1.423	28.0465		1.423	103.112		1.423	103.112
1.425	27.4841		1.425	103.112		1.425	103.112
1.427	26.9216		1.427	103.112		1.427	103.112
1.428	26.3592		1.428	103.112		1.428	103.112
1.43	25.8343		1.43	103.112		1.43	103.112
1.432	25.3093		1.432	103.112		1.432	103.112
1.433	24.7844		1.433	103.112		1.433	103.112
1.435	24.2595		1.435	103.112		1.435	103.112
1.437	23.772		1.437	103.112		1.437	103.112
1.438	23.2471		1.438	103.112		1.438	103.112
1.44	22.7597		1.44	103.112		1.44	103.112
1.442	22.2722		1.442	103.112		1.442	103.112
1.443	21.8223		1.443	103.112		1.443	103.112
1.445	21.3348		1.445	103.112		1.445	103.112
1.447	20.8849		1.447	103.112		1.447	103.112
1.448	20.435		1.448	103.112		1.448	103.112
1.45	19.985		1.45	103.112		1.45	103.112
1.452	19.5351		1.452	103.112		1.452	103.112
1.453	19.0851		1.453	103.112		1.453	103.112
1.455	18.6727		1.455	103.112		1.455	103.112
1.457	18.2602		1.457	103.112		1.457	103.112
1.458	17.8478		1.458	103.112		1.458	103.112
1.46	17.4353		1.46	103.112		1.46	103.112
1.462	17.0229		1.462	103.112		1.462	103.112
1.463	16.6479		1.463	103.112		1.463	103.112
1.465	16.273		1.465	103.112		1.465	103.112
1.467	15.898		1.467	103.112		1.467	103.112
1.468	15.5231		1.468	103.112		1.468	103.112
1.47	15.1481		1.47	103.112		1.47	103.112
1.472	14.8107		1.472	103.112		1.472	103.112
1.473	14.4357		1.473	103.112		1.473	103.112
1.475	14.0982		1.475	103.112		1.475	103.112
1.477	13.7608		1.477	103.112		1.477	103.112
1.478	13.4608		1.478	103.112		1.478	103.112
1.48	13.1234		1.48	103.112		1.48	103.112
1.482	12.8234		1.482	103.112		1.482	103.112
1.483	12.4859		1.483	103.112		1.483	103.112
1.485	12.186		1.485	103.112		1.485	103.112
1.487	11.9235		1.487	103.112		1.487	103.112
1.488	11.6235		1.488	103.112		1.488	103.112
1.49	11.3236		1.49	103.112		1.49	103.112
1.492	11.0611		1.492	103.112		1.492	103.112
1.493	10.7612		1.493	103.112		1.493	103.112
1.495	10.4987		1.495	103.112		1.495	103.112
1.497	10.2362		1.497	103.112		1.497	103.112
1.498	9.97375		1.498	103.112		1.498	103.112
1.5	9.71129		1.5	103.112		1.5	103.112
1.502	9.48631		1.502	103.112		1.502	103.112
1.503	9.22385		1.503	103.112		1.503	103.112
1.505	8.99887		1.505	103.112		1.505	103.112
1.507	8.73641		1.507	103.112		1.507	103.112
1.508	8.51144		1.508	103.112		1.508	103.112
1.51	8.28646		1.51	103.112		1.51	103.112
1.512	8.06149		1.512	103.112		1.512	103.112
1.513	7.83652		1.513	103.112		1.513	103.112
1.515	7.61155		1.515	103.112		1.515	103.112
1.517	7.42407		1.517	103.112		1.517	103.112
1.518	7.1991		1.518	103.112		1.518	103.112
1.52	7.01162		1.52	103.112		1.52	103.112
1.522	6.82415		1.522	103.112		1.522	103.112
1.523	6.63667		1.523	103.112		1.523	103.112
1.525	6.4117		1.525	103.112		1.525	103.112
1.527	6.22422		1.527	103.112		1.527	103.112
1.528	6.07424		1.528	103.112		1.528	103.112
1.53	5.88676		1.53	103.112		1.53	103.112
1.532	5.69929		1.532	103.112		1.532	103.112
1.533	5.51181		1.533	103.112		1.533	103.112
1.535	5.36183		1.535	103.112		1.535	102.175
1.537	5.17435		1.537	102.062		1.537	100.637
1.538	5.02437		1.538	100.712		1.538	99.0626
1.54	4.87439		1.54	99.3626		1.54	97.5253
1.542	4.68691		1.542	98.0127		1.542	96.0255
1.543	4.53693		1.543	96.7004		1.543	94.5257
1.545	4.38695		1.545	95.3881		1.545	93.0259
1.547	4.23697		1.547	94.0757		1.547	91.5636
1.548	4.08699		1.548	92.7634		1.548	90.1387
1.55	3.93701		1.55	91.4886		1.55	88.7139
1.552	3.78703		1.552	90.2512		1.552	87.3266
1.553	3.63705		1.553	89.0139		1.553	85.9393
1.555	3.48706		1.555	87.7765		1.555	84.5894
1.557	3.33708		1.557	86.5767		1.557	83.2396
1.558	3.1871		1.558	85.3768		1.558	81.9273
1.56	3.07462		1.56	84.2145		1.56	80.6524
1.562	2.92463		1.562	83.0896		1.562	79.3776
1.563	2.77465		1.563	81.9647		1.563	78.1027
1.565	2.66217		1.565	80.8774		1.565	76.9029
1.567	2.51219		1.567	79.79		1.567	75.703
1.568	2.3622		1.568	78.7027		1.568	74.5032
1.57	2.24972		1.57	77.6903		1.57	73.3783
1.572	2.13723		1.572	76.6404		1.572	72.2535
1.573	1.98725		1.573	75.6655		1.573	71.1286
1.575	1.87477		1.575	74.6532		1.575	70.0412
1.577	1.72478		1.577	73.7158		1.577	68.9914
1.578	1.6123		1.578	72.7409		1.578	67.9415
1.58	1.49981		1.58	71.841		1.58	66.9291
1.582	1.34983		1.582	70.9036		1.582	65.9168
1.583	1.23734		1.583	70.0037		1.583	64.9419
1.585	1.12486		1.585	69.1039		1.585	63.967
1.587	1.01237		1.587	68.2415		1.587	63.0296
1.588	0.899887		1.588	67.3791		1.588	62.0922
1.59	0.749906		1.59	66.5542		1.59	61.1923
1.592	0.63742		1.592	65.6918		1.592	60.33
1.593	0.524934		1.593	64.8669		1.593	59.4301
1.595	0.412448		1.595	64.0795		1.595	58.6052
1.597	0.299963		1.597	63.2921		1.597	57.7803
1.598	0.187477		1.598	62.5047		1.598	56.9554
1.6	0.0749906		1.6	61.7173		1.6	56.1305
1.602	0		1.602	60.9674		1.602	55.3806
1.603	-0.0749906		1.603	60.2175		1.603	54.5932
1.605	-0.187477		1.605	59.4676		1.605	53.8433
1.607	-0.299963		1.607	58.7552		1.607	53.0934
1.608	-0.412448		1.608	58.0427		1.608	52.3809
1.61	-0.524934		1.61	57.3303		1.61	51.6685
1.612	-0.599925		1.612	56.6554		1.612	50.9561
1.613	-0.712411		1.613	55.943		1.613	50.2812
1.615	-0.824897		1.615	55.3056		1.615	49.5688
1.617	-0.937383		1.617	54.6307		1.617	48.9314
1.618	-1.01237		1.618	53.9933		1.618	48.294
1.62	-1.12486		1.62	53.3558		1.62	47.6191
1.622	-1.23734		1.622	52.7184		1.622	47.0191
1.623	-1.31234		1.623	52.1185		1.623	46.3817
1.625	-1.42482		1.625	51.5186		1.625	45.7818
1.627	-1.49981		1.627	50.9186		1.627	45.1818
1.628	-1.6123		1.628	50.3562		1.628	44.6194
1.63	-1.72478		1.63	49.7938		1.63	44.057
1.632	-1.79977		1.632	49.2313		1.632	43.4946
1.633	-1.91226		1.633	48.6689		1.633	42.9321
1.635	-1.98725		1.635	48.144		1.635	42.4072
1.637	-2.09974		1.637	47.6191		1.637	41.8823
1.638	-2.17473		1.638	47.0941		1.638	41.3573
1.64	-2.28721		1.64	46.5692		1.64	40.8699
1.642	-2.3622		1.642	46.0817		1.642	40.3824
1.643	-2.4372		1.643	45.5943		1.643	39.895
1.645	-2.54968		1.645	45.1069		1.645	39.4076
1.647	-2.62467		1.647	44.6194		1.647	38.9201
1.648	-2.69966		1.648	44.1695		1.648	38.4702
1.65	-2.77465		1.65	43.682		1.65	38.0202
1.652	-2.88714		1.652	43.2321		1.652	37.5703
1.653	-2.96213		1.653	42.8197		1.653	37.1579
1.655	-3.03712		1.655	42.3697		1.655	36.7079
1.657	-3.11211		1.657	41.9573		1.657	36.2955
1.658	-3.1871		1.658	41.5073		1.658	35.883
1.66	-3.26209		1.66	41.0949		1.66	35.5081
1.662	-3.33708		1.662	40.6824		1.662	35.0956
1.663	-3.41207		1.663	40.3075		1.663	34.7207
1.665	-3.48706		1.665	39.895		1.665	34.3457
1.667	-3.56205		1.667	39.5201		1.667	33.9708
1.668	-3.63705		1.668	39.1451		1.668	33.6333
1.67	-3.71204		1.67	38.7702		1.67	33.2583
1.672	-3.78703		1.672	38.3952		1.672	32.9209
1.673	-3.86202		1.673	38.0202		1.673	32.5834
1.675	-3.93701		1.675	37.6828		1.675	32.2835
1.677	-3.9745		1.677	37.3453		1.677	31.946
1.678	-4.04949		1.678	37.0079		1.678	31.646
1.68	-4.12448		1.68	36.6704		1.68	31.3461
1.682	-4.19947		1.682	36.333		1.682	31.0461
1.683	-4.23697		1.683	35.9955		1.683	30.7462
1.685	-4.31196		1.685	35.6955		1.685	30.4462
1.687	-4.38695		1.687	35.3581		1.687	30.1837
1.688	-4.42445		1.688	35.0581		1.688	29.9213
1.69	-4.49944		1.69	34.7582		1.69	29.6588
1.692	-4.57443		1.692	34.4582		1.692	29.3963
1.693	-4.61192		1.693	34.1582		1.693	29.1339
1.695	-4.68691		1.695	33.8583		1.695	28.8714
1.697	-4.72441		1.697	33.5958		1.697	28.6464
1.698	-4.7994		1.698	33.2958		1.698	28.4215
1.7	-4.8369		1.7	33.0334		1.7	28.159
1.702	-4.91189		1.702	32.7709		1.702	27.934
1.703	-4.94938		1.703	32.5084		1.703	27.709
1.705	-5.02437		1.705	32.246		1.705	27.4841
1.707	-5.06187		1.707	31.9835		1.707	27.2591
1.708	-5.13686		1.708	31.7585		1.708	27.0341
1.71	-5.17435		1.71	31.4961		1.71	26.8466
1.712	-5.24934		1.712	31.2711		1.712	26.6217
1.713	-5.28684		1.713	31.0461		1.713	26.3967
1.715	-5.32433		1.715	30.8211		1.715	26.2092
1.717	-5.39933		1.717	30.5962		1.717	25.9842
1.718	-5.43682		1.718	30.3712		1.718	25.7968
1.72	-5.47432		1.72	30.1837		1.72	25.6093
1.722	-5.54931		1.722	29.9588		1.722	25.4218
1.723	-5.5868		1.723	29.7338		1.723	25.1969
1.725	-5.6243		1.725	29.5463		1.725	25.0094
1.727	-5.69929		1.727	29.3588		1.727	24.8219
1.728	-5.73678		1.728	29.1714		1.728	24.6344
1.73	-5.77428		1.73	28.9839		1.73	24.4469
1.732	-5.81177		1.732	28.7964		1.732	24.2595
1.733	-5.84927		1.733	28.6089		1.733	24.1095
1.735	-5.92426		1.735	28.4589		1.735	23.922
1.737	-5.96176		1.737	28.2715		1.737	23.7345
1.738	-5.99925		1.738	28.1215		1.738	23.5846
1.74	-6.03675		1.74	27.9715		1.74	23.3971
1.742	-6.07424		1.742	27.784		1.742	23.2096
1.743	-6.11174		1.743	27.634		1.743	23.0596
1.745	-6.14923		1.745	27.4841		1.745	22.8721
1.747	-6.18673		1.747	27.3341		1.747	22.7222
1.748	-6.22422		1.748	27.1841		1.748	22.5722
1.75	-6.26172		1.75	27.0716		1.75	22.3847
1.752	-6.29921		1.752	26.9216		1.752	22.2347
1.753	-6.33671		1.753	26.7717		1.753	22.0847
1.755	-6.3742		1.755	26.6592		1.755	21.9348
1.757	-6.4117		1.757	26.5092		1.757	21.7473
1.758	-6.44919		1.758	26.3967		1.758	21.5973
1.76	-6.48669		1.76	26.2467		1.76	21.4473
1.762	-6.52419		1.762	26.1342		1.762	21.2973
1.763	-6.56168		1.763	26.0218		1.763	21.1474
1.765	-6.59917		1.765	25.9093		1.765	20.9974
1.767	-6.63667		1.767	25.7968		1.767	20.8474
1.768	-6.67417		1.768	25.6843		1.768	20.6974
1.77	-6.71166		1.77	25.5718		1.77	20.5474
1.772	-6.71166		1.772	25.4593		1.772	20.3974
1.773	-6.74916		1.773	25.3468		1.773	20.285
1.775	-6.78665		1.775	25.2343		1.775	20.135
1.777	-6.82415		1.777	25.1594		1.777	19.985
1.778	-6.86164		1.778	25.0469		1.778	19.835
1.78	-6.86164		1.78	24.9344		1.78	19.7225
1.782	-6.89914		1.782	24.8594		1.782	19.5725
1.783	-6.93663		1.783	24.7469		1.783	19.4226
1.785	-6.97413		1.785	24.6719		1.785	19.3101
1.787	-6.97413		1.787	24.5594		1.787	19.1601
1.788	-7.01162		1.788	24.4844		1.788	19.0101
1.79	-7.04912		1.79	24.4094		1.79	18.8976
1.792	-7.08661		1.792	24.297		1.792	18.7477
1.793	-7.08661		1.793	24.222		1.793	18.6352
1.795	-7.12411		1.795	24.147		1.795	18.4852
1.797	-7.1616		1.797	24.072		1.797	18.3727
1.798	-7.1616		1.798	23.997		1.798	18.2227
1.8	-7.1991		1.8	23.922		1.8	18.1102
1.802	-7.2366		1.802	23.847		1.802	17.9977
1.803	-7.2366		1.803	23.7345		1.803	17.8478
1.805	-7.27409		1.805	23.6595		1.805	17.7353
1.807	-7.27409		1.807	23.5846		1.807	17.6228
1.808	-7.31159		1.808	23.5096		1.808	17.4728
1.81	-7.31159		1.81	23.4346		1.81	17.3603
1.812	-7.34908		1.812	23.3596		1.812	17.2478
1.813	-7.34908		1.813	23.2846		1.813	17.1354
1.815	-7.38658		1.815	23.2096		1.815	17.0229
1.817	-7.38658		1.817	23.1721		1.817	16.8729
1.818	-7.42407		1.818	23.0971		1.818	16.7604
1.82	-7.42407		1.82	23.0221		1.82	16.6479
1.822	-7.42407		1.822	22.9471		1.822	16.5354
1.823	-7.46157		1.823	22.8721		1.823	16.423
1.825	-7.46157		1.825	22.8346		1.825	16.3105
1.827	-7.46157		1.827	22.7597		1.827	16.198
1.828	-7.46157		1.828	22.6847		1.828	16.0855
1.83	-7.46157		1.83	22.6097		1.83	15.973
1.832	-7.46157		1.832	22.5722		1.832	15.8605
1.833	-7.46157		1.833	22.4972		1.833	15.748
1.835	-7.46157		1.835	22.4222		1.835	15.673
1.837	-7.46157		1.837	22.3847		1.837	15.5605
1.838	-7.46157		1.838	22.3097		1.838	15.4481
1.84	-7.46157		1.84	22.2722		1.84	15.3356
1.842	-7.46157		1.842	22.1972		1.842	15.2606
1.843	-7.42407		1.843	22.1222		1.843	15.1481
1.845	-7.42407		1.845	22.0847		1.845	15.0356
1.847	-7.42407		1.847	22.0098		1.847	14.9231
1.848	-7.38658		1.848	21.9722		1.848	14.8481
1.85	-7.34908		1.85	21.8973		1.85	14.7357
1.852	-7.34908		1.852	21.8223		1.852	14.6607
1.853	-7.31159		1.853	21.7848		1.853	14.5482
1.855	-7.27409		1.855	21.7098		1.855	14.4357
1.857	-7.2366		1.857	21.6348		1.857	14.3607
1.858	-7.1991		1.858	21.5973		1.858	14.2482
1.86	-7.1616		1.86	21.5223		1.86	14.1732
1.862	-7.12411		1.862	21.4848		1.862	14.0607
1.863	-7.08661		1.863	21.4098		1.863	13.9857
1.865	-7.04912		1.865	21.3348		1.865	13.8733
1.867	-6.97413		1.867	21.2973		1.867	13.7983
1.868	-6.93663		1.868	21.2223		1.868	13.6858
1.87	-6.86164		1.87	21.1849		1.87	13.6108
1.872	-6.78665		1.872	21.1099		1.872	13.5358
1.873	-6.71166		1.873	21.0349		1.873	13.4233
1.875	-6.63667		1.875	20.9974		1.875	13.3483
1.877	-6.56168		1.877	20.9224		1.877	13.2733
1.878	-6.48669		1.878	20.8849		1.878	13.1609
1.88	-6.4117		1.88	20.8474		1.88	13.0859
1.882	-6.33671		1.882	20.7724		1.882	13.0109
1.883	-6.22422		1.883	20.7349		1.883	12.8984
1.885	-6.11174		1.885	20.6599		1.885	12.8234
1.887	-6.03675		1.887	20.6224		1.887	12.7484
1.888	-5.92426		1.888	20.5474		1.888	12.6734
1.89	-5.81177		1.89	20.5099		1.89	12.5609
1.892	-5.69929		1.892	20.4724		1.892	12.4859
1.893	-5.5868		1.893	20.3974		1.893	12.4109
1.895	-5.47432		1.895	20.36		1.895	12.336
1.897	-5.32433		1.897	20.3225		1.897	12.261
1.898	-5.21185		1.898	20.285		1.898	12.186
1.9	-5.06187		1.9	20.21		1.9	12.111
1.902	-4.94938		1.902	20.1725		1.902	11.9985
1.903	-4.7994		1.903	20.135		1.903	11.9235
1.905	-4.64942		1.905	20.0975		1.905	11.8485
1.907	-4.49944		1.907	20.06		1.907	11.7735
1.908	-4.34946		1.908	19.985		1.908	11.6985
1.91	-4.19947		1.91	19.9475		1.91	11.6235
1.912	-4.04949		1.912	19.91		1.912	11.5486
1.913	-3.89951		1.913	19.8725		1.913	11.4736
1.915	-3.74953		1.915	19.835		1.915	11.3986
1.917	-3.59955		1.917	19.76		1.917	11.3236
1.918	-3.41207		1.918	19.7225		1.918	11.2486
1.92	-3.26209		1.92	19.685		1.92	11.1736
1.922	-3.07462		1.922	19.6475		1.922	11.0986
1.923	-2.92463		1.923	19.5725		1.923	11.0236
1.925	-2.77465		1.925	19.5351		1.925	10.9486
1.927	-2.58718		1.927	19.4976		1.927	10.8736
1.928	-2.4372		1.928	19.4601		1.928	10.8361
1.93	-2.28721		1.93	19.3851		1.93	10.7612
1.932	-2.09974		1.932	19.3476		1.932	10.6862
1.933	-1.94976		1.933	19.3101		1.933	10.6112
1.935	-1.79977		1.935	19.2726		1.935	10.5362
1.937	-1.6123		1.937	19.2351		1.937	10.4612
1.938	-1.46232		1.938	19.1976		1.938	10.4237
1.94	-1.31234		1.94	19.1226		1.94	10.3487
1.942	-1.16236		1.942	19.0851		1.942	10.2737
1.943	-1.01237		1.943	19.0476		1.943	10.1987
1.945	-0.862392		1.945	19.0101		1.945	10.1612
1.947	-0.712411		1.947	18.9726		1.947	10.0862
1.948	-0.599925		1.948	18.8976		1.948	10.0113
1.95	-0.449944		1.95	18.8601		1.95	9.97375
1.952	-0.337458		1.952	18.8226		1.952	9.89876
1.953	-0.187477		1.953	18.7852		1.953	9.82377
1.955	-0.0749906		1.955	18.7477		1.955	9.78628
1.957	0		1.957	18.7102		1.957	9.71129
1.958	0.112486		1.958	18.6352		1.958	9.67379
1.96	0.187477		1.96	18.5977		1.96	9.5988
1.962	0.299963		1.962	18.5602		1.962	9.52381
1.963	0.374953		1.963	18.5227		1.963	9.48631
1.965	0.487439		1.965	18.4852		1.965	9.41132
1.967	0.56243		1.967	18.4102		1.967	9.37383
1.968	0.599925		1.968	18.3727		1.968	9.29884
1.97	0.674916		1.97	18.3352		1.97	9.26134
1.972	0.749906		1.972	18.2977		1.972	9.18635
1.973	0.787402		1.973	18.2227		1.973	9.14886
1.975	0.824897		1.975	18.1852		1.975	9.07387
1.977	0.862392		1.977	18.1477		1.977	9.03637
1.978	0.899887		1.978	18.1102		1.978	8.96138
1.98	0.899887		1.98	18.0353		1.98	8.92388
1.982	0.899887		1.982	17.9977		1.982	8.88639
1.983	0.937383		1.983	17.9602		1.983	8.8114
1.985	0.937383		1.985	17.9228		1.985	8.7739
1.987	0.899887		1.987	17.8478		1.987	8.73641
1.988	0.899887		1.988	17.8103		1.988	8.66142
1.99	0.862392		1.99	17.7728		1.99	8.62392
1.992	0.824897		1.992	17.6978		1.992	8.58643
1.993	0.787402		1.993	17.6603		1.993	8.54893
1.995	0.749906		1.995	17.6228		1.995	8.51144
1.997	0.712411		1.997	17.5478		1.997	8.43645
1.998	0.63742		1.998	17.5103		1.998	8.39895
2	0.56243		2	17.4728		2	8.36145
2.002	0.487439		2.002	17.3978		2.002	8.32396
2.003	0.412448		2.003	17.3603		2.003	8.28646
2.005	0.337458		2.005	17.3228		2.005	8.24897
2.007	0.224972		2.007	17.2478		2.007	8.21147
2.008	0.149981		2.008	17.2103		2.008	8.17398
2.01	0.0374953		2.01	17.1354		2.01	8.13648
2.012	-0.0374953		2.012	17.0979		2.012	8.09899
2.013	-0.149981		2.013	17.0604		2.013	8.06149
2.015	-0.299963		2.015	16.9854		2.015	8.024
2.017	-0.412448		2.017	16.9479		2.017	8.024
2.018	-0.524934		2.018	16.8729		2.018	7.9865
2.02	-0.674916		2.02	16.8354		2.02	7.94901
2.022	-0.824897		2.022	16.7979		2.022	7.91151
2.023	-0.974878		2.023	16.7229		2.023	7.87402
2.025	-1.12486		2.025	16.6854		2.025	7.87402
2.027	-1.27484		2.027	16.6479		2.027	7.83652
2.028	-1.42482		2.028	16.5729		2.028	7.79903
2.03	-1.6123		2.03	16.5354		2.03	7.79903
2.032	-1.76228		2.032	16.4979		2.032	7.76153
2.033	-1.94976		2.033	16.423		2.033	7.76153
2.035	-2.09974		2.035	16.3854		2.035	7.72403
2.037	-2.28721		2.037	16.348		2.037	7.72403
2.038	-2.47469		2.038	16.273		2.038	7.68654
2.04	-2.62467		2.04	16.2355		2.04	7.68654
2.042	-2.81215		2.042	16.198		2.042	7.68654
2.043	-2.99962		2.043	16.123		2.043	7.68654
2.045	-3.1871		2.045	16.0855		2.045	7.64904
2.047	-3.37458		2.047	16.048		2.047	7.64904
2.048	-3.56205		2.048	16.0105		2.048	7.64904
2.05	-3.74953		2.05	15.973		2.05	7.64904
2.052	-3.93701		2.052	15.898		2.052	7.64904
2.053	-4.12448		2.053	15.8605		2.053	7.64904
2.055	-4.31196		2.055	15.823		2.055	7.64904
2.057	-4.49944		2.057	15.7855		2.057	7.64904
2.058	-4.68691		2.058	15.7105		2.058	7.64904
2.06	-4.87439		2.06	15.673		2.06	7.68654
2.062	-5.06187		2.062	15.6356		2.062	7.68654
2.063	-5.21185		2.063	15.5981		2.063	7.68654
2.065	-5.39933		2.065	15.5605		2.065	7.72403
2.067	-5.5868		2.067	15.4856		2.067	7.72403
2.068	-5.77428		2.068	15.4481		2.068	7.76153
2.07	-5.96176		2.07	15.4106		2.07	7.79903
2.072	-6.14923		2.072	15.3731		2.072	7.79903
2.073	-6.33671		2.073	15.3356		2.073	7.83652
2.075	-6.48669		2.075	15.2981		2.075	7.87402
2.077	-6.67417		2.077	15.2231		2.077	7.91151
2.078	-6.86164		2.078	15.1856		2.078	7.94901
2.08	-7.01162		2.08	15.1481		2.08	7.9865
2.082	-7.1991		2.082	15.1106		2.082	8.024
2.083	-7.34908		2.083	15.0731		2.083	8.06149
2.085	-7.53656		2.085	15.0356		2.085	8.09899
2.087	-7.68654		2.087	14.9981		2.087	8.17398
2.088	-7.83652		2.088	14.9231		2.088	8.21147
2.09	-8.024		2.09	14.8856		2.09	8.28646
2.092	-8.17398		2.092	14.8481		2.092	8.32396
2.093	-8.32396		2.093	14.8107		2.093	8.39895
2.095	-8.47394		2.095	14.7731		2.095	8.43645
2.097	-8.66142		2.097	14.7357		2.097	8.51144
2.098	-8.8114		2.098	14.6982		2.098	8.58643
2.1	-8.96138		2.1	14.6607		2.1	8.66142
2.102	-9.11136		2.102	14.6232		2.102	8.69891
2.103	-9.22385		2.103	14.5857		2.103	8.7739
2.105	-9.37383		2.105	14.5482		2.105	8.84889
2.107	-9.52381		2.107	14.5107		2.107	8.96138
2.108	-9.67379		2.108	14.4732		2.108	9.03637
2.11	-9.78628		2.11	14.4357		2.11	9.11136
2.112	-9.93626		2.112	14.3982		2.112	9.18635
2.113	-10.0862		2.113	14.3607		2.113	9.26134
2.115	-10.1987		2.115	14.3232		2.115	9.37383
2.117	-10.3487		2.117	14.2857		2.117	9.44882
2.118	-10.4612		2.118	14.2482		2.118	9.56131
2.12	-10.5737		2.12	14.2107		2.12	9.6363
2.122	-10.7237		2.122	14.1732		2.122	9.74878
2.123	-10.8361		2.123	14.1357		2.123	9.82377
2.125	-10.9486		2.125	14.0982		2.125	9.93626
2.127	-11.0611		2.127	14.0607		2.127	10.0113
2.128	-11.1736		2.128	14.0607		2.128	10.1237
2.13	-11.2861		2.13	14.0233		2.13	10.2362
2.132	-11.3986		2.132	13.9857		2.132	10.3112
2.133	-11.5111		2.133	13.9483		2.133	10.4237
2.135	-11.6235		2.135	13.9108		2.135	10.5362
2.137	-11.6985		2.137	13.9108		2.137	10.6112
2.138	-11.811		2.138	13.8733		2.138	10.7237
2.14	-11.9235		2.14	13.8358		2.14	10.8361
2.142	-11.9985		2.142	13.8358		2.142	10.9111
2.143	-12.111		2.143	13.7983		2.143	11.0236
2.145	-12.186		2.145	13.7983		2.145	11.0986
2.147	-12.2985		2.147	13.7608		2.147	11.2111
2.148	-12.3735		2.148	13.7608		2.148	11.3236
2.15	-12.4484		2.15	13.7233		2.15	11.3986
2.152	-12.5609		2.152	13.7233		2.152	11.5111
2.153	-12.6359		2.153	13.6858		2.153	11.5861
2.155	-12.7109		2.155	13.6858		2.155	11.6985
2.157	-12.7859		2.157	13.6483		2.157	11.7735
2.158	-12.8609		2.158	13.6483		2.158	11.8485
2.16	-12.9359		2.16	13.6483		2.16	11.9235
2.162	-13.0109		2.162	13.6483		2.162	12.036
2.163	-13.0859		2.163	13.6483		2.163	12.111
2.165	-13.1609		2.165	13.6483		2.165	12.186
2.167	-13.2358		2.167	13.6483		2.167	12.261
2.168	-13.3108		2.168	13.6483		2.168	12.336
2.17	-13.3858		2.17	13.6483		2.17	12.3735
2.172	-13.4608		2.172	13.6483		2.172	12.4484
2.173	-13.4983		2.173	13.6483		2.173	12.5234
2.175	-13.5733		2.175	13.6483		2.175	12.5609
2.177	-13.6483		2.177	13.6483		2.177	12.6359
2.178	-13.7233		2.178	13.6858		2.178	12.6734
2.18	-13.7608		2.18	13.6858		2.18	12.7109
2.182	-13.8358		2.182	13.7233		2.182	12.7484
2.183	-13.8733		2.183	13.7233		2.183	12.7859
2.185	-13.9483		2.185	13.7608		2.185	12.8234
2.187	-13.9857		2.187	13.7983		2.187	12.8609
2.188	-14.0607		2.188	13.7983		2.188	12.8984
2.19	-14.0982		2.19	13.8358		2.19	12.8984
2.192	-14.1732		2.192	13.8733		2.192	12.9359
2.193	-14.2107		2.193	13.9108		2.193	12.9359
2.195	-14.2482		2.195	13.9483		2.195	12.9359
2.197	-14.3232		2.197	13.9857		2.197	12.9734
2.198	-14.3607		2.198	14.0233		2.198	12.9734
2.2	-14.3982		2.2	14.0607		2.2	12.9734
2.202	-14.4357		2.202	14.0982		2.202	12.9359
2.203	-14.4732		2.203	14.1357		2.203	12.9359
2.205	-14.5482		2.205	14.1732		2.205	12.9359
2.207	-14.5857		2.207	14.2107		2.207	12.8984
2.208	-14.6232		2.208	14.2857		2.208	12.8984
2.21	-14.6607		2.21	14.3232		2.21	12.8609
2.212	-14.6982		2.212	14.3607		2.212	12.8234
2.213	-14.7357		2.213	14.4357		2.213	12.7859
2.215	-14.7731		2.215	14.4732		2.215	12.7484
2.217	-14.8107		2.217	14.5482		2.217	12.7109
2.218	-14.8481		2.218	14.5857		2.218	12.6734
2.22	-14.8856		2.22	14.6607		2.22	12.6359
2.222	-14.9231		2.222	14.6982		2.222	12.5609
2.223	-14.9231		2.223	14.7731		2.223	12.5234
2.225	-14.9606		2.225	14.8107		2.225	12.4484
2.227	-14.9981		2.227	14.8856		2.227	12.4109
2.228	-15.0356		2.228	14.9231		2.228	12.336
2.23	-15.0356		2.23	14.9981		2.23	12.261
2.232	-15.0731		2.232	15.0356		2.232	12.186
2.233	-15.1106		2.233	15.1106		2.233	12.111
2.235	-15.1106		2.235	15.1856		2.235	12.036
2.237	-15.1481		2.237	15.2231		2.237	11.961
2.238	-15.1481		2.238	15.2981		2.238	11.8485
2.24	-15.1856		2.24	15.3356		2.24	11.7735
2.242	-15.1856		2.242	15.3731		2.242	11.6985
2.243	-15.2231		2.243	15.4481		2.243	11.5861
2.245	-15.2231		2.245	15.4856		2.245	11.5111
2.247	-15.2231		2.247	15.5231		2.247	11.3986
2.248	-15.2231		2.248	15.5981		2.248	11.3236
2.25	-15.2606		2.25	15.6356		2.25	11.2111
2.252	-15.2606		2.252	15.673		2.252	11.0986
2.253	-15.2606		2.253	15.7105		2.253	11.0236
2.255	-15.2606		2.255	15.748		2.255	10.9111
2.257	-15.2606		2.257	15.7855		2.257	10.7987
2.258	-15.2606		2.258	15.823		2.258	10.6862
2.26	-15.2606		2.26	15.8605		2.26	10.5737
2.262	-15.2606		2.262	15.898		2.262	10.4612
2.263	-15.2606		2.263	15.9355		2.263	10.3487
2.265	-15.2606		2.265	15.973		2.265	10.2362
2.267	-15.2231		2.267	15.973		2.267	10.1237
2.268	-15.2231		2.268	16.0105		2.268	10.0113
2.27	-15.2231		2.27	16.0105		2.27	9.89876
2.272	-15.1856		2.272	16.0105		2.272	9.78628
2.273	-15.1856		2.273	16.048		2.273	9.67379
2.275	-15.1481		2.275	16.048		2.275	9.56131
2.277	-15.1481		2.277	16.048		2.277	9.44882
2.278	-15.1106		2.278	16.048		2.278	9.33633
2.28	-15.0731		2.28	16.048		2.28	9.22385
2.282	-15.0356		2.282	16.048		2.282	9.11136
2.283	-14.9981		2.283	16.048		2.283	8.96138
2.285	-14.9606		2.285	16.048		2.285	8.84889
2.287	-14.9231		2.287	16.048		2.287	8.73641
2.288	-14.8856		2.288	16.0105		2.288	8.62392
2.29	-14.8107		2.29	16.0105		2.29	8.51144
2.292	-14.7731		2.292	15.973		2.292	8.39895
2.293	-14.7357		2.293	15.9355		2.293	8.28646
2.295	-14.6607		2.295	15.9355		2.295	8.17398
2.297	-14.5857		2.297	15.898		2.297	8.06149
2.298	-14.5482		2.298	15.8605		2.298	7.91151
2.3	-14.4732		2.3	15.823		2.3	7.79903
2.302	-14.3982		2.302	15.7855		2.302	7.68654
2.303	-14.3232		2.303	15.748		2.303	7.57405
2.305	-14.2482		2.305	15.7105		2.305	7.49906
2.307	-14.1732		2.307	15.673		2.307	7.38658
2.308	-14.0607		2.308	15.5981		2.308	7.27409
2.31	-13.9857		2.31	15.5605		2.31	7.1616
2.312	-13.9108		2.312	15.5231		2.312	7.04912
2.313	-13.7983		2.313	15.4481		2.313	6.93663
2.315	-13.7233		2.315	15.4106		2.315	6.82415
2.317	-13.6108		2.317	15.3356		2.317	6.71166
2.318	-13.4983		2.318	15.2606		2.318	6.59917
2.32	-13.3858		2.32	15.2231		2.32	6.48669
2.322	-13.2733		2.322	15.1481		2.322	6.4117
2.323	-13.1983		2.323	15.0731		2.323	6.29921
2.325	-13.0484		2.325	14.9981		2.325	6.18673
2.327	-12.9359		2.327	14.9606		2.327	6.07424
2.328	-12.8234		2.328	14.8856		2.328	5.96176
2.33	-12.7109		2.33	14.8107		2.33	5.88676
2.332	-12.5609		2.332	14.7357		2.332	5.77428
2.333	-12.4484		2.333	14.6607		2.333	5.66179
2.335	-12.2985		2.335	14.5857		2.335	5.5868
2.337	-12.1485		2.337	14.5107		2.337	5.47432
2.338	-12.036		2.338	14.4357		2.338	5.39933
2.34	-11.886		2.34	14.3607		2.34	5.28684
2.342	-11.736		2.342	14.2857		2.342	5.21185
2.343	-11.5861		2.343	14.2107		2.343	5.09936
2.345	-11.4361		2.345	14.1357		2.345	5.02437
2.347	-11.2861		2.347	14.0607		2.347	4.91189
2.348	-11.1361		2.348	13.9857		2.348	4.8369
2.35	-10.9861		2.35	13.8733		2.35	4.72441
2.352	-10.8361		2.352	13.7983		2.352	4.64942
2.353	-10.6487		2.353	13.7233		2.353	4.57443
2.355	-10.4987		2.355	13.6483		2.355	4.46194
2.357	-10.3112		2.357	13.5733		2.357	4.38695
2.358	-10.1612		2.358	13.4983		2.358	4.31196
2.36	-10.0113		2.36	13.4233		2.36	4.23697
2.362	-9.82377		2.362	13.3483		2.362	4.16198
2.363	-9.6363		2.363	13.2358		2.363	4.04949
2.365	-9.48631		2.365	13.1609		2.365	3.9745
2.367	-9.29884		2.367	13.0859		2.367	3.89951
2.368	-9.11136		2.368	13.0109		2.368	3.82452
2.37	-8.96138		2.37	12.9359		2.37	3.74953
2.372	-8.7739		2.372	12.8609		2.372	3.67454
2.373	-8.58643		2.373	12.7484		2.373	3.59955
2.375	-8.39895		2.375	12.6734		2.375	3.52456
2.377	-8.21147		2.377	12.5984		2.377	3.44957
2.378	-8.024		2.378	12.5234		2.378	3.41207
2.38	-7.83652		2.38	12.4484		2.38	3.33708
2.382	-7.68654		2.382	12.3735		2.382	3.26209
2.383	-7.46157		2.383	12.2985		2.383	3.1871
2.385	-7.27409		2.385	12.2235		2.385	3.11211
2.387	-7.08661		2.387	12.1485		2.387	3.07462
2.388	-6.89914		2.388	12.0735		2.388	2.99962
2.39	-6.71166		2.39	11.9985		2.39	2.92463
2.392	-6.52419		2.392	11.9235		2.392	2.84964
2.393	-6.33671		2.393	11.8485		2.393	2.81215
2.395	-6.14923		2.395	11.736		2.395	2.73716
2.397	-5.96176		2.397	11.6985		2.397	2.66217
2.398	-5.77428		2.398	11.6235		2.398	2.62467
2.4	-5.5868		2.4	11.5486		2.4	2.54968
2.402	-5.39933		2.402	11.4736		2.402	2.51219
2.403	-5.24934		2.403	11.3986		2.403	2.4372
2.405	-5.06187		2.405	11.3236		2.405	2.3997
2.407	-4.87439		2.407	11.2486		2.407	2.32471
2.408	-4.68691		2.408	11.2111		2.408	2.28721
2.41	-4.49944		2.41	11.1361		2.41	2.21222
2.412	-4.31196		2.412	11.0986		2.412	2.17473
2.413	-4.16198		2.413	11.0236		2.413	2.09974
2.415	-3.9745		2.415	10.9486		2.415	2.06224
2.417	-3.78703		2.417	10.8736		2.417	2.02475
2.418	-3.63705		2.418	10.7987		2.418	1.94976
2.42	-3.44957		2.42	10.7612		2.42	1.91226
2.422	-3.26209		2.422	10.6862		2.422	1.87477
2.423	-3.11211		2.423	10.6112		2.423	1.79977
2.425	-2.96213		2.425	10.5362		2.425	1.76228
2.427	-2.77465		2.427	10.4987		2.427	1.72478
2.428	-2.62467		2.428	10.4237		2.428	1.68729
2.43	-2.47469		2.43	10.3487		2.43	1.64979
2.432	-2.32471		2.432	10.3112		2.432	1.6123
2.433	-2.17473		2.433	10.2362		2.433	1.53731
2.435	-2.02475		2.435	10.1987		2.435	1.49981
2.437	-1.87477		2.437	10.1237		2.437	1.46232
2.438	-1.72478		2.438	10.0487		2.438	1.42482
2.44	-1.5748		2.44	10.0113		2.44	1.38733
2.442	-1.42482		2.442	9.93626		2.442	1.34983
2.443	-1.31234		2.443	9.89876		2.443	1.31234
2.445	-1.16236		2.445	9.82377		2.445	1.27484
2.447	-1.04987		2.447	9.78628		2.447	1.23734
2.448	-0.937383		2.448	9.71129		2.448	1.19985
2.45	-0.787402		2.45	9.67379		2.45	1.16236
2.452	-0.674916		2.452	9.5988		2.452	1.12486
2.453	-0.56243		2.453	9.56131		2.453	1.08736
2.455	-0.449944		2.455	9.48631		2.455	1.04987
2.457	-0.337458		2.457	9.44882		2.457	1.01237
2.458	-0.224972		2.458	9.41132		2.458	0.974878
2.46	-0.149981		2.46	9.33633		2.46	0.937383
2.462	-0.0374953		2.462	9.29884		2.462	0.899887
2.463	0		2.463	9.22385		2.463	0.862392
2.465	0.0749906		2.465	9.18635		2.465	0.824897
2.467	0.149981		2.467	9.14886		2.467	0.787402
2.468	0.224972		2.468	9.11136		2.468	0.749906
2.47	0.299963		2.47	9.03637		2.47	0.749906
2.472	0.374953		2.472	8.99887		2.472	0.712411
2.473	0.449944		2.473	8.96138		2.473	0.674916
2.475	0.524934		2.475	8.88639		2.475	0.63742
2.477	0.56243		2.477	8.84889		2.477	0.63742
2.478	0.599925		2.478	8.8114		2.478	0.599925
2.48	0.674916		2.48	8.7739		2.48	0.56243
2.482	0.712411		2.482	8.73641		2.482	0.524934
2.483	0.749906		2.483	8.66142		2.483	0.524934
2.485	0.787402		2.485	8.62392		2.485	0.487439
2.487	0.824897		2.487	8.58643		2.487	0.449944
2.488	0.824897		2.488	8.54893		2.488	0.412448
2.49	0.862392		2.49	8.51144		2.49	0.412448
2.492	0.862392		2.492	8.47394		2.492	0.374953
2.493	0.899887		2.493	8.43645		2.493	0.337458
2.495	0.899887		2.495	8.39895		2.495	0.337458
2.497	0.899887		2.497	8.36145		2.497	0.299963
2.498	0.899887		2.498	8.32396		2.498	0.299963
2.5	0.899887		2.5	8.28646		2.5	0.262467
2.502	0.899887		2.502	8.24897		2.502	0.224972
2.503	0.899887		2.503	8.21147		2.503	0.224972
2.505	0.862392		2.505	8.17398		2.505	0.187477
2.507	0.862392		2.507	8.13648		2.507	0.187477
2.508	0.824897		2.508	8.09899		2.508	0.149981
2.51	0.787402		2.51	8.06149		2.51	0.149981
2.512	0.749906		2.512	8.024		2.512	0.112486
2.513	0.712411		2.513	8.024		2.513	0.112486
2.515	0.674916		2.515	7.9865		2.515	0.0749906
2.517	0.63742		2.517	7.94901		2.517	0.0749906
2.518	0.56243		2.518	7.91151		2.518	0.0374953
2.52	0.524934		2.52	7.87402		2.52	0.0374953
2.522	0.449944		2.522	7.83652		2.522	0
2.523	0.374953		2.523	7.83652		2.523	0
2.525	0.337458		2.525	7.79903		2.525	0
2.527	0.262467		2.527	7.76153		2.527	0
2.528	0.187477		2.528	7.72403		2.528	0
2.53	0.0749906		2.53	7.72403		2.53	0
2.532	0		2.532	7.68654		2.532	-0.0374953
2.533	-0.0374953		2.533	7.64904		2.533	-0.0374953
2.535	-0.149981		2.535	7.64904		2.535	-0.0374953
2.537	-0.224972		2.537	7.61155		2.537	-0.0374953
2.538	-0.337458		2.538	7.57405		2.538	-0.0374953
2.54	-0.412448		2.54	7.57405		2.54	-0.0749906
2.542	-0.524934		2.542	7.53656		2.542	-0.0749906
2.543	-0.63742		2.543	7.49906		2.543	-0.0749906
2.545	-0.749906		2.545	7.49906		2.545	-0.0749906
2.547	-0.862392		2.547	7.46157		2.547	-0.0749906
2.548	-0.974878		2.548	7.46157		2.548	-0.0749906
2.55	-1.12486		2.55	7.42407		2.55	-0.0749906
2.552	-1.23734		2.552	7.42407		2.552	-0.0749906
2.553	-1.34983		2.553	7.38658		2.553	-0.0749906
2.555	-1.49981		2.555	7.38658		2.555	-0.0749906
2.557	-1.64979		2.557	7.34908		2.557	-0.0749906
2.558	-1.76228		2.558	7.34908		2.558	-0.0749906
2.56	-1.91226		2.56	7.31159		2.56	-0.0749906
2.562	-2.06224		2.562	7.31159		2.562	-0.0749906
2.563	-2.21222		2.563	7.27409		2.563	-0.0374953
2.565	-2.32471		2.565	7.27409		2.565	-0.0374953
2.567	-2.51219		2.567	7.27409		2.567	-0.0374953
2.568	-2.62467		2.568	7.2366		2.568	0
2.57	-2.81215		2.57	7.2366		2.57	0
2.572	-2.96213		2.572	7.2366		2.572	0
2.573	-3.11211		2.573	7.1991		2.573	0
2.575	-3.26209		2.575	7.1991		2.575	0.0374953
2.577	-3.41207		2.577	7.1991		2.577	0.0374953
2.578	-3.56205		2.578	7.1991		2.578	0.0749906
2.58	-3.71204		2.58	7.1616		2.58	0.0749906
2.582	-3.86202		2.582	7.1616		2.582	0.112486
2.583	-4.012		2.583	7.1616		2.583	0.149981
2.585	-4.19947		2.585	7.1616		2.585	0.187477
2.587	-4.34946		2.587	7.1616		2.587	0.224972
2.588	-4.49944		2.588	7.1616		2.588	0.262467
2.59	-4.64942		2.59	7.12411		2.59	0.299963
2.592	-4.7994		2.592	7.12411		2.592	0.337458
2.593	-4.94938		2.593	7.12411		2.593	0.374953
2.595	-5.09936		2.595	7.12411		2.595	0.412448
2.597	-5.24934		2.597	7.12411		2.597	0.449944
2.598	-5.36183		2.598	7.12411		2.598	0.487439
2.6	-5.51181		2.6	7.12411		2.6	0.56243
2.602	-5.66179		2.602	7.12411		2.602	0.599925
2.603	-5.81177		2.603	7.12411		2.603	0.63742
2.605	-5.92426		2.605	7.1616		2.605	0.712411
2.607	-6.07424		2.607	7.1616		2.607	0.749906
2.608	-6.18673		2.608	7.1616		2.608	0.824897
2.61	-6.29921		2.61	7.1616		2.61	0.899887
2.612	-6.44919		2.612	7.1991		2.612	0.937383
2.613	-6.56168		2.613	7.1991		2.613	1.01237
2.615	-6.67417		2.615	7.1991		2.615	1.08736
2.617	-6.78665		2.617	7.2366		2.617	1.16236
2.618	-6.86164		2.618	7.2366		2.618	1.23734
2.62	-6.97413		2.62	7.27409		2.62	1.31234
2.622	-7.08661		2.622	7.27409		2.622	1.38733
2.623	-7.1616		2.623	7.31159		2.623	1.46232
2.625	-7.2366		2.625	7.34908		2.625	1.5748
2.627	-7.34908		2.627	7.34908		2.627	1.64979
2.628	-7.42407		2.628	7.38658		2.628	1.72478
2.63	-7.49906		2.63	7.42407		2.63	1.83727
2.632	-7.53656		2.632	7.46157		2.632	1.91226
2.633	-7.61155		2.633	7.49906		2.633	2.02475
2.635	-7.68654		2.635	7.53656		2.635	2.09974
2.637	-7.72403		2.637	7.57405		2.637	2.21222
2.638	-7.76153		2.638	7.61155		2.638	2.32471
2.64	-7.79903		2.64	7.64904		2.64	2.4372
2.642	-7.83652		2.642	7.68654		2.642	2.54968
2.643	-7.87402		2.643	7.72403		2.643	2.62467
2.645	-7.87402		2.645	7.79903		2.645	2.73716
2.647	-7.91151		2.647	7.83652		2.647	2.84964
2.648	-7.91151		2.648	7.87402		2.648	2.99962
2.65	-7.91151		2.65	7.94901		2.65	3.11211
2.652	-7.91151		2.652	8.024		2.652	3.2246
2.653	-7.91151		2.653	8.06149		2.653	3.33708
2.655	-7.87402		2.655	8.13648		2.655	3.48706
2.657	-7.83652		2.657	8.21147		2.657	3.59955
2.658	-7.79903		2.658	8.28646		2.658	3.74953
2.66	-7.76153		2.66	8.32396		2.66	3.86202
2.662	-7.72403		2.662	8.39895		2.662	4.012
2.663	-7.64904		2.663	8.51144		2.663	4.16198
2.665	-7.57405		2.665	8.58643		2.665	4.27447
2.667	-7.49906		2.667	8.66142		2.667	4.42445
2.668	-7.42407		2.668	8.73641		2.668	4.57443
2.67	-7.31159		2.67	8.8114		2.67	4.68691
2.672	-7.1991		2.672	8.92388		2.672	4.8369
2.673	-7.08661		2.673	8.99887		2.673	4.98688
2.675	-6.93663		2.675	9.11136		2.675	5.13686
2.677	-6.78665		2.677	9.22385		2.677	5.28684
2.678	-6.63667		2.678	9.29884		2.678	5.43682
2.68	-6.44919		2.68	9.37383		2.68	5.5868
2.682	-6.26172		2.682	9.48631		2.682	5.73678
2.683	-6.03675		2.683	9.5988		2.683	5.88676
2.685	-5.81177		2.685	9.71129		2.685	6.03675
2.687	-5.5868		2.687	9.82377		2.687	6.18673
2.688	-5.32433		2.688	9.93626		2.688	6.33671
2.69	-5.02437		2.69	10.0487		2.69	6.48669
2.692	-4.72441		2.692	10.1612		2.692	6.67417
2.693	-4.42445		2.693	10.2737		2.693	6.82415
2.695	-4.08699		2.695	10.4237		2.695	6.97413
2.697	-3.71204		2.697	10.5362		2.697	7.12411
2.698	-3.33708		2.698	10.6487		2.698	7.27409
2.7	-2.96213		2.7	10.7987		2.7	7.46157
2.702	-2.54968		2.702	10.9111		2.702	7.61155
2.703	-2.09974		2.703	11.0611		2.703	7.76153
2.705	-1.64979		2.705	11.2111		2.705	7.91151
2.707	-1.16236		2.707	11.3236		2.707	8.06149
2.708	-0.674916		2.708	11.4736		2.708	8.21147
2.71	-0.149981		2.71	11.6235		2.71	8.36145
2.712	0.337458		2.712	11.7735		2.712	8.51144
2.713	0.899887		2.713	11.886		2.713	8.66142
2.715	1.46232		2.715	12.036		2.715	8.8114
2.717	2.02475		2.717	12.186		2.717	8.96138
2.718	2.62467		2.718	12.336		2.718	9.11136
2.72	3.2246		2.72	12.4859		2.72	9.26134
2.722	3.86202		2.722	12.6359		2.722	9.41132
2.723	4.49944		2.723	12.7484		2.723	9.52381
2.725	5.13686		2.725	12.8984		2.725	9.67379
2.727	5.77428		2.727	13.0484		2.727	9.82377
2.728	6.4117		2.728	13.1983		2.728	9.93626
2.73	7.08661		2.73	13.3483		2.73	10.0862
2.732	7.76153		2.732	13.4983		2.732	10.1987
2.733	8.39895		2.733	13.6483		2.733	10.3112
2.735	9.07387		2.735	13.7608		2.735	10.4612
2.737	9.74878		2.737	13.9108		2.737	10.5737
2.738	10.3862		2.738	14.0607		2.738	10.6862
2.74	11.0611		2.74	14.2107		2.74	10.7987
2.742	11.6985		2.742	14.3232		2.742	10.9111
2.743	12.336		2.743	14.4732		2.743	11.0236
2.745	12.9734		2.745	14.5857		2.745	11.0986
2.747	13.6108		2.747	14.7357		2.747	11.2111
2.748	14.2107		2.748	14.8481		2.748	11.2861
2.75	14.8107		2.75	14.9981		2.75	11.3986
2.752	15.3731		2.752	15.1106		2.752	11.4736
2.753	15.9355		2.753	15.2231		2.753	11.5486
2.755	16.4979		2.755	15.3731		2.755	11.661
2.757	17.0229		2.757	15.4856		2.757	11.736
2.758	17.5478		2.758	15.5981		2.758	11.811
2.76	18.0353		2.76	15.7105		2.76	11.8485
2.762	18.4852		2.762	15.7855		2.762	11.9235
2.763	18.9351		2.763	15.898		2.763	11.9985
2.765	19.3851		2.765	16.0105		2.765	12.036
2.767	19.76		2.767	16.0855		2.767	12.111
2.768	20.135		2.768	16.198		2.768	12.1485
2.77	20.5099		2.77	16.273		2.77	12.186
2.772	20.8474		2.772	16.348		2.772	12.2235
2.773	21.1474		2.773	16.423		2.773	12.261
2.775	21.4098		2.775	16.4979		2.775	12.2985
2.777	21.6723		2.777	16.5729		2.777	12.336
2.778	21.8973		2.778	16.6479		2.778	12.336
2.78	22.1222		2.78	16.7229		2.78	12.3735
2.782	22.2722		2.782	16.7604		2.782	12.3735
2.783	22.4222		2.783	16.7979		2.783	12.3735
2.785	22.5722		2.785	16.8729		2.785	12.3735
2.787	22.6472		2.787	16.9104		2.787	12.4109
2.788	22.7222		2.788	16.9479		2.788	12.4109
2.79	22.7597		2.79	16.9854		2.79	12.3735
2.792	22.7971		2.792	17.0229		2.792	12.3735
2.793	22.7971		2.793	17.0604		2.793	12.3735
2.795	22.7597		2.795	17.0604		2.795	12.3735
2.797	22.6847		2.797	17.0979		2.797	12.336
2.798	22.6097		2.798	17.0979		2.798	12.2985
2.8	22.5347		2.8	17.0979		2.8	12.2985
2.802	22.3847		2.802	17.0979		2.802	12.261
2.803	22.2347		2.803	17.0979		2.803	12.2235
2.805	22.0847		2.805	17.0979		2.805	12.186
2.807	21.8973		2.807	17.0979		2.807	12.1485
2.808	21.6723		2.808	17.0979		2.808	12.111
2.81	21.4473		2.81	17.0979		2.81	12.0735
2.812	21.2223		2.812	17.0604		2.812	11.9985
2.813	20.9224		2.813	17.0604		2.813	11.961
2.815	20.6599		2.815	17.0229		2.815	11.886
2.817	20.36		2.817	16.9854		2.817	11.8485
2.818	20.06		2.818	16.9479		2.818	11.7735
2.82	19.7225		2.82	16.9104		2.82	11.6985
2.822	19.3476		2.822	16.8729		2.822	11.6235
2.823	19.0101		2.823	16.8354		2.823	11.5861
2.825	18.6352		2.825	16.7979		2.825	11.4736
2.827	18.2602		2.827	16.7604		2.827	11.3986
2.828	17.8478		2.828	16.6854		2.828	11.3236
2.83	17.4728		2.83	16.6479		2.83	11.2486
2.832	17.0604		2.832	16.5729		2.832	11.1736
2.833	16.6104		2.833	16.4979		2.833	11.0986
2.835	16.198		2.835	16.4604		2.835	10.9861
2.837	15.7855		2.837	16.3854		2.837	10.9111
2.838	15.3356		2.838	16.3105		2.838	10.7987
2.84	14.8856		2.84	16.2355		2.84	10.7237
2.842	14.4357		2.842	16.1605		2.842	10.6112
2.843	14.0233		2.843	16.0855		2.843	10.4987
2.845	13.5733		2.845	16.0105		2.845	10.4237
2.847	13.0859		2.847	15.9355		2.847	10.3112
2.848	12.6359		2.848	15.8605		2.848	10.1987
2.85	12.186		2.85	15.7855		2.85	10.0862
2.852	11.736		2.852	15.673		2.852	9.97375
2.853	11.2861		2.853	15.5981		2.853	9.86127
2.855	10.8361		2.855	15.5231		2.855	9.74878
2.857	10.3487		2.857	15.4481		2.857	9.6363
2.858	9.89876		2.858	15.3356		2.858	9.52381
2.86	9.44882		2.86	15.2606		2.86	9.41132
2.862	8.99887		2.862	15.1856		2.862	9.29884
2.863	8.54893		2.863	15.0731		2.863	9.14886
2.865	8.09899		2.865	14.9981		2.865	9.03637
2.867	7.64904		2.867	14.9231		2.867	8.92388
2.868	7.1991		2.868	14.8107		2.868	8.8114
2.87	6.74916		2.87	14.7357		2.87	8.69891
2.872	6.33671		2.872	14.6232		2.872	8.54893
2.873	5.88676		2.873	14.5482		2.873	8.43645
2.875	5.47432		2.875	14.4732		2.875	8.32396
2.877	5.06187		2.877	14.3607		2.877	8.21147
2.878	4.61192		2.878	14.2857		2.878	8.06149
2.88	4.19947		2.88	14.1732		2.88	7.94901
2.882	3.78703		2.882	14.0982		2.882	7.83652
2.883	3.41207		2.883	13.9857		2.883	7.72403
2.885	2.99962		2.885	13.9108		2.885	7.61155
2.887	2.58718		2.887	13.7983		2.887	7.49906
2.888	2.21222		2.888	13.7233		2.888	7.38658
2.89	1.83727		2.89	13.6108		2.89	7.2366
2.892	1.46232		2.892	13.5358		2.892	7.12411
2.893	1.08736		2.893	13.4608		2.893	7.01162
2.895	0.712411		2.895	13.3483		2.895	6.89914
2.897	0.337458		2.897	13.2733		2.897	6.78665
2.898	0		2.898	13.1609		2.898	6.67417
2.9	-0.299963		2.9	13.0859		2.9	6.56168
2.902	-0.63742		2.902	12.9734		2.902	6.44919
2.903	-0.974878		2.903	12.8984		2.903	6.33671
2.905	-1.31234		2.905	12.7859		2.905	6.22422
2.907	-1.64979		2.907	12.7109		2.907	6.11174
2.908	-1.94976		2.908	12.6359		2.908	5.99925
2.91	-2.24972		2.91	12.5234		2.91	5.88676
2.912	-2.58718		2.912	12.4484		2.912	5.77428
2.913	-2.88714		2.913	12.3735		2.913	5.66179
2.915	-3.14961		2.915	12.261		2.915	5.54931
2.917	-3.44957		2.917	12.186		2.917	5.47432
2.918	-3.74953		2.918	12.111		2.918	5.36183
2.92	-4.012		2.92	12.036		2.92	5.24934
2.922	-4.27447		2.922	11.9235		2.922	5.17435
2.923	-4.53693		2.923	11.8485		2.923	5.06187
2.925	-4.7994		2.925	11.7735		2.925	4.98688
2.927	-5.02437		2.927	11.6985		2.927	4.87439
2.928	-5.28684		2.928	11.6235		2.928	4.7619
2.93	-5.51181		2.93	11.5486		2.93	4.68691
2.932	-5.73678		2.932	11.4736		2.932	4.61192
2.933	-5.96176		2.933	11.3986		2.933	4.49944
2.935	-6.18673		2.935	11.3236		2.935	4.42445
2.937	-6.3742		2.937	11.2486		2.937	4.34946
2.938	-6.59917		2.938	11.2111		2.938	4.23697
2.94	-6.78665		2.94	11.1736		2.94	4.16198
2.942	-6.97413		2.942	11.0986		2.942	4.08699
2.943	-7.1616		2.943	11.0236		2.943	4.012
2.945	-7.34908		2.945	10.9861		2.945	3.93701
2.947	-7.53656		2.947	10.9111		2.947	3.86202
2.948	-7.72403		2.948	10.8361		2.948	3.78703
2.95	-7.87402		2.95	10.7987		2.95	3.71204
2.952	-8.06149		2.952	10.7237		2.952	3.63705
2.953	-8.21147		2.953	10.6862		2.953	3.56205
2.955	-8.36145		2.955	10.6112		2.955	3.48706
2.957	-8.54893		2.957	10.5737		2.957	3.41207
2.958	-8.69891		2.958	10.5362		2.958	3.37458
2.96	-8.84889		2.96	10.4612		2.96	3.29959
2.962	-8.96138		2.962	10.4237		2.962	3.26209
2.963	-9.11136		2.963	10.3862		2.963	3.1871
2.965	-9.26134		2.965	10.3487		2.965	3.14961
2.967	-9.41132		2.967	10.2737		2.967	3.07462
2.968	-9.52381		2.968	10.2362		2.968	3.03712
2.97	-9.67379		2.97	10.1987		2.97	2.99962
2.972	-9.78628		2.972	10.1612		2.972	2.92463
2.973	-9.93626		2.973	10.1237		2.973	2.88714
2.975	-10.0487		2.975	10.1237		2.975	2.84964
2.977	-10.1612		2.977	10.0862		2.977	2.81215
2.978	-10.3112		2.978	10.0487		2.978	2.77465
2.98	-10.4237		2.98	10.0113		2.98	2.77465
2.982	-10.5362		2.982	10.0113		2.982	2.73716
2.983	-10.6487		2.983	9.97375		2.983	2.69966
2.985	-10.7612		2.985	9.97375		2.985	2.66217
2.987	-10.8736		2.987	9.97375		2.987	2.66217
2.988	-10.9861		2.988	9.93626		2.988	2.62467
2.99	-11.0986		2.99	9.93626		2.99	2.62467
2.992	-11.2111		2.992	9.93626		2.992	2.62467
2.993	-11.3236		2.993	9.93626		2.993	2.58718
2.995	-11.4361		2.995	9.93626		2.995	2.58718
2.997	-11.5486		2.997	9.93626		2.997	2.58718
2.998	-11.661		2.998	9.97375		2.998	2.58718
3	-11.7735		3	9.97375		3	2.58718
3.002	-11.886		3.002	9.97375		3.002	2.58718
3.003	-11.9985		3.003	10.0113		3.003	2.58718
3.005	-12.111		3.005	10.0113		3.005	2.62467
3.007	-12.2235		3.007	10.0487		3.007	2.62467
3.008	-12.336		3.008	10.0862		3.008	2.66217
3.01	-12.4484		3.01	10.1237		3.01	2.66217
3.012	-12.5609		3.012	10.1612		3.012	2.69966
3.013	-12.6734		3.013	10.1987		3.013	2.73716
3.015	-12.7859		3.015	10.2737		3.015	2.73716
3.017	-12.8984		3.017	10.3487		3.017	2.77465
3.018	-13.0109		3.018	10.4237		3.018	2.81215
3.02	-13.1234		3.02	10.4987		3.02	2.88714
3.022	-13.2358		3.022	10.5737		3.022	2.92463
3.023	-13.3483		3.023	10.6487		3.023	2.96213
3.025	-13.4608		3.025	10.7612		3.025	3.03712
3.027	-13.5733		3.027	10.8736		3.027	3.07462
3.028	-13.6858		3.028	10.9861		3.028	3.14961
3.03	-13.7983		3.03	11.0986		3.03	3.2246
3.032	-13.9108		3.032	11.2486		3.032	3.29959
3.033	-14.0233		3.033	11.3611		3.033	3.37458
3.035	-14.1357		3.035	11.5111		3.035	3.48706
3.037	-14.2482		3.037	11.6985		3.037	3.56205
3.038	-14.3607		3.038	11.8485		3.038	3.67454
3.04	-14.4732		3.04	12.036		3.04	3.74953
3.042	-14.5857		3.042	12.2235		3.042	3.86202
3.043	-14.6982		3.043	12.4484		3.043	4.012
3.045	-14.8107		3.045	12.6734		3.045	4.12448
3.047	-14.9231		3.047	12.8984		3.047	4.27447
3.048	-14.9981		3.048	13.1609		3.048	4.38695
3.05	-15.1106		3.05	13.3858		3.05	4.53693
3.052	-15.2231		3.052	13.6858		3.052	4.68691
3.053	-15.3356		3.053	13.9483		3.053	4.8369
3.055	-15.4481		3.055	14.2482		3.055	5.02437
3.057	-15.5231		3.057	14.5482		3.057	5.21185
3.058	-15.6356		3.058	14.8856		3.058	5.39933
3.06	-15.748		3.06	15.2231		3.06	5.5868
3.062	-15.8605		3.062	15.5605		3.062	5.81177
3.063	-15.9355		3.063	15.9355		3.063	6.03675
3.065	-16.048		3.065	16.3105		3.065	6.26172
3.067	-16.1605		3.067	16.7229		3.067	6.52419
3.068	-16.2355		3.068	17.0979		3.068	6.74916
3.07	-16.348		3.07	17.5478		3.07	7.04912
3.072	-16.4604		3.072	17.9602		3.072	7.31159
3.073	-16.5354		3.073	18.4102		3.073	7.61155
3.075	-16.6479		3.075	18.8601		3.075	7.91151
3.077	-16.7229		3.077	19.3476		3.077	8.21147
3.078	-16.7979		3.078	19.7975		3.078	8.54893
3.08	-16.9104		3.08	20.285		3.08	8.88639
3.082	-16.9854		3.082	20.8099		3.082	9.22385
3.083	-17.0979		3.083	21.2973		3.083	9.5988
3.085	-17.1729		3.085	21.8223		3.085	9.97375
3.087	-17.2478		3.087	22.3472		3.087	10.3487
3.088	-17.3603		3.088	22.8721		3.088	10.7612
3.09	-17.4353		3.09	23.4346		3.09	11.1736
3.092	-17.5103		3.092	23.9595		3.092	11.5861
3.093	-17.5853		3.093	24.5219		3.093	11.9985
3.095	-17.6603		3.095	25.0844		3.095	12.4484
3.097	-17.7353		3.097	25.6093		3.097	12.8984
3.098	-17.8103		3.098	26.1717		3.098	13.3483
3.1	-17.8853		3.1	26.7342		3.1	13.8358
3.102	-17.9602		3.102	27.2966		3.102	14.2857
3.103	-18.0353		3.103	27.859		3.103	14.7731
3.105	-18.1102		3.105	28.4215		3.105	15.2606
3.107	-18.1852		3.107	28.9464		3.107	15.7855
3.108	-18.2602		3.108	29.5088		3.108	16.273
3.11	-18.3352		3.11	30.0338		3.11	16.7979
3.112	-18.4102		3.112	30.5962		3.112	17.3228
3.113	-18.4477		3.113	31.1211		3.113	17.8478
3.115	-18.5227		3.115	31.646		3.115	18.3727
3.117	-18.5977		3.117	32.1335		3.117	18.8601
3.118	-18.6727		3.118	32.6584		3.118	19.4226
3.12	-18.7102		3.12	33.1084		3.12	19.9475
3.122	-18.7852		3.122	33.5958		3.122	20.4724
3.123	-18.8226		3.123	34.0832		3.123	20.9974
3.125	-18.8976		3.125	34.5332		3.125	21.5223
3.127	-18.9351		3.127	34.9831		3.127	22.0472
3.128	-19.0101		3.128	35.3956		3.128	22.5722
3.13	-19.0476		3.13	35.808		3.13	23.0971
3.132	-19.0851		3.132	36.183		3.132	23.6221
3.133	-19.1601		3.133	36.5954		3.133	24.147
3.135	-19.1976		3.135	36.9329		3.135	24.6344
3.137	-19.2351		3.137	37.3078		3.137	25.1219
3.138	-19.3101		3.138	37.6078		3.138	25.6468
3.14	-19.3476		3.14	37.9453		3.14	26.1342
3.142	-19.3851		3.142	38.2452		3.142	26.5842
3.143	-19.4226		3.143	38.5077		3.143	27.0716
3.145	-19.4601		3.145	38.7702		3.145	27.5216
3.147	-19.5351		3.147	38.9951		3.147	27.9715
3.148	-19.5725		3.148	39.2201		3.148	28.4215
3.15	-19.6101		3.15	39.4076		3.15	28.8714
3.152	-19.6475		3.152	39.5951		3.152	29.2838
3.153	-19.685		3.153	39.7825		3.153	29.6588
3.155	-19.7225		3.155	39.9325		3.155	30.0712
3.157	-19.76		3.157	40.045		3.157	30.4462
3.158	-19.7975		3.158	40.1575		3.158	30.8211
3.16	-19.835		3.16	40.2325		3.16	31.1586
3.162	-19.8725		3.162	40.3075		3.162	31.4961
3.163	-19.91		3.163	40.345		3.163	31.8335
3.165	-19.9475		3.165	40.3824		3.165	32.1335
3.167	-19.9475		3.167	40.3824		3.167	32.4334
3.168	-19.985		3.168	40.3824		3.168	32.6959
3.17	-20.0225		3.17	40.345		3.17	32.9584
3.172	-20.06		3.172	40.3075		3.172	33.2208
3.173	-20.0975		3.173	40.2325		3.173	33.4458
3.175	-20.0975		3.175	40.1575		3.175	33.6333
3.177	-20.135		3.177	40.045		3.177	33.8208
3.178	-20.1725		3.178	39.9325		3.178	34.0082
3.18	-20.21		3.18	39.82		3.18	34.1582
3.182	-20.21		3.182	39.67		3.182	34.3082
3.183	-20.2475		3.183	39.5201		3.183	34.4207
3.185	-20.285		3.185	39.3326		3.185	34.5332
3.187	-20.285		3.187	39.1451		3.187	34.6457
3.188	-20.3225		3.188	38.9576		3.188	34.6832
3.19	-20.3225		3.19	38.7327		3.19	34.7582
3.192	-20.36		3.192	38.5077		3.192	34.7957
3.193	-20.36		3.193	38.2827		3.193	34.8332
3.195	-20.3974		3.195	38.0202		3.195	34.8332
3.197	-20.435		3.197	37.7953		3.197	34.7957
3.198	-20.435		3.198	37.5328		3.198	34.7957
3.2	-20.435		3.2	37.2703		3.2	34.7207
3.202	-20.4724		3.202	36.9704		3.202	34.6832
3.203	-20.4724		3.203	36.7079		3.203	34.6082
3.205	-20.5099		3.205	36.4079		3.205	34.4957
3.207	-20.5099		3.207	36.108		3.207	34.4207
3.208	-20.5099		3.208	35.808		3.208	34.2707
3.21	-20.5474		3.21	35.4706		3.21	34.1582
3.212	-20.5474		3.212	35.1706		3.212	34.0082
3.213	-20.5474		3.213	34.8332		3.213	33.8208
3.215	-20.5849		3.215	34.5332		3.215	33.6708
3.217	-20.5849		3.217	34.1957		3.217	33.4833
3.218	-20.5849		3.218	33.8583		3.218	33.2583
3.22	-20.5849		3.22	33.5208		3.22	33.0709
3.222	-20.5849		3.222	33.1833		3.222	32.8459
3.223	-20.6224		3.223	32.8459		3.223	32.6209
3.225	-20.6224		3.225	32.4709		3.225	32.3585
3.227	-20.6224		3.227	32.1335		3.227	32.096
3.228	-20.6224		3.228	31.796		3.228	31.8335
3.23	-20.6224		3.23	31.4211		3.23	31.571
3.232	-20.6224		3.232	31.0836		3.232	31.2711
3.233	-20.5849		3.233	30.7462		3.233	31.0086
3.235	-20.5849		3.235	30.3712		3.235	30.7087
3.237	-20.5849		3.237	30.0338		3.237	30.4087
3.238	-20.5849		3.238	29.6963		3.238	30.0712
3.24	-20.5849		3.24	29.3588		3.24	29.7713
3.242	-20.5474		3.242	29.0214		3.242	29.4713
3.243	-20.5474		3.243	28.6839		3.243	29.1339
3.245	-20.5474		3.245	28.3465		3.245	28.7964
3.247	-20.5099		3.247	28.009		3.247	28.4589
3.248	-20.5099		3.248	27.6715		3.248	28.1215
3.25	-20.4724		3.25	27.3341		3.25	27.784
3.252	-20.4724		3.252	26.9966		3.252	27.4466
3.253	-20.435		3.253	26.6967		3.253	27.0716
3.255	-20.435		3.255	26.3592		3.255	26.7342
3.257	-20.3974		3.257	26.0592		3.257	26.3967
3.258	-20.36		3.258	25.7593		3.258	26.0218
3.26	-20.3225		3.26	25.4218		3.26	25.6843
3.262	-20.3225		3.262	25.1219		3.262	25.3093
3.263	-20.285		3.263	24.8219		3.263	24.9719
3.265	-20.2475		3.265	24.5219		3.265	24.5969
3.267	-20.21		3.267	24.2595		3.267	24.2595
3.268	-20.1725		3.268	23.9595		3.268	23.8845
3.27	-20.0975		3.27	23.6595		3.27	23.5471
3.272	-20.06		3.272	23.3971		3.272	23.1721
3.273	-20.0225		3.273	23.0971		3.273	22.8346
3.275	-19.985		3.275	22.8346		3.275	22.4597
3.277	-19.91		3.277	22.5347		3.277	22.1222
3.278	-19.8725		3.278	22.2722		3.278	21.7473
3.28	-19.835		3.28	22.0098		3.28	21.4098
3.282	-19.76		3.282	21.7473		3.282	21.0724
3.283	-19.685		3.283	21.4848		3.283	20.6974
3.285	-19.6475		3.285	21.2223		3.285	20.36
3.287	-19.5725		3.287	20.9599		3.287	20.0225
3.288	-19.4976		3.288	20.6974		3.288	19.685
3.29	-19.4601		3.29	20.435		3.29	19.3476
3.292	-19.3851		3.292	20.21		3.292	19.0101
3.293	-19.3101		3.293	19.9475		3.293	18.6727
3.295	-19.2351		3.295	19.7225		3.295	18.3727
3.297	-19.1601		3.297	19.4976		3.297	18.0353
3.298	-19.0476		3.298	19.2726		3.298	17.6978
3.3	-18.9726		3.3	19.0476		3.3	17.3978
3.302	-18.8976		3.302	18.8226		3.302	17.0604
3.303	-18.7852		3.303	18.5977		3.303	16.7604
3.305	-18.7102		3.305	18.3727		3.305	16.4604
3.307	-18.5977		3.307	18.1852		3.307	16.1605
3.308	-18.5227		3.308	17.9602		3.308	15.8605
3.31	-18.4102		3.31	17.7728		3.31	15.5605
3.312	-18.2977		3.312	17.5853		3.312	15.2606
3.313	-18.1852		3.313	17.3603		3.313	14.9606
3.315	-18.0727		3.315	17.1729		3.315	14.6982
3.317	-17.9602		3.317	16.9854		3.317	14.3982
3.318	-17.8103		3.318	16.7979		3.318	14.1357
3.32	-17.6978		3.32	16.6104		3.32	13.8358
3.322	-17.5478		3.322	16.4604		3.322	13.5733
3.323	-17.3978		3.323	16.273		3.323	13.3108
3.325	-17.2853		3.325	16.0855		3.325	13.0484
3.327	-17.0979		3.327	15.9355		3.327	12.7859
3.328	-16.9479		3.328	15.748		3.328	12.5234
[truncated: 1,669 more rows]
