# Supplementary material for: Phosphorylation of P-stalk proteins defines the ribosomal state for interaction with auxiliary protein factors
Source: EMBO Rep. 2024 Oct 28;25(12):5478–506. doi: 10.1038/s44319-024-00297-1 (PMC11624264; doi:10.1038/s44319-024-00297-1)
Supplement: Supplementary file 8 — Source data Fig. 7 [file 44319_2024_297_MOESM8_ESM.zip › Figure 7/Fig7C - Numerical data for polysome profiling from Yeast WT with CHX.xlsx]

## Sheet: Fig.7C_WT+CHX
Numerical data for graphical visualization of polysome profiling from Yeast WT with CHX
Time	Value		Time	Value		Time	Value
0	-0.63742		0	5.24934		0	23.772
0.002	-7.76153		0.002	-2.09974		0.002	17.7353
0.003	-10.1612		0.003	-4.7994		0.003	15.748
0.005	-10.3112		0.005	-5.73678		0.005	17.7353
0.007	-3.41207		0.007	1.27484		0.007	23.5471
0.008	-1.08736		0.008	3.86202		0.008	25.4593
0.01	-0.337458		0.01	4.68691		0.01	26.0967
0.012	-0.0749906		0.012	4.91189		0.012	26.3217
0.013	0		0.013	4.98688		0.013	26.3967
0.015	0		0.015	4.98688		0.015	26.3967
0.017	0.0374953		0.017	4.98688		0.017	26.3967
0.018	0.0374953		0.018	4.94938		0.018	26.3967
0.02	0.0374953		0.02	4.91189		0.02	26.3967
0.022	0.0374953		0.022	4.87439		0.022	26.3967
0.023	0.0374953		0.023	4.8369		0.023	26.3967
0.025	0.0374953		0.025	4.8369		0.025	26.3592
0.027	0.0374953		0.027	4.7994		0.027	26.3592
0.028	0.0374953		0.028	4.72441		0.028	26.3592
0.03	0.0374953		0.03	4.68691		0.03	26.3217
0.032	0.0374953		0.032	4.64942		0.032	26.3217
0.033	0.0374953		0.033	4.61192		0.033	26.3217
0.035	0.0374953		0.035	4.53693		0.035	26.3592
0.037	0.0374953		0.037	4.46194		0.037	26.3592
0.038	0.0374953		0.038	4.42445		0.038	26.3592
0.04	0.0374953		0.04	4.34946		0.04	26.3967
0.042	0		0.042	4.27447		0.042	26.4342
0.043	0		0.043	4.19947		0.043	26.4342
0.045	0		0.045	4.12448		0.045	26.4717
0.047	0		0.047	4.04949		0.047	26.5092
0.048	0		0.048	3.9745		0.048	26.5092
0.05	0		0.05	3.93701		0.05	26.5467
0.052	0		0.052	3.86202		0.052	26.5842
0.053	0		0.053	3.78703		0.053	26.5842
0.055	0		0.055	3.71204		0.055	26.6217
0.057	0		0.057	3.67454		0.057	26.6217
0.058	0		0.058	3.63705		0.058	26.6217
0.06	0		0.06	3.56205		0.06	26.6217
0.062	0		0.062	3.52456		0.062	26.6217
0.063	0		0.063	3.48706		0.063	26.6592
0.065	0		0.065	3.44957		0.065	26.6592
0.067	0		0.067	3.41207		0.067	26.6592
0.068	0		0.068	3.37458		0.068	26.6592
0.07	0		0.07	3.33708		0.07	26.6592
0.072	0		0.072	3.33708		0.072	26.6592
0.073	0		0.073	3.29959		0.073	26.6592
0.075	0		0.075	3.29959		0.075	26.6967
0.077	-0.0374953		0.077	3.26209		0.077	26.6967
0.078	-0.0374953		0.078	3.26209		0.078	26.6967
0.08	-0.0374953		0.08	3.2246		0.08	26.7342
0.082	-0.0749906		0.082	3.2246		0.082	26.7342
0.083	-0.0749906		0.083	3.2246		0.083	26.7342
0.085	-0.0749906		0.085	3.2246		0.085	26.7717
0.087	-0.112486		0.087	3.2246		0.087	26.7717
0.088	-0.112486		0.088	3.2246		0.088	26.7717
0.09	-0.112486		0.09	3.2246		0.09	26.7717
0.092	-0.149981		0.092	3.2246		0.092	26.7717
0.093	-0.149981		0.093	3.2246		0.093	26.7717
0.095	-0.149981		0.095	3.2246		0.095	26.7717
0.097	-0.187477		0.097	3.1871		0.097	26.8091
0.098	-0.187477		0.098	3.1871		0.098	26.7717
0.1	-0.187477		0.1	3.1871		0.1	26.7717
0.102	-0.224972		0.102	3.1871		0.102	26.7717
0.103	-0.224972		0.103	3.1871		0.103	26.7717
0.105	-0.224972		0.105	3.1871		0.105	26.7717
0.107	-0.262467		0.107	3.1871		0.107	26.7717
0.108	-0.262467		0.108	3.1871		0.108	26.7717
0.11	-0.262467		0.11	3.1871		0.11	26.7342
0.112	-0.262467		0.112	3.2246		0.112	26.7342
0.113	-0.262467		0.113	3.2246		0.113	26.7342
0.115	-0.299963		0.115	3.2246		0.115	26.6967
0.117	-0.299963		0.117	3.2246		0.117	26.6967
0.118	-0.299963		0.118	3.2246		0.118	26.6967
0.12	-0.299963		0.12	3.2246		0.12	26.6967
0.122	-0.299963		0.122	3.26209		0.122	26.6967
0.123	-0.299963		0.123	3.26209		0.123	26.6967
0.125	-0.299963		0.125	3.26209		0.125	26.6967
0.127	-0.299963		0.127	3.26209		0.127	26.7342
0.128	-0.299963		0.128	3.29959		0.128	26.7342
0.13	-0.337458		0.13	3.29959		0.13	26.7342
0.132	-0.299963		0.132	3.29959		0.132	26.7342
0.133	-0.299963		0.133	3.29959		0.133	26.7717
0.135	-0.299963		0.135	3.33708		0.135	26.7717
0.137	-0.299963		0.137	3.33708		0.137	26.7717
0.138	-0.299963		0.138	3.33708		0.138	26.7717
0.14	-0.299963		0.14	3.33708		0.14	26.7717
0.142	-0.299963		0.142	3.33708		0.142	26.7717
0.143	-0.299963		0.143	3.33708		0.143	26.7717
0.145	-0.262467		0.145	3.33708		0.145	26.7717
0.147	-0.262467		0.147	3.33708		0.147	26.7717
0.148	-0.262467		0.148	3.33708		0.148	26.7342
0.15	-0.262467		0.15	3.33708		0.15	26.7342
0.152	-0.262467		0.152	3.37458		0.152	26.7342
0.153	-0.224972		0.153	3.37458		0.153	26.7342
0.155	-0.224972		0.155	3.37458		0.155	26.7342
0.157	-0.224972		0.157	3.37458		0.157	26.7342
0.158	-0.224972		0.158	3.37458		0.158	26.7342
0.16	-0.224972		0.16	3.37458		0.16	26.7342
0.162	-0.224972		0.162	3.37458		0.162	26.6967
0.163	-0.224972		0.163	3.37458		0.163	26.6967
0.165	-0.224972		0.165	3.37458		0.165	26.6967
0.167	-0.224972		0.167	3.37458		0.167	26.6967
0.168	-0.224972		0.168	3.37458		0.168	26.6967
0.17	-0.224972		0.17	3.37458		0.17	26.6592
0.172	-0.224972		0.172	3.37458		0.172	26.6592
0.173	-0.224972		0.173	3.37458		0.173	26.6592
0.175	-0.224972		0.175	3.37458		0.175	26.6592
0.177	-0.224972		0.177	3.41207		0.177	26.6217
0.178	-0.224972		0.178	3.41207		0.178	26.6217
0.18	-0.224972		0.18	3.41207		0.18	26.6217
0.182	-0.224972		0.182	3.41207		0.182	26.6217
0.183	-0.224972		0.183	3.41207		0.183	26.6217
0.185	-0.224972		0.185	3.44957		0.185	26.6592
0.187	-0.224972		0.187	3.44957		0.187	26.6592
0.188	-0.224972		0.188	3.44957		0.188	26.6592
0.19	-0.224972		0.19	3.44957		0.19	26.6592
0.192	-0.224972		0.192	3.48706		0.192	26.6592
0.193	-0.224972		0.193	3.48706		0.193	26.6592
0.195	-0.224972		0.195	3.48706		0.195	26.6592
0.197	-0.224972		0.197	3.48706		0.197	26.6967
0.198	-0.224972		0.198	3.48706		0.198	26.6967
0.2	-0.224972		0.2	3.48706		0.2	26.6967
0.202	-0.224972		0.202	3.48706		0.202	26.6967
0.203	-0.224972		0.203	3.48706		0.203	26.6967
0.205	-0.224972		0.205	3.48706		0.205	26.6967
0.207	-0.224972		0.207	3.44957		0.207	26.6967
0.208	-0.224972		0.208	3.44957		0.208	26.7342
0.21	-0.224972		0.21	3.44957		0.21	26.7342
0.212	-0.224972		0.212	3.41207		0.212	26.7342
0.213	-0.224972		0.213	3.41207		0.213	26.7342
0.215	-0.224972		0.215	3.41207		0.215	26.7342
0.217	-0.224972		0.217	3.44957		0.217	26.7342
0.218	-0.224972		0.218	3.44957		0.218	26.7342
0.22	-0.224972		0.22	3.44957		0.22	26.7342
0.222	-0.224972		0.222	3.44957		0.222	26.7342
0.223	-0.224972		0.223	3.48706		0.223	26.7342
0.225	-0.224972		0.225	3.48706		0.225	26.7342
0.227	-0.224972		0.227	3.48706		0.227	26.7342
0.228	-0.224972		0.228	3.52456		0.228	26.7342
0.23	-0.224972		0.23	3.52456		0.23	26.7342
0.232	-0.224972		0.232	3.56205		0.232	26.7342
0.233	-0.224972		0.233	3.56205		0.233	26.7342
0.235	-0.224972		0.235	3.59955		0.235	26.7342
0.237	-0.224972		0.237	3.59955		0.237	26.7342
0.238	-0.224972		0.238	3.59955		0.238	26.7342
0.24	-0.224972		0.24	3.59955		0.24	26.7342
0.242	-0.224972		0.242	3.63705		0.242	26.7342
0.243	-0.224972		0.243	3.63705		0.243	26.7342
0.245	-0.224972		0.245	3.63705		0.245	26.7342
0.247	-0.224972		0.247	3.63705		0.247	26.7342
0.248	-0.224972		0.248	3.67454		0.248	26.7342
0.25	-0.224972		0.25	3.67454		0.25	26.7342
0.252	-0.224972		0.252	3.67454		0.252	26.7342
0.253	-0.224972		0.253	3.67454		0.253	26.7342
0.255	-0.224972		0.255	3.67454		0.255	26.7342
0.257	-0.224972		0.257	3.67454		0.257	26.7342
0.258	-0.224972		0.258	3.67454		0.258	26.7717
0.26	-0.224972		0.26	3.71204		0.26	26.7717
0.262	-0.224972		0.262	3.71204		0.262	26.7342
0.263	-0.224972		0.263	3.71204		0.263	26.7342
0.265	-0.224972		0.265	3.71204		0.265	26.7342
0.267	-0.224972		0.267	3.74953		0.267	26.7342
0.268	-0.224972		0.268	3.74953		0.268	26.7342
0.27	-0.224972		0.27	3.74953		0.27	26.7342
0.272	-0.224972		0.272	3.74953		0.272	26.7342
0.273	-0.224972		0.273	3.74953		0.273	26.6967
0.275	-0.224972		0.275	3.78703		0.275	26.6967
0.277	-0.224972		0.277	3.78703		0.277	26.6967
0.278	-0.224972		0.278	3.78703		0.278	26.6967
0.28	-0.224972		0.28	3.78703		0.28	26.6967
0.282	-0.224972		0.282	3.82452		0.282	26.6592
0.283	-0.224972		0.283	3.82452		0.283	26.6592
0.285	-0.224972		0.285	3.82452		0.285	26.6592
0.287	-0.224972		0.287	3.86202		0.287	26.6592
0.288	-0.224972		0.288	3.86202		0.288	26.6592
0.29	-0.224972		0.29	3.86202		0.29	26.6592
0.292	-0.224972		0.292	3.89951		0.292	26.6592
0.293	-0.224972		0.293	3.89951		0.293	26.6592
0.295	-0.224972		0.295	3.89951		0.295	26.6592
0.297	-0.224972		0.297	3.89951		0.297	26.6592
0.298	-0.224972		0.298	3.93701		0.298	26.6592
0.3	-0.224972		0.3	3.93701		0.3	26.6592
0.302	-0.224972		0.302	3.93701		0.302	26.6967
0.303	-0.224972		0.303	3.89951		0.303	26.6967
0.305	-0.224972		0.305	3.89951		0.305	26.6967
0.307	-0.262467		0.307	3.89951		0.307	26.7342
0.308	-0.262467		0.308	3.89951		0.308	26.7342
0.31	-0.262467		0.31	3.89951		0.31	26.7342
0.312	-0.262467		0.312	3.89951		0.312	26.7342
0.313	-0.262467		0.313	3.93701		0.313	26.7717
0.315	-0.262467		0.315	3.93701		0.315	26.7717
0.317	-0.262467		0.317	3.9745		0.317	26.7717
0.318	-0.262467		0.318	4.04949		0.318	26.7717
0.32	-0.262467		0.32	4.12448		0.32	26.7717
0.322	-0.262467		0.322	4.23697		0.322	26.8091
0.323	-0.262467		0.323	4.34946		0.323	26.8091
0.325	-0.262467		0.325	4.53693		0.325	26.8091
0.327	-0.262467		0.327	4.7994		0.327	26.8091
0.328	-0.262467		0.328	5.24934		0.328	26.8091
0.33	-0.299963		0.33	5.99925		0.33	26.8466
0.332	-0.299963		0.332	7.1991		0.332	26.8466
0.333	-0.299963		0.333	8.7739		0.333	26.8466
0.335	-0.299963		0.335	10.4987		0.335	26.8466
0.337	-0.299963		0.337	12.036		0.337	26.8466
0.338	-0.299963		0.338	13.0859		0.338	26.8466
0.34	-0.299963		0.34	13.5733		0.34	26.8841
0.342	-0.299963		0.342	13.4983		0.342	26.8841
0.343	-0.299963		0.343	12.9734		0.343	26.8841
0.345	-0.299963		0.345	12.0735		0.345	26.8841
0.347	-0.299963		0.347	10.8736		0.347	26.8841
0.348	-0.299963		0.348	9.44882		0.348	26.8841
0.35	-0.299963		0.35	7.91151		0.35	26.8841
0.352	-0.299963		0.352	6.26172		0.352	26.8841
0.353	-0.299963		0.353	4.57443		0.353	26.8841
0.355	-0.337458		0.355	2.92463		0.355	26.8841
0.357	-0.337458		0.357	1.31234		0.357	26.8841
0.358	-0.337458		0.358	-0.187477		0.358	26.8841
0.36	-0.337458		0.36	-1.68729		0.36	26.9216
0.362	-0.374953		0.362	-3.07462		0.362	26.9216
0.363	-0.374953		0.363	-4.34946		0.363	26.9216
0.365	-0.374953		0.365	-5.51181		0.365	26.9216
0.367	-0.412448		0.367	-6.56168		0.367	26.9216
0.368	-0.412448		0.368	-7.53656		0.368	26.9216
0.37	-0.412448		0.37	-8.36145		0.37	26.9216
0.372	-0.449944		0.372	-9.11136		0.372	26.9216
0.373	-0.449944		0.373	-9.78628		0.373	26.9216
0.375	-0.449944		0.375	-10.3487		0.375	26.8841
0.377	-0.449944		0.377	-10.8361		0.377	26.8841
0.378	-0.487439		0.378	-11.2861		0.378	26.8841
0.38	-0.487439		0.38	-11.6235		0.38	26.8841
0.382	-0.487439		0.382	-11.961		0.382	26.8466
0.383	-0.487439		0.383	-12.186		0.383	26.8466
0.385	-0.487439		0.385	-12.4109		0.385	26.8091
0.387	-0.524934		0.387	-12.5984		0.387	26.8091
0.388	-0.524934		0.388	-12.7109		0.388	26.8091
0.39	-0.524934		0.39	-12.8234		0.39	26.7717
0.392	-0.524934		0.392	-12.8984		0.392	26.7717
0.393	-0.524934		0.393	-12.9359		0.393	26.7342
0.395	-0.524934		0.395	-12.9734		0.395	26.7342
0.397	-0.524934		0.397	-12.9734		0.397	26.6967
0.398	-0.524934		0.398	-12.9734		0.398	26.6967
0.4	-0.56243		0.4	-12.9359		0.4	26.6967
0.402	-0.56243		0.402	-12.9359		0.402	26.6967
0.403	-0.56243		0.403	-12.8984		0.403	26.6592
0.405	-0.56243		0.405	-12.8609		0.405	26.6592
0.407	-0.56243		0.407	-12.8234		0.407	26.6592
0.408	-0.56243		0.408	-12.7859		0.408	26.6592
0.41	-0.56243		0.41	-12.7484		0.41	26.6967
0.412	-0.56243		0.412	-12.7109		0.412	26.6967
0.413	-0.56243		0.413	-12.6734		0.413	26.6967
0.415	-0.56243		0.415	-12.6359		0.415	26.6967
0.417	-0.599925		0.417	-12.5984		0.417	26.6967
0.418	-0.599925		0.418	-12.5609		0.418	26.7342
0.42	-0.599925		0.42	-12.5234		0.42	26.7342
0.422	-0.599925		0.422	-12.4859		0.422	26.7342
0.423	-0.599925		0.423	-12.4484		0.423	26.7342
0.425	-0.599925		0.425	-12.4109		0.425	26.7342
0.427	-0.599925		0.427	-12.3735		0.427	26.7717
0.428	-0.599925		0.428	-12.336		0.428	26.7717
0.43	-0.599925		0.43	-12.2985		0.43	26.7717
0.432	-0.599925		0.432	-12.261		0.432	26.7717
0.433	-0.599925		0.433	-12.186		0.433	26.7717
0.435	-0.599925		0.435	-12.1485		0.435	26.7717
0.437	-0.599925		0.437	-12.0735		0.437	26.7717
0.438	-0.599925		0.438	-11.9985		0.438	26.7717
0.44	-0.599925		0.44	-11.961		0.44	26.7717
0.442	-0.599925		0.442	-11.886		0.442	26.8091
0.443	-0.599925		0.443	-11.811		0.443	26.8091
0.445	-0.599925		0.445	-11.7735		0.445	26.8091
0.447	-0.599925		0.447	-11.6985		0.447	26.8091
0.448	-0.63742		0.448	-11.661		0.448	26.8091
0.45	-0.63742		0.45	-11.5861		0.45	26.8091
0.452	-0.63742		0.452	-11.5486		0.452	26.8091
0.453	-0.63742		0.453	-11.4736		0.453	26.8091
0.455	-0.63742		0.455	-11.4361		0.455	26.8091
0.457	-0.63742		0.457	-11.3986		0.457	26.8091
0.458	-0.63742		0.458	-11.3611		0.458	26.8091
0.46	-0.63742		0.46	-11.2861		0.46	26.8091
0.462	-0.63742		0.462	-11.2486		0.462	26.8091
0.463	-0.63742		0.463	-11.2111		0.463	26.8091
0.465	-0.63742		0.465	-11.1361		0.465	26.8091
0.467	-0.63742		0.467	-11.0986		0.467	26.8091
0.468	-0.63742		0.468	-11.0236		0.468	26.8091
0.47	-0.63742		0.47	-10.9861		0.47	26.8091
0.472	-0.63742		0.472	-10.9111		0.472	26.8091
0.473	-0.63742		0.473	-10.7987		0.473	26.8091
0.475	-0.63742		0.475	-10.7237		0.475	26.8091
0.477	-0.63742		0.477	-10.6487		0.477	26.8091
0.478	-0.63742		0.478	-10.5362		0.478	26.8091
0.48	-0.63742		0.48	-10.4237		0.48	26.8091
0.482	-0.63742		0.482	-10.3112		0.482	26.8091
0.483	-0.63742		0.483	-10.1987		0.483	26.8091
0.485	-0.63742		0.485	-10.0862		0.485	26.8091
0.487	-0.63742		0.487	-9.97375		0.487	26.8091
0.488	-0.63742		0.488	-9.86127		0.488	26.8091
0.49	-0.63742		0.49	-9.71129		0.49	26.8091
0.492	-0.63742		0.492	-9.5988		0.492	26.8091
0.493	-0.63742		0.493	-9.44882		0.493	26.8466
0.495	-0.63742		0.495	-9.33633		0.495	26.8466
0.497	-0.63742		0.497	-9.18635		0.497	26.8466
0.498	-0.63742		0.498	-9.07387		0.498	26.8466
0.5	-0.63742		0.5	-8.92388		0.5	26.8466
0.502	-0.63742		0.502	-8.8114		0.502	26.8466
0.503	-0.63742		0.503	-8.66142		0.503	26.8466
0.505	-0.63742		0.505	-8.54893		0.505	26.8466
0.507	-0.63742		0.507	-8.39895		0.507	26.8466
0.508	-0.63742		0.508	-8.24897		0.508	26.8466
0.51	-0.63742		0.51	-8.13648		0.51	26.8466
0.512	-0.599925		0.512	-7.9865		0.512	26.8466
0.513	-0.599925		0.513	-7.83652		0.513	26.8466
0.515	-0.599925		0.515	-7.68654		0.515	26.8466
0.517	-0.599925		0.517	-7.53656		0.517	26.8466
0.518	-0.599925		0.518	-7.38658		0.518	26.8466
0.52	-0.599925		0.52	-7.2366		0.52	26.8466
0.522	-0.599925		0.522	-7.12411		0.522	26.8466
0.523	-0.56243		0.523	-6.97413		0.523	26.8466
0.525	-0.56243		0.525	-6.86164		0.525	26.8466
0.527	-0.56243		0.527	-6.71166		0.527	26.8466
0.528	-0.56243		0.528	-6.59917		0.528	26.8466
0.53	-0.56243		0.53	-6.44919		0.53	26.8466
0.532	-0.56243		0.532	-6.33671		0.532	26.8466
0.533	-0.56243		0.533	-6.22422		0.533	26.8466
0.535	-0.56243		0.535	-6.11174		0.535	26.8466
0.537	-0.56243		0.537	-5.99925		0.537	26.8466
0.538	-0.56243		0.538	-5.88676		0.538	26.8466
0.54	-0.56243		0.54	-5.73678		0.54	26.8466
0.542	-0.56243		0.542	-5.6243		0.542	26.8466
0.543	-0.56243		0.543	-5.51181		0.543	26.8091
0.545	-0.56243		0.545	-5.39933		0.545	26.8091
0.547	-0.56243		0.547	-5.24934		0.547	26.8091
0.548	-0.56243		0.548	-5.13686		0.548	26.8091
0.55	-0.56243		0.55	-5.02437		0.55	26.8091
0.552	-0.56243		0.552	-4.87439		0.552	26.8091
0.553	-0.56243		0.553	-4.7619		0.553	26.8091
0.555	-0.56243		0.555	-4.64942		0.555	26.8091
0.557	-0.56243		0.557	-4.53693		0.557	26.7717
0.558	-0.56243		0.558	-4.42445		0.558	26.7717
0.56	-0.56243		0.56	-4.31196		0.56	26.7717
0.562	-0.56243		0.562	-4.19947		0.562	26.7717
0.563	-0.56243		0.563	-4.04949		0.563	26.7342
0.565	-0.56243		0.565	-3.9745		0.565	26.7342
0.567	-0.56243		0.567	-3.86202		0.567	26.7342
0.568	-0.56243		0.568	-3.74953		0.568	26.6967
0.57	-0.56243		0.57	-3.63705		0.57	26.6967
0.572	-0.56243		0.572	-3.52456		0.572	26.6967
0.573	-0.56243		0.573	-3.41207		0.573	26.6592
0.575	-0.56243		0.575	-3.29959		0.575	26.6592
0.577	-0.56243		0.577	-3.1871		0.577	26.6592
0.578	-0.56243		0.578	-3.07462		0.578	26.6592
0.58	-0.56243		0.58	-2.96213		0.58	26.6592
0.582	-0.56243		0.582	-2.81215		0.582	26.6592
0.583	-0.56243		0.583	-2.69966		0.583	26.6592
0.585	-0.56243		0.585	-2.58718		0.585	26.6592
0.587	-0.56243		0.587	-2.47469		0.587	26.6592
0.588	-0.56243		0.588	-2.3622		0.588	26.6592
0.59	-0.56243		0.59	-2.24972		0.59	26.6592
0.592	-0.56243		0.592	-2.09974		0.592	26.6592
0.593	-0.56243		0.593	-1.98725		0.593	26.6592
0.595	-0.56243		0.595	-1.87477		0.595	26.6967
0.597	-0.56243		0.597	-1.72478		0.597	26.6967
0.598	-0.56243		0.598	-1.6123		0.598	26.6967
0.6	-0.56243		0.6	-1.46232		0.6	26.6967
0.602	-0.56243		0.602	-1.34983		0.602	26.6967
0.603	-0.56243		0.603	-1.19985		0.603	26.6967
0.605	-0.56243		0.605	-1.04987		0.605	26.6967
0.607	-0.56243		0.607	-0.899887		0.607	26.6967
0.608	-0.56243		0.608	-0.749906		0.608	26.6967
0.61	-0.56243		0.61	-0.599925		0.61	26.6967
0.612	-0.56243		0.612	-0.449944		0.612	26.6967
0.613	-0.56243		0.613	-0.299963		0.613	26.6967
0.615	-0.56243		0.615	-0.112486		0.615	26.6967
0.617	-0.56243		0.617	0		0.617	26.6967
0.618	-0.56243		0.618	0.187477		0.618	26.6967
0.62	-0.56243		0.62	0.337458		0.62	26.6967
0.622	-0.56243		0.622	0.524934		0.622	26.6967
0.623	-0.56243		0.623	0.712411		0.623	26.6967
0.625	-0.56243		0.625	0.899887		0.625	26.6967
0.627	-0.56243		0.627	1.08736		0.627	26.6967
0.628	-0.56243		0.628	1.27484		0.628	26.6967
0.63	-0.56243		0.63	1.49981		0.63	26.6967
0.632	-0.56243		0.632	1.72478		0.632	26.6967
0.633	-0.56243		0.633	1.94976		0.633	26.6967
0.635	-0.56243		0.635	2.21222		0.635	26.6967
0.637	-0.56243		0.637	2.47469		0.637	26.6967
0.638	-0.56243		0.638	2.77465		0.638	26.6967
0.64	-0.56243		0.64	3.07462		0.64	26.6967
0.642	-0.56243		0.642	3.41207		0.642	26.6967
0.643	-0.56243		0.643	3.78703		0.643	26.6592
0.645	-0.56243		0.645	4.16198		0.645	26.6592
0.647	-0.56243		0.647	4.57443		0.647	26.6592
0.648	-0.56243		0.648	4.98688		0.648	26.6592
0.65	-0.56243		0.65	5.43682		0.65	26.6592
0.652	-0.56243		0.652	5.88676		0.652	26.6592
0.653	-0.56243		0.653	6.3742		0.653	26.6592
0.655	-0.56243		0.655	6.86164		0.655	26.6592
0.657	-0.56243		0.657	7.34908		0.657	26.6592
0.658	-0.56243		0.658	7.87402		0.658	26.6592
0.66	-0.56243		0.66	8.43645		0.66	26.6592
0.662	-0.524934		0.662	8.96138		0.662	26.6592
0.663	-0.524934		0.663	9.56131		0.663	26.6592
0.665	-0.524934		0.665	10.1612		0.665	26.6592
0.667	-0.524934		0.667	10.7987		0.667	26.6592
0.668	-0.524934		0.668	11.4736		0.668	26.6592
0.67	-0.524934		0.67	12.1485		0.67	26.6592
0.672	-0.524934		0.672	12.8609		0.672	26.6592
0.673	-0.524934		0.673	13.6108		0.673	26.6592
0.675	-0.487439		0.675	14.3982		0.675	26.6592
0.677	-0.487439		0.677	15.1481		0.677	26.6592
0.678	-0.487439		0.678	15.973		0.678	26.6592
0.68	-0.487439		0.68	16.7979		0.68	26.6592
0.682	-0.487439		0.682	17.6228		0.682	26.6592
0.683	-0.487439		0.683	18.4852		0.683	26.6592
0.685	-0.487439		0.685	19.3851		0.685	26.6592
0.687	-0.487439		0.687	20.285		0.687	26.6217
0.688	-0.487439		0.688	21.2223		0.688	26.6217
0.69	-0.487439		0.69	22.1597		0.69	26.6217
0.692	-0.487439		0.692	23.0971		0.692	26.6217
0.693	-0.487439		0.693	24.072		0.693	26.6217
0.695	-0.487439		0.695	25.0844		0.695	26.6217
0.697	-0.487439		0.697	26.0592		0.697	26.6217
0.698	-0.487439		0.698	27.0716		0.698	26.6217
0.7	-0.487439		0.7	28.084		0.7	26.6217
0.702	-0.487439		0.702	29.0964		0.702	26.6217
0.703	-0.487439		0.703	30.1087		0.703	26.5842
0.705	-0.487439		0.705	31.1211		0.705	26.5842
0.707	-0.487439		0.707	32.171		0.707	26.5842
0.708	-0.487439		0.708	33.1833		0.708	26.5842
0.71	-0.524934		0.71	34.1582		0.71	26.5842
0.712	-0.524934		0.712	35.1706		0.712	26.5842
0.713	-0.524934		0.713	36.1455		0.713	26.5467
0.715	-0.524934		0.715	37.1204		0.715	26.5467
0.717	-0.524934		0.717	38.0952		0.717	26.5467
0.718	-0.524934		0.718	39.0701		0.718	26.5467
0.72	-0.524934		0.72	40.0075		0.72	26.5467
0.722	-0.524934		0.722	40.9824		0.722	26.5467
0.723	-0.524934		0.723	41.9198		0.723	26.5467
0.725	-0.524934		0.725	42.8571		0.725	26.5467
0.727	-0.487439		0.727	43.7945		0.727	26.5092
0.728	-0.487439		0.728	44.7319		0.728	26.5092
0.73	-0.487439		0.73	45.6693		0.73	26.5092
0.732	-0.487439		0.732	46.6067		0.732	26.5092
0.733	-0.487439		0.733	47.5441		0.733	26.5092
0.735	-0.487439		0.735	48.4814		0.735	26.5092
0.737	-0.449944		0.737	49.4188		0.737	26.5092
0.738	-0.449944		0.738	50.3187		0.738	26.5092
0.74	-0.449944		0.74	51.2561		0.74	26.4717
0.742	-0.449944		0.742	52.156		0.742	26.4717
0.743	-0.449944		0.743	53.0934		0.743	26.4717
0.745	-0.449944		0.745	53.9933		0.745	26.4717
0.747	-0.449944		0.747	54.8931		0.747	26.4717
0.748	-0.449944		0.748	55.793		0.748	26.4717
0.75	-0.449944		0.75	56.6929		0.75	26.4717
0.752	-0.449944		0.752	57.5553		0.752	26.4717
0.753	-0.449944		0.753	58.4552		0.753	26.4717
0.755	-0.412448		0.755	59.3176		0.755	26.4717
0.757	-0.412448		0.757	60.18		0.757	26.4717
0.758	-0.412448		0.758	61.0424		0.758	26.4717
0.76	-0.374953		0.76	61.8673		0.76	26.4717
0.762	-0.337458		0.762	62.7297		0.762	26.4717
0.763	-0.262467		0.763	63.5545		0.763	26.4717
0.765	-0.187477		0.765	64.3795		0.765	26.4717
0.767	-0.112486		0.767	65.2044		0.767	26.4717
0.768	-0.0374953		0.768	66.0292		0.768	26.4717
0.77	0.0374953		0.77	66.8541		0.77	26.4717
0.772	0.149981		0.772	67.6415		0.772	26.4717
0.773	0.262467		0.773	68.4664		0.773	26.4717
0.775	0.374953		0.775	69.2538		0.775	26.4717
0.777	0.524934		0.777	70.0412		0.777	26.4717
0.778	0.63742		0.778	70.8286		0.778	26.4717
0.78	0.824897		0.78	71.5786		0.78	26.4717
0.782	1.01237		0.782	72.3659		0.782	26.4717
0.783	1.31234		0.783	73.0784		0.783	26.4717
0.785	1.87477		0.785	73.8283		0.785	26.4717
0.787	2.77465		0.787	74.5782		0.787	26.4717
0.788	4.16198		0.788	75.2906		0.788	26.4342
0.79	6.07424		0.79	76.003		0.79	26.4342
0.792	8.47394		0.792	76.7154		0.792	26.3967
0.793	11.3236		0.793	77.4278		0.793	26.3967
0.795	14.5482		0.795	78.1027		0.795	26.3967
0.797	18.0353		0.797	78.8152		0.797	26.3967
0.798	21.7848		0.798	79.4901		0.798	26.3967
0.8	25.7218		0.8	80.2025		0.8	26.4342
0.802	29.6963		0.802	80.8774		0.802	26.4717
0.803	33.7458		0.803	81.5898		0.803	26.5467
0.805	37.7578		0.805	82.2647		0.805	26.6592
0.807	41.7698		0.807	82.9771		0.807	26.8091
0.808	45.6318		0.808	83.6521		0.808	26.9966
0.81	49.4188		0.81	84.3645		0.81	27.3716
0.812	53.0934		0.812	85.0394		0.812	28.084
0.813	56.5804		0.813	85.7518		0.813	29.4338
0.815	59.9175		0.815	86.4267		0.815	31.646
0.817	63.1046		0.817	87.1391		0.817	34.7207
0.818	66.1417		0.818	87.8515		0.818	38.6952
0.82	68.9914		0.82	88.5264		0.82	43.3446
0.822	71.691		0.822	89.2388		0.822	48.6314
0.823	74.2407		0.823	89.9513		0.823	54.3682
0.825	76.6404		0.825	90.6262		0.825	60.4049
0.827	78.8901		0.827	91.3386		0.827	66.6292
0.828	80.9899		0.828	92.051		0.828	73.0034
0.83	82.9771		0.83	92.7259		0.83	79.3026
0.832	84.8519		0.832	93.4383		0.832	85.5268
0.833	86.6142		0.833	94.1507		0.833	91.6385
0.835	88.264		0.835	94.8256		0.835	97.4878
0.837	89.8013		0.837	95.5381		0.837	103.112
0.838	91.2636		0.838	96.213		0.838	103.112
0.84	92.6509		0.84	96.9254		0.84	103.112
0.842	93.9633		0.842	97.6003		0.842	103.112
0.843	95.2006		0.843	98.3127		0.843	103.112
0.845	96.4005		0.845	98.9876		0.845	103.112
0.847	97.5253		0.847	99.7		0.847	103.112
0.848	98.5752		0.848	100.375		0.848	103.112
0.85	99.6251		0.85	101.087		0.85	103.112
0.852	100.6		0.852	101.762		0.852	103.112
0.853	101.537		0.853	102.437		0.853	103.112
0.855	102.437		0.855	103.112		0.855	103.112
0.857	103.112		0.857	103.112		0.857	103.112
0.858	103.112		0.858	103.112		0.858	103.112
0.86	103.112		0.86	103.112		0.86	103.112
0.862	103.112		0.862	103.112		0.862	103.112
0.863	103.112		0.863	103.112		0.863	103.112
0.865	103.112		0.865	103.112		0.865	103.112
0.867	103.112		0.867	103.112		0.867	103.112
0.868	103.112		0.868	103.112		0.868	103.112
0.87	103.112		0.87	103.112		0.87	103.112
0.872	103.112		0.872	103.112		0.872	103.112
0.873	103.112		0.873	103.112		0.873	103.112
0.875	103.112		0.875	103.112		0.875	103.112
0.877	103.112		0.877	103.112		0.877	103.112
0.878	103.112		0.878	103.112		0.878	103.112
0.88	103.112		0.88	103.112		0.88	103.112
0.882	103.112		0.882	103.112		0.882	103.112
0.883	103.112		0.883	103.112		0.883	103.112
0.885	103.112		0.885	103.112		0.885	103.112
0.887	103.112		0.887	103.112		0.887	103.112
0.888	103.112		0.888	103.112		0.888	103.112
0.89	103.112		0.89	103.112		0.89	103.112
0.892	103.112		0.892	103.112		0.892	103.112
0.893	103.112		0.893	103.112		0.893	103.112
0.895	103.112		0.895	103.112		0.895	103.112
0.897	103.112		0.897	103.112		0.897	103.112
0.898	103.112		0.898	103.112		0.898	103.112
0.9	103.112		0.9	103.112		0.9	103.112
0.902	103.112		0.902	103.112		0.902	103.112
0.903	103.112		0.903	103.112		0.903	103.112
0.905	103.112		0.905	103.112		0.905	103.112
0.907	103.112		0.907	103.112		0.907	103.112
0.908	103.112		0.908	103.112		0.908	103.112
0.91	103.112		0.91	103.112		0.91	103.112
0.912	103.112		0.912	103.112		0.912	103.112
0.913	103.112		0.913	103.112		0.913	103.112
0.915	103.112		0.915	103.112		0.915	103.112
0.917	103.112		0.917	103.112		0.917	103.112
0.918	103.112		0.918	103.112		0.918	103.112
0.92	103.112		0.92	103.112		0.92	103.112
0.922	103.112		0.922	103.112		0.922	103.112
0.923	103.112		0.923	103.112		0.923	103.112
0.925	103.112		0.925	103.112		0.925	103.112
0.927	103.112		0.927	103.112		0.927	103.112
0.928	103.112		0.928	103.112		0.928	103.112
0.93	103.112		0.93	103.112		0.93	103.112
0.932	103.112		0.932	103.112		0.932	103.112
0.933	103.112		0.933	103.112		0.933	103.112
0.935	103.112		0.935	103.112		0.935	103.112
0.937	103.112		0.937	103.112		0.937	103.112
0.938	103.112		0.938	103.112		0.938	103.112
0.94	103.112		0.94	103.112		0.94	103.112
0.942	103.112		0.942	103.112		0.942	103.112
0.943	103.112		0.943	103.112		0.943	103.112
0.945	103.112		0.945	103.112		0.945	103.112
0.947	103.112		0.947	103.112		0.947	103.112
0.948	103.112		0.948	103.112		0.948	103.112
0.95	103.112		0.95	103.112		0.95	103.112
0.952	103.112		0.952	103.112		0.952	103.112
0.953	103.112		0.953	103.112		0.953	103.112
0.955	103.112		0.955	103.112		0.955	103.112
0.957	103.112		0.957	103.112		0.957	103.112
0.958	103.112		0.958	103.112		0.958	103.112
0.96	103.112		0.96	103.112		0.96	103.112
0.962	103.112		0.962	103.112		0.962	103.112
0.963	103.112		0.963	103.112		0.963	103.112
0.965	103.112		0.965	103.112		0.965	103.112
0.967	103.112		0.967	103.112		0.967	103.112
0.968	103.112		0.968	103.112		0.968	103.112
0.97	103.112		0.97	103.112		0.97	103.112
0.972	103.112		0.972	103.112		0.972	103.112
0.973	103.112		0.973	103.112		0.973	103.112
0.975	103.112		0.975	103.112		0.975	103.112
0.977	103.112		0.977	103.112		0.977	103.112
0.978	103.112		0.978	103.112		0.978	103.112
0.98	103.112		0.98	103.112		0.98	103.112
0.982	103.112		0.982	103.112		0.982	103.112
0.983	103.112		0.983	103.112		0.983	103.112
0.985	103.112		0.985	103.112		0.985	103.112
0.987	103.112		0.987	103.112		0.987	103.112
0.988	103.112		0.988	103.112		0.988	103.112
0.99	103.112		0.99	103.112		0.99	103.112
0.992	103.112		0.992	103.112		0.992	103.112
0.993	103.112		0.993	103.112		0.993	103.112
0.995	103.112		0.995	103.112		0.995	103.112
0.997	103.112		0.997	103.112		0.997	103.112
0.998	103.112		0.998	103.112		0.998	103.112
1	103.112		1	103.112		1	103.112
1.002	103.112		1.002	103.112		1.002	103.112
1.003	103.112		1.003	103.112		1.003	103.112
1.005	103.112		1.005	103.112		1.005	103.112
1.007	103.112		1.007	103.112		1.007	103.112
1.008	103.112		1.008	103.112		1.008	103.112
1.01	103.112		1.01	103.112		1.01	103.112
1.012	103.112		1.012	103.112		1.012	103.112
1.013	103.112		1.013	103.112		1.013	103.112
1.015	103.112		1.015	103.112		1.015	103.112
1.017	103.112		1.017	103.112		1.017	103.112
1.018	103.112		1.018	103.112		1.018	103.112
1.02	103.112		1.02	103.112		1.02	103.112
1.022	103.112		1.022	103.112		1.022	103.112
1.023	103.112		1.023	103.112		1.023	103.112
1.025	103.112		1.025	103.112		1.025	103.112
1.027	103.112		1.027	103.112		1.027	103.112
1.028	103.112		1.028	103.112		1.028	103.112
1.03	103.112		1.03	103.112		1.03	103.112
1.032	103.112		1.032	103.112		1.032	103.112
1.033	103.112		1.033	103.112		1.033	103.112
1.035	103.112		1.035	103.112		1.035	103.112
1.037	103.112		1.037	103.112		1.037	103.112
1.038	103.112		1.038	103.112		1.038	103.112
1.04	103.112		1.04	103.112		1.04	103.112
1.042	103.112		1.042	103.112		1.042	103.112
1.043	103.112		1.043	103.112		1.043	103.112
1.045	103.112		1.045	103.112		1.045	103.112
1.047	103.112		1.047	103.112		1.047	103.112
1.048	103.112		1.048	103.112		1.048	103.112
1.05	103.112		1.05	103.112		1.05	103.112
1.052	103.112		1.052	103.112		1.052	103.112
1.053	103.112		1.053	103.112		1.053	103.112
1.055	103.112		1.055	103.112		1.055	103.112
1.057	103.112		1.057	103.112		1.057	103.112
1.058	103.112		1.058	103.112		1.058	103.112
1.06	103.112		1.06	103.112		1.06	103.112
1.062	103.112		1.062	103.112		1.062	103.112
1.063	103.112		1.063	103.112		1.063	103.112
1.065	103.112		1.065	103.112		1.065	103.112
1.067	103.112		1.067	103.112		1.067	103.112
1.068	103.112		1.068	103.112		1.068	103.112
1.07	103.112		1.07	103.112		1.07	103.112
1.072	103.112		1.072	103.112		1.072	103.112
1.073	103.112		1.073	103.112		1.073	103.112
1.075	103.112		1.075	103.112		1.075	103.112
1.077	103.112		1.077	103.112		1.077	103.112
1.078	103.112		1.078	103.112		1.078	103.112
1.08	103.112		1.08	103.112		1.08	103.112
1.082	103.112		1.082	103.112		1.082	103.112
1.083	103.112		1.083	103.112		1.083	103.112
1.085	103.112		1.085	103.112		1.085	103.112
1.087	103.112		1.087	103.112		1.087	103.112
1.088	103.112		1.088	103.112		1.088	103.112
1.09	103.112		1.09	103.112		1.09	103.112
1.092	103.112		1.092	103.112		1.092	103.112
1.093	103.112		1.093	103.112		1.093	103.112
1.095	103.112		1.095	103.112		1.095	103.112
1.097	103.112		1.097	103.112		1.097	103.112
1.098	103.112		1.098	103.112		1.098	103.112
1.1	103.112		1.1	103.112		1.1	103.112
1.102	103.112		1.102	103.112		1.102	103.112
1.103	103.112		1.103	103.112		1.103	103.112
1.105	103.112		1.105	103.112		1.105	103.112
1.107	103.112		1.107	103.112		1.107	103.112
1.108	103.112		1.108	103.112		1.108	103.112
1.11	103.112		1.11	103.112		1.11	103.112
1.112	103.112		1.112	103.112		1.112	103.112
1.113	103.112		1.113	103.112		1.113	103.112
1.115	103.112		1.115	103.112		1.115	103.112
1.117	103.112		1.117	103.112		1.117	103.112
1.118	103.112		1.118	103.112		1.118	103.112
1.12	103.112		1.12	103.112		1.12	103.112
1.122	103.112		1.122	103.112		1.122	103.112
1.123	103.112		1.123	103.112		1.123	103.112
1.125	103.112		1.125	103.112		1.125	103.112
1.127	103.112		1.127	103.112		1.127	103.112
1.128	103.112		1.128	103.112		1.128	103.112
1.13	103.112		1.13	103.112		1.13	103.112
1.132	103.112		1.132	103.112		1.132	103.112
1.133	103.112		1.133	103.112		1.133	103.112
1.135	103.112		1.135	103.112		1.135	103.112
1.137	103.112		1.137	103.112		1.137	103.112
1.138	103.112		1.138	103.112		1.138	103.112
1.14	103.112		1.14	103.112		1.14	103.112
1.142	103.112		1.142	103.112		1.142	103.112
1.143	103.112		1.143	103.112		1.143	103.112
1.145	103.112		1.145	103.112		1.145	103.112
1.147	103.112		1.147	103.112		1.147	103.112
1.148	103.112		1.148	103.112		1.148	103.112
1.15	103.112		1.15	103.112		1.15	103.112
1.152	103.112		1.152	103.112		1.152	103.112
1.153	103.112		1.153	103.112		1.153	103.112
1.155	103.112		1.155	103.112		1.155	103.112
1.157	103.112		1.157	103.112		1.157	103.112
1.158	103.112		1.158	103.112		1.158	103.112
1.16	103.112		1.16	103.112		1.16	103.112
1.162	103.112		1.162	103.112		1.162	103.112
1.163	103.112		1.163	103.112		1.163	103.112
1.165	103.112		1.165	103.112		1.165	103.112
1.167	103.112		1.167	103.112		1.167	103.112
1.168	103.112		1.168	103.112		1.168	103.112
1.17	103.112		1.17	103.112		1.17	103.112
1.172	103.112		1.172	103.112		1.172	103.112
1.173	103.112		1.173	103.112		1.173	103.112
1.175	103.112		1.175	103.112		1.175	103.112
1.177	103.112		1.177	103.112		1.177	103.112
1.178	103.112		1.178	103.112		1.178	103.112
1.18	103.112		1.18	103.112		1.18	103.112
1.182	103.112		1.182	103.112		1.182	103.112
1.183	103.112		1.183	103.112		1.183	103.112
1.185	103.112		1.185	103.112		1.185	103.112
1.187	103.112		1.187	103.112		1.187	103.112
1.188	103.112		1.188	103.112		1.188	103.112
1.19	103.112		1.19	103.112		1.19	103.112
1.192	103.112		1.192	103.112		1.192	103.112
1.193	103.112		1.193	103.112		1.193	103.112
1.195	103.112		1.195	103.112		1.195	103.112
1.197	103.112		1.197	103.112		1.197	103.112
1.198	103.112		1.198	103.112		1.198	103.112
1.2	103.112		1.2	103.112		1.2	103.112
1.202	103.112		1.202	103.112		1.202	103.112
1.203	103.112		1.203	103.112		1.203	103.112
1.205	103.112		1.205	103.112		1.205	103.112
1.207	103.112		1.207	103.112		1.207	103.112
1.208	103.112		1.208	103.112		1.208	103.112
1.21	103.112		1.21	103.112		1.21	103.112
1.212	103.112		1.212	103.112		1.212	103.112
1.213	103.112		1.213	103.112		1.213	103.112
1.215	103.112		1.215	103.112		1.215	103.112
1.217	103.112		1.217	103.112		1.217	103.112
1.218	103.112		1.218	103.112		1.218	103.112
1.22	103.112		1.22	103.112		1.22	103.112
1.222	103.112		1.222	103.112		1.222	103.112
1.223	102.25		1.223	103.112		1.223	103.112
1.225	100.75		1.225	103.112		1.225	103.112
1.227	99.2876		1.227	103.112		1.227	103.112
1.228	97.7878		1.228	103.112		1.228	103.112
1.23	96.3255		1.23	103.112		1.23	103.112
1.232	94.8256		1.232	103.112		1.232	103.112
1.233	93.3633		1.233	103.112		1.233	103.112
1.235	91.901		1.235	103.112		1.235	103.112
1.237	90.4387		1.237	103.112		1.237	103.112
1.238	88.9764		1.238	103.112		1.238	103.112
1.24	87.5516		1.24	103.112		1.24	103.112
1.242	86.1267		1.242	103.112		1.242	103.112
1.243	84.7019		1.243	103.112		1.243	103.112
1.245	83.2771		1.245	103.112		1.245	103.112
1.247	81.8898		1.247	103.112		1.247	103.112
1.248	80.5399		1.248	103.112		1.248	103.112
1.25	79.1526		1.25	103.112		1.25	103.112
1.252	77.8028		1.252	103.112		1.252	103.112
1.253	76.4904		1.253	103.112		1.253	103.112
1.255	75.1781		1.255	103.112		1.255	103.112
1.257	73.8658		1.257	103.112		1.257	103.112
1.258	72.5909		1.258	103.112		1.258	103.112
1.26	71.3536		1.26	103.112		1.26	103.112
1.262	70.1162		1.262	103.112		1.262	103.112
1.263	68.9164		1.263	103.112		1.263	103.112
1.265	67.7165		1.265	103.112		1.265	103.112
1.267	66.5167		1.267	103.112		1.267	103.112
1.268	65.3918		1.268	103.112		1.268	103.112
1.27	64.267		1.27	103.112		1.27	103.112
1.272	63.1421		1.272	103.112		1.272	103.112
1.273	62.0547		1.273	103.112		1.273	103.112
1.275	61.0049		1.275	103.112		1.275	103.112
1.277	59.955		1.277	103.112		1.277	103.112
1.278	58.9426		1.278	103.112		1.278	103.112
1.28	57.9303		1.28	103.112		1.28	103.112
1.282	56.9554		1.282	103.112		1.282	103.112
1.283	56.018		1.283	103.112		1.283	103.112
1.285	55.0806		1.285	103.112		1.285	103.112
1.287	54.1807		1.287	103.112		1.287	103.112
1.288	53.2808		1.288	103.075		1.288	103.112
1.29	52.4184		1.29	101.65		1.29	103.112
1.292	51.5561		1.292	100.188		1.292	103.112
1.293	50.7312		1.293	98.7627		1.293	103.112
1.295	49.9063		1.295	97.3003		1.295	103.112
1.297	49.1189		1.297	95.8755		1.297	103.112
1.298	48.3689		1.298	94.4132		1.298	103.112
1.3	47.5816		1.3	92.9884		1.3	103.112
1.302	46.8691		1.302	91.5261		1.302	103.112
1.303	46.1567		1.303	90.1012		1.303	103.112
1.305	45.4443		1.305	88.6389		1.305	103.112
1.307	44.7319		1.307	87.2141		1.307	103.112
1.308	44.057		1.308	85.7893		1.308	103.112
1.31	43.4196		1.31	84.3645		1.31	103.112
1.312	42.7822		1.312	82.9771		1.312	103.112
1.313	42.1447		1.313	81.5523		1.313	103.112
1.315	41.5448		1.315	80.165		1.315	103.112
1.317	40.9449		1.317	78.8152		1.317	103.112
1.318	40.345		1.318	77.4653		1.318	102.925
1.32	39.7825		1.32	76.1155		1.32	101.762
1.322	39.2201		1.322	74.7657		1.322	100.637
1.323	38.6577		1.323	73.4908		1.323	99.5126
1.325	38.1327		1.325	72.1785		1.325	98.3877
1.327	37.6078		1.327	70.9036		1.327	97.3003
1.328	37.0829		1.328	69.6663		1.328	96.2505
1.33	36.5579		1.33	68.429		1.33	95.2006
1.332	36.0705		1.332	67.2291		1.332	94.1507
1.333	35.5831		1.333	66.0292		1.333	93.1384
1.335	35.0956		1.335	64.8669		1.335	92.1635
1.337	34.6082		1.337	63.7045		1.337	91.1886
1.338	34.1207		1.338	62.5797		1.338	90.2137
1.34	33.6333		1.34	61.4923		1.34	89.2763
1.342	33.1833		1.342	60.4049		1.342	88.339
1.343	32.7334		1.343	59.3551		1.343	87.4391
1.345	32.2835		1.345	58.3052		1.345	86.5392
1.347	31.8335		1.347	57.2928		1.347	85.6768
1.348	31.3836		1.348	56.318		1.348	84.7769
1.35	30.9336		1.35	55.3431		1.35	83.952
1.352	30.4837		1.352	54.4057		1.352	83.1271
1.353	30.0712		1.353	53.4683		1.353	82.3022
1.355	29.6213		1.355	52.5309		1.355	81.4773
1.357	29.2089		1.357	51.6685		1.357	80.6899
1.358	28.7964		1.358	50.7687		1.358	79.9025
1.36	28.3839		1.36	49.9438		1.36	79.1151
1.362	27.9715		1.362	49.0814		1.362	78.3652
1.363	27.5591		1.363	48.2565		1.363	77.6153
1.365	27.1466		1.365	47.4691		1.365	76.9029
1.367	26.7342		1.367	46.6817		1.367	76.153
1.368	26.3217		1.368	45.9318		1.368	75.4406
1.37	25.9468		1.37	45.1818		1.37	74.7657
1.372	25.5343		1.372	44.432		1.372	74.0907
1.373	25.1594		1.373	43.7195		1.373	73.3783
1.375	24.7469		1.375	43.0071		1.375	72.7409
1.377	24.3719		1.377	42.3322		1.377	72.066
1.378	23.997		1.378	41.6573		1.378	71.4286
1.38	23.5846		1.38	41.0199		1.38	70.7912
1.382	23.2096		1.382	40.3824		1.382	70.1912
1.383	22.8346		1.383	39.7825		1.383	69.5538
1.385	22.4597		1.385	39.1451		1.385	68.9539
1.387	22.0847		1.387	38.5452		1.387	68.354
1.388	21.7098		1.388	37.9828		1.388	67.7915
1.39	21.3348		1.39	37.4203		1.39	67.1916
1.392	20.9974		1.392	36.8579		1.392	66.6292
1.393	20.6224		1.393	36.333		1.393	66.0667
1.395	20.2475		1.395	35.808		1.395	65.5418
1.397	19.91		1.397	35.2831		1.397	64.9794
1.398	19.5351		1.398	34.7957		1.398	64.4544
1.4	19.1976		1.4	34.3082		1.4	63.9295
1.402	18.8226		1.402	33.8208		1.402	63.4046
1.403	18.4852		1.403	33.3333		1.403	62.8796
1.405	18.1477		1.405	32.8834		1.405	62.3922
1.407	17.8103		1.407	32.4334		1.407	61.9048
1.408	17.4728		1.408	32.021		1.408	61.4173
1.41	17.1354		1.41	31.6086		1.41	60.9299
1.412	16.7979		1.412	31.1961		1.412	60.4424
1.413	16.4604		1.413	30.8211		1.413	59.955
1.415	16.123		1.415	30.4462		1.415	59.5051
1.417	15.7855		1.417	30.0338		1.417	59.0551
1.418	15.4856		1.418	29.6588		1.418	58.6052
1.42	15.1481		1.42	29.2838		1.42	58.1927
1.422	14.8481		1.422	28.9464		1.422	57.7428
1.423	14.5107		1.423	28.5714		1.423	57.3303
1.425	14.2107		1.425	28.234		1.425	56.9179
1.427	13.9108		1.427	27.8965		1.427	56.5054
1.428	13.6108		1.428	27.5591		1.428	56.093
1.43	13.2733		1.43	27.2591		1.43	55.718
1.432	12.9734		1.432	26.9216		1.432	55.3056
1.433	12.6734		1.433	26.6217		1.433	54.9306
1.435	12.4109		1.435	26.3217		1.435	54.5932
1.437	12.111		1.437	26.0218		1.437	54.2182
1.438	11.811		1.438	25.7593		1.438	53.8433
1.44	11.5111		1.44	25.4593		1.44	53.5058
1.442	11.2486		1.442	25.1969		1.442	53.1683
1.443	10.9486		1.443	24.8969		1.443	52.8309
1.445	10.6862		1.445	24.6344		1.445	52.4934
1.447	10.4237		1.447	24.3719		1.447	52.1935
1.448	10.1612		1.448	24.1095		1.448	51.856
1.45	9.89876		1.45	23.847		1.45	51.5561
1.452	9.6363		1.452	23.5846		1.452	51.2561
1.453	9.37383		1.453	23.3221		1.453	50.9561
1.455	9.11136		1.455	23.0596		1.455	50.6562
1.457	8.84889		1.457	22.7971		1.457	50.3562
1.458	8.58643		1.458	22.5722		1.458	50.0937
1.46	8.32396		1.46	22.3097		1.46	49.7938
1.462	8.06149		1.462	22.0472		1.462	49.5313
1.463	7.83652		1.463	21.8223		1.463	49.2688
1.465	7.57405		1.465	21.5598		1.465	49.0064
1.467	7.34908		1.467	21.3348		1.467	48.7439
1.468	7.08661		1.468	21.0724		1.468	48.5189
1.47	6.86164		1.47	20.8474		1.47	48.2565
1.472	6.63667		1.472	20.6224		1.472	48.0315
1.473	6.4117		1.473	20.36		1.473	47.8065
1.475	6.18673		1.475	20.135		1.475	47.5441
1.477	5.96176		1.477	19.91		1.477	47.3191
1.478	5.73678		1.478	19.685		1.478	47.0941
1.48	5.51181		1.48	19.4601		1.48	46.9066
1.482	5.28684		1.482	19.2351		1.482	46.6817
1.483	5.09936		1.483	19.0101		1.483	46.4567
1.485	4.87439		1.485	18.8226		1.485	46.2692
1.487	4.68691		1.487	18.5977		1.487	46.0442
1.488	4.46194		1.488	18.3727		1.488	45.8568
1.49	4.27447		1.49	18.1477		1.49	45.6693
1.492	4.04949		1.492	17.9602		1.492	45.4443
1.493	3.86202		1.493	17.7353		1.493	45.2568
1.495	3.67454		1.495	17.5478		1.495	45.0694
1.497	3.48706		1.497	17.3228		1.497	44.8819
1.498	3.29959		1.498	17.1354		1.498	44.6944
1.5	3.11211		1.5	16.9104		1.5	44.5444
1.502	2.92463		1.502	16.7229		1.502	44.357
1.503	2.73716		1.503	16.4979		1.503	44.1695
1.505	2.54968		1.505	16.3105		1.505	43.982
1.507	2.3997		1.507	16.0855		1.507	43.832
1.508	2.21222		1.508	15.898		1.508	43.6445
1.51	2.02475		1.51	15.7105		1.51	43.4946
1.512	1.87477		1.512	15.5231		1.512	43.3071
1.513	1.72478		1.513	15.2981		1.513	43.1571
1.515	1.53731		1.515	15.1106		1.515	42.9696
1.517	1.38733		1.517	14.9231		1.517	42.8197
1.518	1.23734		1.518	14.7357		1.518	42.6697
1.52	1.08736		1.52	14.5482		1.52	42.4822
1.522	0.899887		1.522	14.3607		1.522	42.3322
1.523	0.749906		1.523	14.1732		1.523	42.1822
1.525	0.599925		1.525	13.9857		1.525	42.0322
1.527	0.487439		1.527	13.7983		1.527	41.8448
1.528	0.337458		1.528	13.6108		1.528	41.6948
1.53	0.187477		1.53	13.4233		1.53	41.5448
1.532	0.0374953		1.532	13.2358		1.532	41.3948
1.533	-0.0374953		1.533	13.0484		1.533	41.2448
1.535	-0.187477		1.535	12.8609		1.535	41.0949
1.537	-0.299963		1.537	12.6734		1.537	40.9449
1.538	-0.449944		1.538	12.5234		1.538	40.7574
1.54	-0.56243		1.54	12.336		1.54	40.6449
1.542	-0.712411		1.542	12.1485		1.542	40.4574
1.543	-0.824897		1.543	11.9985		1.543	40.3075
1.545	-0.937383		1.545	11.811		1.545	40.1575
1.547	-1.04987		1.547	11.661		1.547	40.0075
1.548	-1.19985		1.548	11.4736		1.548	39.8575
1.55	-1.31234		1.55	11.3236		1.55	39.7075
1.552	-1.42482		1.552	11.1361		1.552	39.5576
1.553	-1.49981		1.553	10.9861		1.553	39.4076
1.555	-1.6123		1.555	10.8361		1.555	39.2576
1.557	-1.72478		1.557	10.6487		1.557	39.1076
1.558	-1.83727		1.558	10.4987		1.558	38.9576
1.56	-1.94976		1.56	10.3487		1.56	38.8077
1.562	-2.02475		1.562	10.1987		1.562	38.6577
1.563	-2.13723		1.563	10.0487		1.563	38.5077
1.565	-2.24972		1.565	9.86127		1.565	38.3577
1.567	-2.32471		1.567	9.71129		1.567	38.2077
1.568	-2.3997		1.568	9.56131		1.568	38.0577
1.57	-2.51219		1.57	9.41132		1.57	37.9078
1.572	-2.58718		1.572	9.26134		1.572	37.7578
1.573	-2.66217		1.573	9.11136		1.573	37.6078
1.575	-2.73716		1.575	8.96138		1.575	37.4578
1.577	-2.81215		1.577	8.8114		1.577	37.3453
1.578	-2.88714		1.578	8.66142		1.578	37.1953
1.58	-2.96213		1.58	8.54893		1.58	37.0454
1.582	-2.99962		1.582	8.39895		1.582	36.8954
1.583	-3.07462		1.583	8.24897		1.583	36.7454
1.585	-3.14961		1.585	8.09899		1.585	36.5954
1.587	-3.1871		1.587	7.94901		1.587	36.4829
1.588	-3.26209		1.588	7.83652		1.588	36.333
1.59	-3.29959		1.59	7.68654		1.59	36.183
1.592	-3.33708		1.592	7.53656		1.592	36.033
1.593	-3.37458		1.593	7.42407		1.593	35.883
1.595	-3.41207		1.595	7.27409		1.595	35.7705
1.597	-3.44957		1.597	7.1616		1.597	35.6206
1.598	-3.48706		1.598	7.01162		1.598	35.4706
1.6	-3.52456		1.6	6.89914		1.6	35.3206
1.602	-3.52456		1.602	6.74916		1.602	35.2081
1.603	-3.56205		1.603	6.63667		1.603	35.0581
1.605	-3.59955		1.605	6.48669		1.605	34.9081
1.607	-3.59955		1.607	6.3742		1.607	34.7957
1.608	-3.59955		1.608	6.26172		1.608	34.6457
1.61	-3.59955		1.61	6.11174		1.61	34.4957
1.612	-3.59955		1.612	5.99925		1.612	34.3832
1.613	-3.59955		1.613	5.88676		1.613	34.2332
1.615	-3.56205		1.615	5.77428		1.615	34.1207
1.617	-3.56205		1.617	5.6243		1.617	33.9708
1.618	-3.52456		1.618	5.51181		1.618	33.8583
1.62	-3.52456		1.62	5.39933		1.62	33.7083
1.622	-3.48706		1.622	5.28684		1.622	33.5958
1.623	-3.44957		1.623	5.17435		1.623	33.4833
1.625	-3.41207		1.625	5.06187		1.625	33.3333
1.627	-3.37458		1.627	4.94938		1.627	33.2208
1.628	-3.33708		1.628	4.8369		1.628	33.0709
1.63	-3.29959		1.63	4.72441		1.63	32.9584
1.632	-3.2246		1.632	4.61192		1.632	32.8459
1.633	-3.14961		1.633	4.53693		1.633	32.7334
1.635	-3.11211		1.635	4.42445		1.635	32.5834
1.637	-3.03712		1.637	4.31196		1.637	32.4709
1.638	-2.96213		1.638	4.19947		1.638	32.3585
1.64	-2.88714		1.64	4.08699		1.64	32.246
1.642	-2.81215		1.642	4.012		1.642	32.1335
1.643	-2.69966		1.643	3.89951		1.643	31.9835
1.645	-2.62467		1.645	3.78703		1.645	31.871
1.647	-2.51219		1.647	3.71204		1.647	31.7585
1.648	-2.3997		1.648	3.59955		1.648	31.646
1.65	-2.32471		1.65	3.48706		1.65	31.5336
1.652	-2.21222		1.652	3.41207		1.652	31.4211
1.653	-2.06224		1.653	3.29959		1.653	31.3086
1.655	-1.94976		1.655	3.2246		1.655	31.1961
1.657	-1.83727		1.657	3.11211		1.657	31.0836
1.658	-1.72478		1.658	3.03712		1.658	31.0086
1.66	-1.5748		1.66	2.92463		1.66	30.8961
1.662	-1.42482		1.662	2.84964		1.662	30.7837
1.663	-1.31234		1.663	2.77465		1.663	30.6712
1.665	-1.16236		1.665	2.66217		1.665	30.5587
1.667	-1.01237		1.667	2.58718		1.667	30.4462
1.668	-0.862392		1.668	2.51219		1.668	30.3337
1.67	-0.712411		1.67	2.4372		1.67	30.2587
1.672	-0.56243		1.672	2.32471		1.672	30.1462
1.673	-0.412448		1.673	2.24972		1.673	30.0338
1.675	-0.262467		1.675	2.17473		1.675	29.9588
1.677	-0.112486		1.677	2.09974		1.677	29.8463
1.678	0		1.678	2.02475		1.678	29.7338
1.68	0.149981		1.68	1.94976		1.68	29.6588
1.682	0.299963		1.682	1.87477		1.682	29.5463
1.683	0.487439		1.683	1.79977		1.683	29.4713
1.685	0.63742		1.685	1.72478		1.685	29.3588
1.687	0.787402		1.687	1.68729		1.687	29.2838
1.688	0.974878		1.688	1.6123		1.688	29.1714
1.69	1.12486		1.69	1.53731		1.69	29.0964
1.692	1.27484		1.692	1.46232		1.692	28.9839
1.693	1.42482		1.693	1.42482		1.693	28.9089
1.695	1.6123		1.695	1.34983		1.695	28.7964
1.697	1.76228		1.697	1.31234		1.697	28.7214
1.698	1.91226		1.698	1.23734		1.698	28.6464
1.7	2.06224		1.7	1.19985		1.7	28.5339
1.702	2.21222		1.702	1.16236		1.702	28.4589
1.703	2.3622		1.703	1.08736		1.703	28.3839
1.705	2.47469		1.705	1.04987		1.705	28.309
1.707	2.62467		1.707	1.01237		1.707	28.1965
1.708	2.77465		1.708	0.974878		1.708	28.1215
1.71	2.88714		1.71	0.899887		1.71	28.0465
1.712	2.99962		1.712	0.862392		1.712	27.9715
1.713	3.14961		1.713	0.824897		1.713	27.859
1.715	3.26209		1.715	0.824897		1.715	27.784
1.717	3.37458		1.717	0.787402		1.717	27.709
1.718	3.48706		1.718	0.749906		1.718	27.634
1.72	3.56205		1.72	0.712411		1.72	27.5591
1.722	3.67454		1.722	0.674916		1.722	27.4466
1.723	3.74953		1.723	0.674916		1.723	27.3716
1.725	3.86202		1.725	0.63742		1.725	27.2966
1.727	3.93701		1.727	0.63742		1.727	27.2216
1.728	4.012		1.728	0.599925		1.728	27.1466
1.73	4.08699		1.73	0.599925		1.73	27.0716
1.732	4.16198		1.732	0.599925		1.732	26.9966
1.733	4.23697		1.733	0.56243		1.733	26.9216
1.735	4.27447		1.735	0.56243		1.735	26.8466
1.737	4.31196		1.737	0.56243		1.737	26.7717
1.738	4.38695		1.738	0.56243		1.738	26.6967
1.74	4.42445		1.74	0.56243		1.74	26.6592
1.742	4.46194		1.742	0.56243		1.742	26.5842
1.743	4.49944		1.743	0.56243		1.743	26.5092
1.745	4.49944		1.745	0.56243		1.745	26.4342
1.747	4.53693		1.747	0.599925		1.747	26.3592
1.748	4.53693		1.748	0.599925		1.748	26.3217
1.75	4.53693		1.75	0.599925		1.75	26.2467
1.752	4.53693		1.752	0.63742		1.752	26.1717
1.753	4.53693		1.753	0.63742		1.753	26.0967
1.755	4.53693		1.755	0.674916		1.755	26.0592
1.757	4.53693		1.757	0.712411		1.757	25.9842
1.758	4.49944		1.758	0.712411		1.758	25.9093
1.76	4.46194		1.76	0.749906		1.76	25.8718
1.762	4.42445		1.762	0.787402		1.762	25.7968
1.763	4.38695		1.763	0.824897		1.763	25.7218
1.765	4.34946		1.765	0.862392		1.765	25.6468
1.767	4.31196		1.767	0.899887		1.767	25.6093
1.768	4.23697		1.768	0.937383		1.768	25.5343
1.77	4.19947		1.77	0.974878		1.77	25.4968
1.772	4.12448		1.772	1.01237		1.772	25.4218
1.773	4.04949		1.773	1.08736		1.773	25.3843
1.775	3.9745		1.775	1.12486		1.775	25.3093
1.777	3.89951		1.777	1.16236		1.777	25.2718
1.778	3.78703		1.778	1.23734		1.778	25.1969
1.78	3.71204		1.78	1.27484		1.78	25.1594
1.782	3.59955		1.782	1.31234		1.782	25.0844
1.783	3.52456		1.783	1.38733		1.783	25.0469
1.785	3.41207		1.785	1.42482		1.785	24.9719
1.787	3.29959		1.787	1.49981		1.787	24.9344
1.788	3.1871		1.788	1.53731		1.788	24.8969
1.79	3.07462		1.79	1.6123		1.79	24.8219
1.792	2.96213		1.792	1.68729		1.792	24.7844
1.793	2.84964		1.793	1.72478		1.793	24.7469
1.795	2.73716		1.795	1.79977		1.795	24.7094
1.797	2.62467		1.797	1.83727		1.797	24.6719
1.798	2.47469		1.798	1.91226		1.798	24.6344
1.8	2.3622		1.8	1.98725		1.8	24.5594
1.802	2.21222		1.802	2.02475		1.802	24.5219
1.803	2.09974		1.803	2.09974		1.803	24.4844
1.805	1.94976		1.805	2.17473		1.805	24.4469
1.807	1.79977		1.807	2.21222		1.807	24.4469
1.808	1.68729		1.808	2.28721		1.808	24.4094
1.81	1.53731		1.81	2.3622		1.81	24.3719
1.812	1.38733		1.812	2.3997		1.812	24.3345
1.813	1.23734		1.813	2.47469		1.813	24.297
1.815	1.12486		1.815	2.54968		1.815	24.2595
1.817	0.974878		1.817	2.58718		1.817	24.2595
1.818	0.824897		1.818	2.66217		1.818	24.222
1.82	0.674916		1.82	2.69966		1.82	24.222
1.822	0.524934		1.822	2.77465		1.822	24.1845
1.823	0.374953		1.823	2.81215		1.823	24.1845
1.825	0.224972		1.825	2.88714		1.825	24.147
1.827	0.0749906		1.827	2.92463		1.827	24.147
1.828	-0.0374953		1.828	2.99962		1.828	24.147
1.83	-0.187477		1.83	3.03712		1.83	24.1095
1.832	-0.337458		1.832	3.07462		1.832	24.1095
1.833	-0.487439		1.833	3.14961		1.833	24.1095
1.835	-0.63742		1.835	3.1871		1.835	24.1095
1.837	-0.787402		1.837	3.2246		1.837	24.1095
1.838	-0.937383		1.838	3.26209		1.838	24.1095
1.84	-1.08736		1.84	3.33708		1.84	24.1095
1.842	-1.23734		1.842	3.37458		1.842	24.1095
1.843	-1.38733		1.843	3.41207		1.843	24.147
1.845	-1.53731		1.845	3.41207		1.845	24.147
1.847	-1.68729		1.847	3.44957		1.847	24.1845
1.848	-1.83727		1.848	3.48706		1.848	24.1845
1.85	-1.98725		1.85	3.52456		1.85	24.222
1.852	-2.13723		1.852	3.56205		1.852	24.2595
1.853	-2.28721		1.853	3.59955		1.853	24.297
1.855	-2.4372		1.855	3.59955		1.855	24.297
1.857	-2.58718		1.857	3.63705		1.857	24.3345
1.858	-2.73716		1.858	3.63705		1.858	24.4094
1.86	-2.88714		1.86	3.67454		1.86	24.4469
1.862	-3.03712		1.862	3.67454		1.862	24.4844
1.863	-3.14961		1.863	3.71204		1.863	24.5219
1.865	-3.29959		1.865	3.71204		1.865	24.5969
1.867	-3.44957		1.867	3.71204		1.867	24.6344
1.868	-3.59955		1.868	3.71204		1.868	24.7094
1.87	-3.71204		1.87	3.71204		1.87	24.7844
1.872	-3.86202		1.872	3.71204		1.872	24.8219
1.873	-4.012		1.873	3.71204		1.873	24.8969
1.875	-4.12448		1.875	3.71204		1.875	24.9719
1.877	-4.27447		1.877	3.67454		1.877	25.0469
1.878	-4.38695		1.878	3.67454		1.878	25.1219
1.88	-4.53693		1.88	3.67454		1.88	25.2343
1.882	-4.68691		1.882	3.63705		1.882	25.3093
1.883	-4.7994		1.883	3.63705		1.883	25.3843
1.885	-4.91189		1.885	3.59955		1.885	25.4968
1.887	-5.06187		1.887	3.56205		1.887	25.5718
1.888	-5.17435		1.888	3.52456		1.888	25.6843
1.89	-5.28684		1.89	3.48706		1.89	25.7968
1.892	-5.43682		1.892	3.44957		1.892	25.8718
1.893	-5.54931		1.893	3.41207		1.893	25.9842
1.895	-5.66179		1.895	3.37458		1.895	26.0967
1.897	-5.77428		1.897	3.33708		1.897	26.2092
1.898	-5.88676		1.898	3.26209		1.898	26.3217
1.9	-5.99925		1.9	3.2246		1.9	26.4342
1.902	-6.11174		1.902	3.14961		1.902	26.5842
1.903	-6.22422		1.903	3.11211		1.903	26.6967
1.905	-6.33671		1.905	3.03712		1.905	26.8091
1.907	-6.44919		1.907	2.96213		1.907	26.9591
1.908	-6.56168		1.908	2.88714		1.908	27.0716
1.91	-6.67417		1.91	2.81215		1.91	27.2216
1.912	-6.78665		1.912	2.73716		1.912	27.3341
1.913	-6.89914		1.913	2.66217		1.913	27.4841
1.915	-7.01162		1.915	2.58718		1.915	27.5966
1.917	-7.08661		1.917	2.51219		1.917	27.7465
1.918	-7.1991		1.918	2.3997		1.918	27.8965
1.92	-7.31159		1.92	2.32471		1.92	28.009
1.922	-7.38658		1.922	2.24972		1.922	28.159
1.923	-7.49906		1.923	2.13723		1.923	28.309
1.925	-7.57405		1.925	2.02475		1.925	28.4215
1.927	-7.68654		1.927	1.94976		1.927	28.5714
1.928	-7.76153		1.928	1.83727		1.928	28.7214
1.93	-7.87402		1.93	1.72478		1.93	28.8339
1.932	-7.94901		1.932	1.6123		1.932	28.9839
1.933	-8.06149		1.933	1.53731		1.933	29.1339
1.935	-8.13648		1.935	1.42482		1.935	29.2838
1.937	-8.21147		1.937	1.31234		1.937	29.3963
1.938	-8.32396		1.938	1.19985		1.938	29.5463
1.94	-8.39895		1.94	1.04987		1.94	29.6588
1.942	-8.47394		1.942	0.937383		1.942	29.8088
1.943	-8.54893		1.943	0.824897		1.943	29.9588
1.945	-8.62392		1.945	0.712411		1.945	30.0712
1.947	-8.69891		1.947	0.56243		1.947	30.1837
1.948	-8.8114		1.948	0.449944		1.948	30.3337
1.95	-8.88639		1.95	0.337458		1.95	30.4462
1.952	-8.96138		1.952	0.187477		1.952	30.5587
1.953	-8.99887		1.953	0.0749906		1.953	30.7087
1.955	-9.07387		1.955	-0.0374953		1.955	30.8211
1.957	-9.14886		1.957	-0.149981		1.957	30.9336
1.958	-9.22385		1.958	-0.299963		1.958	31.0461
1.96	-9.29884		1.96	-0.412448		1.96	31.1586
1.962	-9.37383		1.962	-0.56243		1.962	31.2711
1.963	-9.41132		1.963	-0.674916		1.963	31.3836
1.965	-9.48631		1.965	-0.824897		1.965	31.4961
1.967	-9.56131		1.967	-0.937383		1.967	31.571
1.968	-9.5988		1.968	-1.08736		1.968	31.6835
1.97	-9.67379		1.97	-1.23734		1.97	31.7585
1.972	-9.71129		1.972	-1.34983		1.972	31.871
1.973	-9.78628		1.973	-1.49981		1.973	31.946
1.975	-9.82377		1.975	-1.64979		1.975	32.021
1.977	-9.86127		1.977	-1.76228		1.977	32.096
1.978	-9.93626		1.978	-1.91226		1.978	32.171
1.98	-9.97375		1.98	-2.06224		1.98	32.246
1.982	-10.0113		1.982	-2.17473		1.982	32.321
1.983	-10.0487		1.983	-2.32471		1.983	32.3959
1.985	-10.0862		1.985	-2.47469		1.985	32.4334
1.987	-10.1237		1.987	-2.58718		1.987	32.5084
1.988	-10.1612		1.988	-2.73716		1.988	32.5459
1.99	-10.1987		1.99	-2.88714		1.99	32.5834
1.992	-10.2362		1.992	-2.99962		1.992	32.6584
1.993	-10.2737		1.993	-3.14961		1.993	32.6959
1.995	-10.3112		1.995	-3.29959		1.995	32.6959
1.997	-10.3112		1.997	-3.41207		1.997	32.7334
1.998	-10.3487		1.998	-3.56205		1.998	32.7709
2	-10.3487		2	-3.67454		2	32.7709
2.002	-10.3862		2.002	-3.82452		2.002	32.8084
2.003	-10.3862		2.003	-3.93701		2.003	32.8084
2.005	-10.4237		2.005	-4.04949		2.005	32.8459
2.007	-10.4237		2.007	-4.19947		2.007	32.8459
2.008	-10.4237		2.008	-4.31196		2.008	32.8459
2.01	-10.4612		2.01	-4.46194		2.01	32.8459
2.012	-10.4612		2.012	-4.57443		2.012	32.8084
2.013	-10.4612		2.013	-4.68691		2.013	32.8084
2.015	-10.4612		2.015	-4.8369		2.015	32.8084
2.017	-10.4237		2.017	-4.94938		2.017	32.7709
2.018	-10.4237		2.018	-5.06187		2.018	32.7334
2.02	-10.4237		2.02	-5.21185		2.02	32.7334
2.022	-10.3862		2.022	-5.32433		2.022	32.6959
2.023	-10.3862		2.023	-5.43682		2.023	32.6584
2.025	-10.3487		2.025	-5.54931		2.025	32.6209
2.027	-10.3487		2.027	-5.66179		2.027	32.5459
2.028	-10.3112		2.028	-5.77428		2.028	32.5084
2.03	-10.2737		2.03	-5.88676		2.03	32.4709
2.032	-10.2362		2.032	-5.99925		2.032	32.3959
2.033	-10.1987		2.033	-6.11174		2.033	32.321
2.035	-10.1612		2.035	-6.22422		2.035	32.246
2.037	-10.1237		2.037	-6.33671		2.037	32.2085
2.038	-10.0862		2.038	-6.44919		2.038	32.1335
2.04	-10.0113		2.04	-6.56168		2.04	32.021
2.042	-9.97375		2.042	-6.67417		2.042	31.946
2.043	-9.89876		2.043	-6.78665		2.043	31.871
2.045	-9.82377		2.045	-6.89914		2.045	31.796
2.047	-9.78628		2.047	-7.01162		2.047	31.6835
2.048	-9.71129		2.048	-7.08661		2.048	31.6086
2.05	-9.6363		2.05	-7.1991		2.05	31.4961
2.052	-9.56131		2.052	-7.31159		2.052	31.3836
2.053	-9.44882		2.053	-7.38658		2.053	31.3086
2.055	-9.37383		2.055	-7.49906		2.055	31.1961
2.057	-9.29884		2.057	-7.61155		2.057	31.0836
2.058	-9.18635		2.058	-7.68654		2.058	30.9336
2.06	-9.11136		2.06	-7.79903		2.06	30.8211
2.062	-8.99887		2.062	-7.87402		2.062	30.7087
2.063	-8.88639		2.063	-7.9865		2.063	30.5962
2.065	-8.7739		2.065	-8.06149		2.065	30.4462
2.067	-8.66142		2.067	-8.17398		2.067	30.3337
2.068	-8.54893		2.068	-8.24897		2.068	30.1837
2.07	-8.43645		2.07	-8.32396		2.07	30.0338
2.072	-8.32396		2.072	-8.43645		2.072	29.9213
2.073	-8.21147		2.073	-8.51144		2.073	29.7713
2.075	-8.06149		2.075	-8.58643		2.075	29.6213
2.077	-7.94901		2.077	-8.66142		2.077	29.4713
2.078	-7.79903		2.078	-8.7739		2.078	29.3213
2.08	-7.64904		2.08	-8.84889		2.08	29.1714
2.082	-7.49906		2.082	-8.92388		2.082	29.0214
2.083	-7.34908		2.083	-8.99887		2.083	28.8714
2.085	-7.1991		2.085	-9.07387		2.085	28.7214
2.087	-7.04912		2.087	-9.14886		2.087	28.5339
2.088	-6.89914		2.088	-9.22385		2.088	28.3839
2.09	-6.74916		2.09	-9.29884		2.09	28.234
2.092	-6.56168		2.092	-9.37383		2.092	28.0465
2.093	-6.4117		2.093	-9.44882		2.093	27.8965
2.095	-6.22422		2.095	-9.52381		2.095	27.709
2.097	-6.03675		2.097	-9.5988		2.097	27.5591
2.098	-5.88676		2.098	-9.6363		2.098	27.4091
2.1	-5.69929		2.1	-9.71129		2.1	27.2216
2.102	-5.51181		2.102	-9.78628		2.102	27.0341
2.103	-5.32433		2.103	-9.86127		2.103	26.8841
2.105	-5.13686		2.105	-9.89876		2.105	26.6967
2.107	-4.94938		2.107	-9.97375		2.107	26.5467
2.108	-4.7619		2.108	-10.0113		2.108	26.3592
2.11	-4.53693		2.11	-10.0862		2.11	26.2092
2.112	-4.34946		2.112	-10.1612		2.112	26.0218
2.113	-4.12448		2.113	-10.1987		2.113	25.8718
2.115	-3.93701		2.115	-10.2362		2.115	25.6843
2.117	-3.71204		2.117	-10.3112		2.117	25.5343
2.118	-3.52456		2.118	-10.3487		2.118	25.3468
2.12	-3.29959		2.12	-10.3862		2.12	25.1969
2.122	-3.07462		2.122	-10.4612		2.122	25.0094
2.123	-2.88714		2.123	-10.4987		2.123	24.8594
2.125	-2.66217		2.125	-10.5362		2.125	24.6719
2.127	-2.4372		2.127	-10.5737		2.127	24.5219
2.128	-2.21222		2.128	-10.6112		2.128	24.3719
2.13	-1.98725		2.13	-10.6487		2.13	24.1845
2.132	-1.76228		2.132	-10.6862		2.132	24.0345
2.133	-1.49981		2.133	-10.7237		2.133	23.8845
2.135	-1.27484		2.135	-10.7612		2.135	23.7345
2.137	-1.04987		2.137	-10.7987		2.137	23.5846
2.138	-0.824897		2.138	-10.8361		2.138	23.3971
2.14	-0.56243		2.14	-10.8736		2.14	23.2471
2.142	-0.337458		2.142	-10.8736		2.142	23.0971
2.143	-0.112486		2.143	-10.9111		2.143	22.9471
2.145	0.112486		2.145	-10.9111		2.145	22.7971
2.147	0.337458		2.147	-10.9486		2.147	22.6472
2.148	0.56243		2.148	-10.9486		2.148	22.4972
2.15	0.824897		2.15	-10.9861		2.15	22.3472
2.152	1.04987		2.152	-10.9861		2.152	22.2347
2.153	1.27484		2.153	-10.9861		2.153	22.0847
2.155	1.53731		2.155	-11.0236		2.155	21.9348
2.157	1.76228		2.157	-11.0236		2.157	21.7848
2.158	2.02475		2.158	-11.0236		2.158	21.6723
2.16	2.24972		2.16	-11.0236		2.16	21.5223
2.162	2.47469		2.162	-11.0236		2.162	21.4098
2.163	2.69966		2.163	-10.9861		2.163	21.2598
2.165	2.96213		2.165	-10.9861		2.165	21.1474
2.167	3.1871		2.167	-10.9861		2.167	20.9974
2.168	3.41207		2.168	-10.9486		2.168	20.8849
2.17	3.63705		2.17	-10.9486		2.17	20.7349
2.172	3.89951		2.172	-10.9111		2.172	20.6224
2.173	4.12448		2.173	-10.9111		2.173	20.5099
2.175	4.34946		2.175	-10.8736		2.175	20.3974
2.177	4.57443		2.177	-10.8361		2.177	20.285
2.178	4.7994		2.178	-10.7987		2.178	20.1725
2.18	5.02437		2.18	-10.7612		2.18	20.06
2.182	5.24934		2.182	-10.7237		2.182	19.9475
2.183	5.43682		2.183	-10.6862		2.183	19.835
2.185	5.66179		2.185	-10.6487		2.185	19.7225
2.187	5.88676		2.187	-10.6112		2.187	19.6101
2.188	6.11174		2.188	-10.5362		2.188	19.4976
2.19	6.29921		2.19	-10.4987		2.19	19.3851
2.192	6.52419		2.192	-10.4237		2.192	19.3101
2.193	6.71166		2.193	-10.3487		2.193	19.1976
2.195	6.89914		2.195	-10.3112		2.195	19.1226
2.197	7.08661		2.197	-10.2362		2.197	19.0101
2.198	7.27409		2.198	-10.1612		2.198	18.9351
2.2	7.46157		2.2	-10.0862		2.2	18.8226
2.202	7.64904		2.202	-10.0113		2.202	18.7477
2.203	7.83652		2.203	-9.93626		2.203	18.6352
2.205	8.024		2.205	-9.82377		2.205	18.5602
2.207	8.21147		2.207	-9.74878		2.207	18.4852
2.208	8.36145		2.208	-9.6363		2.208	18.3727
2.21	8.54893		2.21	-9.56131		2.21	18.2977
2.212	8.69891		2.212	-9.44882		2.212	18.2227
2.213	8.84889		2.213	-9.33633		2.213	18.1477
2.215	8.99887		2.215	-9.22385		2.215	18.0727
2.217	9.14886		2.217	-9.11136		2.217	17.9977
2.218	9.29884		2.218	-8.99887		2.218	17.9228
2.22	9.44882		2.22	-8.88639		2.22	17.8478
2.222	9.56131		2.222	-8.7739		2.222	17.7728
2.223	9.71129		2.223	-8.66142		2.223	17.6978
2.225	9.82377		2.225	-8.51144		2.225	17.6228
2.227	9.93626		2.227	-8.39895		2.227	17.5478
2.228	10.0487		2.228	-8.24897		2.228	17.4728
2.23	10.1612		2.23	-8.09899		2.23	17.3978
2.232	10.2737		2.232	-7.9865		2.232	17.3603
2.233	10.3862		2.233	-7.83652		2.233	17.2853
2.235	10.4612		2.235	-7.68654		2.235	17.2103
2.237	10.5737		2.237	-7.53656		2.237	17.1354
2.238	10.6487		2.238	-7.34908		2.238	17.0979
2.24	10.7237		2.24	-7.1991		2.24	17.0229
2.242	10.7987		2.242	-7.04912		2.242	16.9854
2.243	10.8736		2.243	-6.86164		2.243	16.9104
2.245	10.9486		2.245	-6.71166		2.245	16.8729
2.247	11.0236		2.247	-6.52419		2.247	16.7979
2.248	11.0611		2.248	-6.3742		2.248	16.7604
2.25	11.0986		2.25	-6.18673		2.25	16.6854
2.252	11.1361		2.252	-5.99925		2.252	16.6479
2.253	11.1736		2.253	-5.81177		2.253	16.6104
2.255	11.2111		2.255	-5.66179		2.255	16.5354
2.257	11.2486		2.257	-5.47432		2.257	16.4979
2.258	11.2861		2.258	-5.28684		2.258	16.4604
2.26	11.2861		2.26	-5.06187		2.26	16.3854
2.262	11.2861		2.262	-4.87439		2.262	16.348
2.263	11.2861		2.263	-4.68691		2.263	16.3105
2.265	11.2861		2.265	-4.49944		2.265	16.273
2.267	11.2861		2.267	-4.31196		2.267	16.2355
2.268	11.2486		2.268	-4.08699		2.268	16.1605
2.27	11.2486		2.27	-3.89951		2.27	16.123
2.272	11.2111		2.272	-3.67454		2.272	16.0855
2.273	11.1736		2.273	-3.48706		2.273	16.048
2.275	11.1361		2.275	-3.26209		2.275	16.0105
2.277	11.0986		2.277	-3.07462		2.277	15.973
2.278	11.0236		2.278	-2.84964		2.278	15.9355
2.28	10.9861		2.28	-2.66217		2.28	15.898
2.282	10.9111		2.282	-2.4372		2.282	15.8605
2.283	10.8361		2.283	-2.21222		2.283	15.823
2.285	10.7612		2.285	-2.02475		2.285	15.7855
2.287	10.6862		2.287	-1.79977		2.287	15.7855
2.288	10.6112		2.288	-1.5748		2.288	15.748
2.29	10.4987		2.29	-1.38733		2.29	15.7105
2.292	10.4237		2.292	-1.16236		2.292	15.673
2.293	10.3112		2.293	-0.937383		2.293	15.673
2.295	10.1987		2.295	-0.749906		2.295	15.6356
2.297	10.0862		2.297	-0.524934		2.297	15.5981
2.298	9.97375		2.298	-0.299963		2.298	15.5605
2.3	9.86127		2.3	-0.112486		2.3	15.5605
2.302	9.71129		2.302	0.0749906		2.302	15.5231
2.303	9.5988		2.303	0.262467		2.303	15.5231
2.305	9.44882		2.305	0.449944		2.305	15.4856
2.307	9.29884		2.307	0.674916		2.307	15.4856
2.308	9.18635		2.308	0.862392		2.308	15.4481
2.31	9.03637		2.31	1.04987		2.31	15.4106
2.312	8.88639		2.312	1.27484		2.312	15.4106
2.313	8.69891		2.313	1.46232		2.313	15.4106
2.315	8.54893		2.315	1.64979		2.315	15.3731
2.317	8.39895		2.317	1.83727		2.317	15.3731
2.318	8.21147		2.318	2.02475		2.318	15.3356
2.32	8.06149		2.32	2.21222		2.32	15.3356
2.322	7.87402		2.322	2.3997		2.322	15.3356
2.323	7.72403		2.323	2.58718		2.323	15.2981
2.325	7.53656		2.325	2.77465		2.325	15.2981
2.327	7.34908		2.327	2.92463		2.327	15.2981
2.328	7.1616		2.328	3.11211		2.328	15.2606
2.33	6.97413		2.33	3.26209		2.33	15.2606
2.332	6.78665		2.332	3.44957		2.332	15.2606
2.333	6.63667		2.333	3.59955		2.333	15.2606
2.335	6.44919		2.335	3.74953		2.335	15.2606
2.337	6.26172		2.337	3.93701		2.337	15.2606
2.338	6.07424		2.338	4.08699		2.338	15.2231
2.34	5.88676		2.34	4.23697		2.34	15.2231
2.342	5.69929		2.342	4.38695		2.342	15.2231
2.343	5.51181		2.343	4.49944		2.343	15.2231
2.345	5.32433		2.345	4.64942		2.345	15.2231
2.347	5.09936		2.347	4.7994		2.347	15.2231
2.348	4.94938		2.348	4.91189		2.348	15.2231
2.35	4.72441		2.35	5.02437		2.35	15.2606
2.352	4.53693		2.352	5.17435		2.352	15.2606
2.353	4.38695		2.353	5.28684		2.353	15.2606
2.355	4.19947		2.355	5.39933		2.355	15.2606
2.357	4.012		2.357	5.51181		2.357	15.2606
2.358	3.82452		2.358	5.5868		2.358	15.2606
2.36	3.63705		2.36	5.69929		2.36	15.2981
2.362	3.44957		2.362	5.81177		2.362	15.2981
2.363	3.29959		2.363	5.88676		2.363	15.2981
2.365	3.11211		2.365	5.96176		2.365	15.3356
2.367	2.92463		2.367	6.07424		2.367	15.3356
2.368	2.77465		2.368	6.14923		2.368	15.3731
2.37	2.58718		2.37	6.22422		2.37	15.3731
2.372	2.4372		2.372	6.26172		2.372	15.3731
2.373	2.24972		2.373	6.33671		2.373	15.4106
2.375	2.09974		2.375	6.4117		2.375	15.4481
2.377	1.94976		2.377	6.44919		2.377	15.4481
2.378	1.79977		2.378	6.48669		2.378	15.4856
2.38	1.6123		2.38	6.52419		2.38	15.4856
2.382	1.46232		2.382	6.56168		2.382	15.5231
2.383	1.31234		2.383	6.59917		2.383	15.5605
2.385	1.16236		2.385	6.63667		2.385	15.5981
2.387	1.04987		2.387	6.63667		2.387	15.5981
2.388	0.899887		2.388	6.67417		2.388	15.6356
2.39	0.749906		2.39	6.67417		2.39	15.673
2.392	0.63742		2.392	6.67417		2.392	15.7105
2.393	0.487439		2.393	6.67417		2.393	15.748
2.395	0.374953		2.395	6.67417		2.395	15.7855
2.397	0.262467		2.397	6.67417		2.397	15.823
2.398	0.112486		2.398	6.63667		2.398	15.8605
2.4	0.0374953		2.4	6.63667		2.4	15.9355
2.402	-0.0374953		2.402	6.59917		2.402	15.973
2.403	-0.149981		2.403	6.56168		2.403	16.0105
2.405	-0.262467		2.405	6.52419		2.405	16.048
2.407	-0.337458		2.407	6.48669		2.407	16.123
2.408	-0.412448		2.408	6.44919		2.408	16.1605
2.41	-0.524934		2.41	6.3742		2.41	16.2355
2.412	-0.599925		2.412	6.33671		2.412	16.273
2.413	-0.63742		2.413	6.26172		2.413	16.348
2.415	-0.712411		2.415	6.18673		2.415	16.423
2.417	-0.787402		2.417	6.11174		2.417	16.4604
2.418	-0.824897		2.418	6.03675		2.418	16.5354
2.42	-0.862392		2.42	5.96176		2.42	16.6104
2.422	-0.899887		2.422	5.88676		2.422	16.6854
2.423	-0.937383		2.423	5.77428		2.423	16.7604
2.425	-0.937383		2.425	5.66179		2.425	16.8354
2.427	-0.974878		2.427	5.54931		2.427	16.9104
2.428	-0.974878		2.428	5.43682		2.428	16.9854
2.43	-0.974878		2.43	5.32433		2.43	17.0979
2.432	-0.937383		2.432	5.21185		2.432	17.1729
2.433	-0.937383		2.433	5.09936		2.433	17.2853
2.435	-0.899887		2.435	4.94938		2.435	17.3603
2.437	-0.824897		2.437	4.8369		2.437	17.4353
2.438	-0.787402		2.438	4.68691		2.438	17.5478
2.44	-0.712411		2.44	4.53693		2.44	17.6603
2.442	-0.63742		2.442	4.42445		2.442	17.7728
2.443	-0.524934		2.443	4.27447		2.443	17.8853
2.445	-0.449944		2.445	4.12448		2.445	17.9977
2.447	-0.299963		2.447	3.93701		2.447	18.1102
2.448	-0.187477		2.448	3.78703		2.448	18.2227
2.45	-0.0374953		2.45	3.63705		2.45	18.3352
2.452	0.0749906		2.452	3.48706		2.452	18.4477
2.453	0.224972		2.453	3.29959		2.453	18.5602
2.455	0.412448		2.455	3.14961		2.455	18.7102
2.457	0.63742		2.457	2.96213		2.457	18.8226
2.458	0.824897		2.458	2.77465		2.458	18.9726
2.46	1.04987		2.46	2.62467		2.46	19.0851
2.462	1.31234		2.462	2.4372		2.462	19.2351
2.463	1.53731		2.463	2.24972		2.463	19.3851
2.465	1.83727		2.465	2.09974		2.465	19.5351
2.467	2.09974		2.467	1.91226		2.467	19.685
2.468	2.3997		2.468	1.72478		2.468	19.835
2.47	2.69966		2.47	1.53731		2.47	19.985
2.472	3.03712		2.472	1.34983		2.472	20.135
2.473	3.37458		2.473	1.19985		2.473	20.3225
2.475	3.71204		2.475	1.01237		2.475	20.4724
2.477	4.08699		2.477	0.824897		2.477	20.6224
2.478	4.46194		2.478	0.63742		2.478	20.8099
2.48	4.8369		2.48	0.449944		2.48	20.9974
2.482	5.24934		2.482	0.299963		2.482	21.1474
2.483	5.66179		2.483	0.112486		2.483	21.3348
2.485	6.07424		2.485	-0.0374953		2.485	21.5223
2.487	6.52419		2.487	-0.224972		2.487	21.7098
2.488	6.93663		2.488	-0.374953		2.488	21.8973
2.49	7.38658		2.49	-0.56243		2.49	22.0847
2.492	7.83652		2.492	-0.749906		2.492	22.2722
2.493	8.28646		2.493	-0.899887		2.493	22.4972
2.495	8.7739		2.495	-1.08736		2.495	22.6847
2.497	9.22385		2.497	-1.23734		2.497	22.8721
2.498	9.71129		2.498	-1.42482		2.498	23.0971
2.5	10.1987		2.5	-1.5748		2.5	23.2846
2.502	10.6487		2.502	-1.72478		2.502	23.5096
2.503	11.1361		2.503	-1.91226		2.503	23.7345
2.505	11.6235		2.505	-2.06224		2.505	23.9595
2.507	12.111		2.507	-2.21222		2.507	24.1845
2.508	12.5984		2.508	-2.3622		2.508	24.4094
2.51	13.0859		2.51	-2.51219		2.51	24.6344
2.512	13.5358		2.512	-2.66217		2.512	24.8594
2.513	14.0233		2.513	-2.77465		2.513	25.0844
2.515	14.5107		2.515	-2.92463		2.515	25.3093
2.517	14.9606		2.517	-3.07462		2.517	25.5718
2.518	15.4481		2.518	-3.1871		2.518	25.7968
2.52	15.898		2.52	-3.33708		2.52	26.0592
2.522	16.348		2.522	-3.44957		2.522	26.3217
2.523	16.7979		2.523	-3.56205		2.523	26.5467
2.525	17.2478		2.525	-3.67454		2.525	26.8091
2.527	17.6603		2.527	-3.78703		2.527	27.0716
2.528	18.0727		2.528	-3.89951		2.528	27.3341
2.53	18.4852		2.53	-4.012		2.53	27.5966
2.532	18.8976		2.532	-4.12448		2.532	27.8215
2.533	19.3101		2.533	-4.19947		2.533	28.1215
2.535	19.685		2.535	-4.27447		2.535	28.3839
2.537	20.06		2.537	-4.38695		2.537	28.6464
2.538	20.3974		2.538	-4.46194		2.538	28.9089
2.54	20.7724		2.54	-4.53693		2.54	29.1714
2.542	21.1099		2.542	-4.61192		2.542	29.4338
2.543	21.4098		2.543	-4.68691		2.543	29.6963
2.545	21.7473		2.545	-4.72441		2.545	29.9962
2.547	22.0472		2.547	-4.7994		2.547	30.2587
2.548	22.3097		2.548	-4.8369		2.548	30.5212
2.55	22.5722		2.55	-4.87439		2.55	30.7837
2.552	22.8346		2.552	-4.91189		2.552	31.0461
2.553	23.0971		2.553	-4.94938		2.553	31.3461
2.555	23.3221		2.555	-4.98688		2.555	31.6086
2.557	23.5096		2.557	-5.02437		2.557	31.871
2.558	23.697		2.558	-5.02437		2.558	32.1335
2.56	23.8845		2.56	-5.02437		2.56	32.3959
2.562	24.072		2.562	-5.02437		2.562	32.6584
2.563	24.222		2.563	-5.02437		2.563	32.9209
2.565	24.3345		2.565	-5.02437		2.565	33.1833
2.567	24.4469		2.567	-4.98688		2.567	33.4458
2.568	24.5594		2.568	-4.98688		2.568	33.7083
2.57	24.6719		2.57	-4.94938		2.57	33.9708
2.572	24.7094		2.572	-4.91189		2.572	34.2332
2.573	24.7844		2.573	-4.87439		2.573	34.4582
2.575	24.8219		2.575	-4.7994		2.575	34.7207
2.577	24.8594		2.577	-4.72441		2.577	34.9831
2.578	24.8594		2.578	-4.68691		2.578	35.2081
2.58	24.8594		2.58	-4.57443		2.58	35.4706
2.582	24.8594		2.582	-4.49944		2.582	35.6955
2.583	24.8219		2.583	-4.38695		2.583	35.958
2.585	24.7469		2.585	-4.31196		2.585	36.183
2.587	24.7094		2.587	-4.19947		2.587	36.4079
2.588	24.6344		2.588	-4.04949		2.588	36.6329
2.59	24.5219		2.59	-3.93701		2.59	36.8579
2.592	24.4469		2.592	-3.78703		2.592	37.0829
2.593	24.3345		2.593	-3.63705		2.593	37.2703
2.595	24.1845		2.595	-3.48706		2.595	37.4953
2.597	24.072		2.597	-3.29959		2.597	37.6828
2.598	23.922		2.598	-3.14961		2.598	37.9078
2.6	23.7345		2.6	-2.96213		2.6	38.0952
2.602	23.5846		2.602	-2.73716		2.602	38.2827
2.603	23.3971		2.603	-2.54968		2.603	38.4702
2.605	23.2096		2.605	-2.32471		2.605	38.6577
2.607	22.9846		2.607	-2.09974		2.607	38.8077
2.608	22.7971		2.608	-1.87477		2.608	38.9951
2.61	22.5722		2.61	-1.64979		2.61	39.1451
2.612	22.3472		2.612	-1.38733		2.612	39.2951
2.613	22.1222		2.613	-1.12486		2.613	39.4451
2.615	21.8598		2.615	-0.862392		2.615	39.5951
2.617	21.5973		2.617	-0.56243		2.617	39.745
2.618	21.3348		2.618	-0.299963		2.618	39.895
2.62	21.0724		2.62	0		2.62	40.0075
2.622	20.8099		2.622	0.262467		2.622	40.12
2.623	20.5474		2.623	0.56243		2.623	40.2325
2.625	20.2475		2.625	0.899887		2.625	40.345
2.627	19.985		2.627	1.19985		2.627	40.4574
2.628	19.685		2.628	1.53731		2.628	40.5699
2.63	19.3851		2.63	1.87477		2.63	40.6449
2.632	19.0851		2.632	2.21222		2.632	40.7199
2.633	18.7852		2.633	2.54968		2.633	40.7949
2.635	18.4852		2.635	2.88714		2.635	40.8699
2.637	18.1852		2.637	3.26209		2.637	40.9449
2.638	17.8478		2.638	3.59955		2.638	41.0199
2.64	17.5478		2.64	3.9745		2.64	41.0574
2.642	17.2478		2.642	4.34946		2.642	41.0949
2.643	16.9104		2.643	4.68691		2.643	41.1324
2.645	16.6104		2.645	5.06187		2.645	41.1698
2.647	16.273		2.647	5.43682		2.647	41.2073
2.648	15.973		2.648	5.81177		2.648	41.2073
2.65	15.673		2.65	6.18673		2.65	41.2448
2.652	15.3356		2.652	6.56168		2.652	41.2448
2.653	15.0356		2.653	6.93663		2.653	41.2448
2.655	14.6982		2.655	7.31159		2.655	41.2448
2.657	14.3982		2.657	7.68654		2.657	41.2448
2.658	14.0607		2.658	8.06149		2.658	41.2073
2.66	13.7608		2.66	8.39895		2.66	41.1698
2.662	13.4608		2.662	8.7739		2.662	41.1698
2.663	13.1234		2.663	9.14886		2.663	41.1324
2.665	12.8234		2.665	9.48631		2.665	41.0574
2.667	12.5234		2.667	9.82377		2.667	41.0199
2.668	12.2235		2.668	10.1987		2.668	40.9824
2.67	11.9235		2.67	10.5362		2.67	40.9074
2.672	11.5861		2.672	10.8736		2.672	40.8324
2.673	11.2861		2.673	11.2111		2.673	40.7574
2.675	10.9861		2.675	11.5111		2.675	40.6824
2.677	10.6862		2.677	11.8485		2.677	40.6074
2.678	10.3862		2.678	12.1485		2.678	40.4949
2.68	10.0862		2.68	12.4484		2.68	40.3824
2.682	9.82377		2.682	12.7484		2.682	40.3075
2.683	9.52381		2.683	13.0109		2.683	40.195
2.685	9.22385		2.685	13.3108		2.685	40.0825
2.687	8.96138		2.687	13.5733		2.687	39.9325
2.688	8.66142		2.688	13.8358		2.688	39.82
2.69	8.39895		2.69	14.0607		2.69	39.67
2.692	8.09899		2.692	14.2857		2.692	39.5201
2.693	7.83652		2.693	14.5482		2.693	39.3701
2.695	7.53656		2.695	14.7357		2.695	39.2201
2.697	7.27409		2.697	14.9606		2.697	39.0701
2.698	7.01162		2.698	15.1481		2.698	38.9201
2.7	6.74916		2.7	15.3356		2.7	38.7327
2.702	6.48669		2.702	15.5231		2.702	38.5452
2.703	6.22422		2.703	15.673		2.703	38.3952
2.705	5.96176		2.705	15.823		2.705	38.2077
2.707	5.73678		2.707	15.973		2.707	38.0202
2.708	5.47432		2.708	16.0855		2.708	37.8328
2.71	5.21185		2.71	16.198		2.71	37.6078
2.712	4.98688		2.712	16.3105		2.712	37.4203
2.713	4.72441		2.713	16.3854		2.713	37.2328
2.715	4.49944		2.715	16.4604		2.715	37.0454
2.717	4.27447		2.717	16.5354		2.717	36.8204
2.718	4.04949		2.718	16.6104		2.718	36.5954
2.72	3.82452		2.72	16.6479		2.72	36.3704
2.722	3.59955		2.722	16.6854		2.722	36.183
2.723	3.37458		2.723	16.6854		2.723	35.9205
2.725	3.14961		2.725	16.6854		2.725	35.6955
2.727	2.92463		2.727	16.6854		2.727	35.4706
2.728	2.73716		2.728	16.6854		2.728	35.2456
2.73	2.51219		2.73	16.6479		2.73	35.0206
2.732	2.32471		2.732	16.6104		2.732	34.7582
2.733	2.09974		2.733	16.5729		2.733	34.5332
2.735	1.91226		2.735	16.4979		2.735	34.3082
2.737	1.72478		2.737	16.423		2.737	34.0457
2.738	1.49981		2.738	16.348		2.738	33.7833
2.74	1.31234		2.74	16.2355		2.74	33.5583
2.742	1.12486		2.742	16.123		2.742	33.2958
2.743	0.937383		2.743	16.0105		2.743	33.0709
2.745	0.749906		2.745	15.898		2.745	32.8084
2.747	0.56243		2.747	15.748		2.747	32.5834
2.748	0.374953		2.748	15.5981		2.748	32.321
2.75	0.224972		2.75	15.4481		2.75	32.0585
2.752	0.0374953		2.752	15.2981		2.752	31.8335
2.753	-0.112486		2.753	15.1106		2.753	31.571
2.755	-0.262467		2.755	14.9231		2.755	31.3461
2.757	-0.449944		2.757	14.7357		2.757	31.0836
2.758	-0.599925		2.758	14.5482		2.758	30.8586
2.76	-0.787402		2.76	14.3607		2.76	30.5962
2.762	-0.937383		2.762	14.1357		2.762	30.3712
2.763	-1.12486		2.763	13.9108		2.763	30.1087
2.765	-1.27484		2.765	13.7233		2.765	29.8838
2.767	-1.42482		2.767	13.4608		2.767	29.6588
2.768	-1.5748		2.768	13.2358		2.768	29.4338
2.77	-1.76228		2.77	13.0109		2.77	29.2089
2.772	-1.91226		2.772	12.7484		2.772	28.9464
2.773	-2.06224		2.773	12.4859		2.773	28.7214
2.775	-2.21222		2.775	12.261		2.775	28.5339
2.777	-2.3622		2.777	11.9985		2.777	28.309
2.778	-2.54968		2.778	11.736		2.778	28.084
2.78	-2.69966		2.78	11.4736		2.78	27.859
2.782	-2.84964		2.782	11.1736		2.782	27.6715
2.783	-2.99962		2.783	10.9111		2.783	27.4466
2.785	-3.14961		2.785	10.6487		2.785	27.2591
2.787	-3.29959		2.787	10.3862		2.787	27.0341
2.788	-3.44957		2.788	10.0862		2.788	26.8466
2.79	-3.59955		2.79	9.82377		2.79	26.6592
2.792	-3.74953		2.792	9.52381		2.792	26.4717
2.793	-3.89951		2.793	9.26134		2.793	26.2842
2.795	-4.04949		2.795	8.96138		2.795	26.0967
2.797	-4.19947		2.797	8.66142		2.797	25.9093
2.798	-4.34946		2.798	8.39895		2.798	25.7593
2.8	-4.49944		2.8	8.09899		2.8	25.5718
2.802	-4.64942		2.802	7.83652		2.802	25.4218
2.803	-4.7994		2.803	7.53656		2.803	25.2343
2.805	-4.94938		2.805	7.2366		2.805	25.0844
2.807	-5.06187		2.807	6.97413		2.807	24.9344
2.808	-5.21185		2.808	6.67417		2.808	24.7844
2.81	-5.36183		2.81	6.3742		2.81	24.6344
2.812	-5.51181		2.812	6.11174		2.812	24.4844
2.813	-5.66179		2.813	5.81177		2.813	24.3719
2.815	-5.77428		2.815	5.54931		2.815	24.222
2.817	-5.92426		2.817	5.28684		2.817	24.072
2.818	-6.07424		2.818	4.98688		2.818	23.9595
2.82	-6.22422		2.82	4.72441		2.82	23.847
2.822	-6.33671		2.822	4.46194		2.822	23.7345
2.823	-6.48669		2.823	4.19947		2.823	23.6221
2.825	-6.63667		2.825	3.93701		2.825	23.5096
2.827	-6.74916		2.827	3.67454		2.827	23.3971
2.828	-6.89914		2.828	3.41207		2.828	23.2846
2.83	-7.04912		2.83	3.14961		2.83	23.2096
2.832	-7.1991		2.832	2.88714		2.832	23.0971
2.833	-7.31159		2.833	2.62467		2.833	23.0221
2.835	-7.46157		2.835	2.3997		2.835	22.9471
2.837	-7.57405		2.837	2.13723		2.837	22.8721
2.838	-7.72403		2.838	1.91226		2.838	22.7971
2.84	-7.83652		2.84	1.68729		2.84	22.7222
2.842	-7.9865		2.842	1.42482		2.842	22.6472
2.843	-8.09899		2.843	1.19985		2.843	22.6097
2.845	-8.24897		2.845	0.974878		2.845	22.5347
2.847	-8.36145		2.847	0.749906		2.847	22.4972
2.848	-8.51144		2.848	0.56243		2.848	22.4222
2.85	-8.62392		2.85	0.337458		2.85	22.3847
2.852	-8.7739		2.852	0.112486		2.852	22.3472
2.853	-8.88639		2.853	-0.0374953		2.853	22.3472
2.855	-8.99887		2.855	-0.262467		2.855	22.3097
2.857	-9.14886		2.857	-0.449944		2.857	22.2722
2.858	-9.26134		2.858	-0.63742		2.858	22.2722
2.86	-9.37383		2.86	-0.862392		2.86	22.2722
2.862	-9.52381		2.862	-1.04987		2.862	22.2347
2.863	-9.6363		2.863	-1.23734		2.863	22.2347
2.865	-9.74878		2.865	-1.42482		2.865	22.2347
2.867	-9.86127		2.867	-1.5748		2.867	22.2722
2.868	-10.0113		2.868	-1.76228		2.868	22.2722
2.87	-10.1237		2.87	-1.94976		2.87	22.3097
2.872	-10.2362		2.872	-2.13723		2.872	22.3097
2.873	-10.3487		2.873	-2.28721		2.873	22.3472
2.875	-10.4612		2.875	-2.47469		2.875	22.3847
2.877	-10.5737		2.877	-2.62467		2.877	22.4597
2.878	-10.6862		2.878	-2.77465		2.878	22.4972
2.88	-10.7987		2.88	-2.92463		2.88	22.5722
2.882	-10.9111		2.882	-3.11211		2.882	22.6097
2.883	-11.0236		2.883	-3.26209		2.883	22.6847
2.885	-11.1361		2.885	-3.41207		2.885	22.7597
2.887	-11.2486		2.887	-3.52456		2.887	22.8721
2.888	-11.3611		2.888	-3.67454		2.888	22.9471
2.89	-11.4361		2.89	-3.82452		2.89	23.0596
2.892	-11.5486		2.892	-3.9745		2.892	23.1721
2.893	-11.661		2.893	-4.08699		2.893	23.2846
2.895	-11.736		2.895	-4.23697		2.895	23.3971
2.897	-11.8485		2.897	-4.34946		2.897	23.5096
2.898	-11.961		2.898	-4.49944		2.898	23.6595
2.9	-12.036		2.9	-4.61192		2.9	23.8095
2.902	-12.1485		2.902	-4.72441		2.902	23.9595
2.903	-12.2235		2.903	-4.87439		2.903	24.147
2.905	-12.336		2.905	-4.98688		2.905	24.297
2.907	-12.4109		2.907	-5.09936		2.907	24.4844
2.908	-12.5234		2.908	-5.21185		2.908	24.6719
2.91	-12.5984		2.91	-5.32433		2.91	24.8594
2.912	-12.7109		2.912	-5.43682		2.912	25.0844
2.913	-12.7859		2.913	-5.54931		2.913	25.3093
2.915	-12.8609		2.915	-5.66179		2.915	25.5343
2.917	-12.9734		2.917	-5.77428		2.917	25.7968
2.918	-13.0484		2.918	-5.88676		2.918	26.0218
2.92	-13.1234		2.92	-5.99925		2.92	26.2842
2.922	-13.2358		2.922	-6.07424		2.922	26.5467
2.923	-13.3108		2.923	-6.18673		2.923	26.8466
2.925	-13.3858		2.925	-6.29921		2.925	27.1466
2.927	-13.4608		2.927	-6.4117		2.927	27.4466
2.928	-13.5358		2.928	-6.48669		2.928	27.7465
2.93	-13.6108		2.93	-6.59917		2.93	28.084
2.932	-13.7233		2.932	-6.71166		2.932	28.4215
2.933	-13.7983		2.933	-6.78665		2.933	28.7589
2.935	-13.8733		2.935	-6.89914		2.935	29.1339
2.937	-13.9483		2.937	-6.97413		2.937	29.4713
2.938	-14.0233		2.938	-7.08661		2.938	29.8838
2.94	-14.0982		2.94	-7.1991		2.94	30.2587
2.942	-14.1732		2.942	-7.27409		2.942	30.6337
2.943	-14.2482		2.943	-7.38658		2.943	31.0461
2.945	-14.3232		2.945	-7.46157		2.945	31.4586
2.947	-14.3982		2.947	-7.57405		2.947	31.871
2.948	-14.4357		2.948	-7.64904		2.948	32.2835
2.95	-14.5107		2.95	-7.76153		2.95	32.7334
2.952	-14.5857		2.952	-7.83652		2.952	33.1833
2.953	-14.6607		2.953	-7.94901		2.953	33.6333
2.955	-14.7357		2.955	-8.024		2.955	34.0832
2.957	-14.7731		2.957	-8.13648		2.957	34.5707
2.958	-14.8481		2.958	-8.21147		2.958	35.0206
2.96	-14.9231		2.96	-8.32396		2.96	35.5081
2.962	-14.9606		2.962	-8.39895		2.962	35.9955
2.963	-15.0356		2.963	-8.51144		2.963	36.4829
2.965	-15.1106		2.965	-8.58643		2.965	36.9704
2.967	-15.1481		2.967	-8.69891		2.967	37.4578
2.968	-15.2231		2.968	-8.7739		2.968	37.9453
2.97	-15.2606		2.97	-8.88639		2.97	38.4327
2.972	-15.3356		2.972	-8.96138		2.972	38.9576
2.973	-15.3731		2.973	-9.07387		2.973	39.4451
2.975	-15.4481		2.975	-9.14886		2.975	39.9325
2.977	-15.4856		2.977	-9.22385		2.977	40.42
2.978	-15.5605		2.978	-9.33633		2.978	40.9449
2.98	-15.5981		2.98	-9.41132		2.98	41.4323
2.982	-15.673		2.982	-9.52381		2.982	41.9198
2.983	-15.7105		2.983	-9.5988		2.983	42.4072
2.985	-15.748		2.985	-9.67379		2.985	42.8946
2.987	-15.823		2.987	-9.78628		2.987	43.3446
2.988	-15.8605		2.988	-9.86127		2.988	43.832
2.99	-15.9355		2.99	-9.97375		2.99	44.282
2.992	-15.973		2.992	-10.0487		2.992	44.7319
2.993	-16.0105		2.993	-10.1237		2.993	45.1818
2.995	-16.0855		2.995	-10.2362		2.995	45.6318
2.997	-16.123		2.997	-10.3112		2.997	46.0442
2.998	-16.1605		2.998	-10.3862		2.998	46.4567
3	-16.198		3	-10.4987		3	46.8691
3.002	-16.273		3.002	-10.5737		3.002	47.2441
3.003	-16.3105		3.003	-10.6487		3.003	47.6565
3.005	-16.348		3.005	-10.7612		3.005	47.994
3.007	-16.3854		3.007	-10.8361		3.007	48.3689
3.008	-16.423		3.008	-10.9111		3.008	48.7064
3.01	-16.4604		3.01	-10.9861		3.01	49.0439
3.012	-16.5354		3.012	-11.0986		3.012	49.3438
3.013	-16.5729		3.013	-11.1736		3.013	49.6438
3.015	-16.6104		3.015	-11.2486		3.015	49.9063
3.017	-16.6479		3.017	-11.3236		3.017	50.1687
3.018	-16.6854		3.018	-11.4361		3.018	50.4312
3.02	-16.7229		3.02	-11.5111		3.02	50.6562
3.022	-16.7604		3.022	-11.5861		3.022	50.8811
3.023	-16.7979		3.023	-11.661		3.023	51.0686
3.025	-16.8354		3.025	-11.7735		3.025	51.2561
3.027	-16.8729		3.027	-11.8485		3.027	51.4061
3.028	-16.9104		3.028	-11.9235		3.028	51.5561
3.03	-16.9479		3.03	-11.9985		3.03	51.6685
3.032	-16.9479		3.032	-12.0735		3.032	51.781
3.033	-16.9854		3.033	-12.1485		3.033	51.8935
3.035	-17.0229		3.035	-12.261		3.035	51.9685
3.037	-17.0604		3.037	-12.336		3.037	52.006
3.038	-17.0979		3.038	-12.4109		3.038	52.0435
3.04	-17.1354		3.04	-12.4859		3.04	52.0435
3.042	-17.1729		3.042	-12.5609		3.042	52.0435
3.043	-17.1729		3.043	-12.6359		3.043	52.0435
3.045	-17.2103		3.045	-12.7109		3.045	52.006
3.047	-17.2478		3.047	-12.7859		3.047	51.9685
3.048	-17.2853		3.048	-12.8609		3.048	51.8935
3.05	-17.2853		3.05	-12.9359		3.05	51.781
3.052	-17.3228		3.052	-12.9734		3.052	51.706
3.053	-17.3603		3.053	-13.0484		3.053	51.5936
3.055	-17.3603		3.055	-13.1234		3.055	51.4436
3.057	-17.3978		3.057	-13.1983		3.057	51.2936
3.058	-17.4353		3.058	-13.2733		3.058	51.1436
3.06	-17.4353		3.06	-13.3108		3.06	50.9561
3.062	-17.4728		3.062	-13.3858		3.062	50.7687
3.063	-17.4728		3.063	-13.4608		3.063	50.5437
3.065	-17.5103		3.065	-13.5358		3.065	50.3187
3.067	-17.5478		3.067	-13.5733		3.067	50.0937
3.068	-17.5478		3.068	-13.6483		3.068	49.8313
3.07	-17.5478		3.07	-13.7233		3.07	49.5688
3.072	-17.5853		3.072	-13.7608		3.072	49.3063
3.073	-17.5853		3.073	-13.8358		3.073	49.0439
3.075	-17.6228		3.075	-13.9108		3.075	48.7439
3.077	-17.6228		3.077	-13.9483		3.077	48.4439
3.078	-17.6228		3.078	-14.0233		3.078	48.1065
3.08	-17.6603		3.08	-14.0607		3.08	47.8065
3.082	-17.6603		3.082	-14.1357		3.082	47.4691
3.083	-17.6603		3.083	-14.1732		3.083	47.1316
3.085	-17.6603		3.085	-14.2482		3.085	46.7942
3.087	-17.6603		3.087	-14.3232		3.087	46.4192
3.088	-17.6603		3.088	-14.3607		3.088	46.0817
3.09	-17.6603		3.09	-14.3982		3.09	45.7068
3.092	-17.6978		3.092	-14.4732		3.092	45.3318
3.093	-17.6603		3.093	-14.5107		3.093	44.9569
3.095	-17.6603		3.095	-14.5857		3.095	44.5819
3.097	-17.6603		3.097	-14.6232		3.097	44.207
3.098	-17.6603		3.098	-14.6607		3.098	43.832
3.1	-17.6603		3.1	-14.7357		3.1	43.4196
3.102	-17.6603		3.102	-14.7731		3.102	43.0446
3.103	-17.6603		3.103	-14.8107		3.103	42.6697
3.105	-17.6228		3.105	-14.8481		3.105	42.2572
3.107	-17.6228		3.107	-14.9231		3.107	41.8448
3.108	-17.6228		3.108	-14.9606		3.108	41.4698
3.11	-17.5853		3.11	-14.9981		3.11	41.0574
3.112	-17.5853		3.112	-15.0356		3.112	40.6824
3.113	-17.5478		3.113	-15.0731		3.113	40.27
3.115	-17.5478		3.115	-15.1481		3.115	39.895
3.117	-17.5103		3.117	-15.1856		3.117	39.4826
3.118	-17.4728		3.118	-15.2231		3.118	39.1076
3.12	-17.4353		3.12	-15.2606		3.12	38.7327
3.122	-17.4353		3.122	-15.2981		3.122	38.3202
3.123	-17.3978		3.123	-15.3356		3.123	37.9453
3.125	-17.3603		3.125	-15.3731		3.125	37.5703
3.127	-17.3228		3.127	-15.4106		3.127	37.1579
3.128	-17.2853		3.128	-15.4481		3.128	36.7829
3.13	-17.2478		3.13	-15.4856		3.13	36.4079
3.132	-17.2103		3.132	-15.5231		3.132	36.033
3.133	-17.1354		3.133	-15.5605		3.133	35.658
3.135	-17.0979		3.135	-15.5981		3.135	35.2831
3.137	-17.0604		3.137	-15.6356		3.137	34.9081
3.138	-16.9854		3.138	-15.673		3.138	34.5707
3.14	-16.9104		3.14	-15.7105		3.14	34.1957
3.142	-16.8729		3.142	-15.7105		3.142	33.8208
3.143	-16.7979		3.143	-15.748		3.143	33.4833
3.145	-16.7229		3.145	-15.7855		3.145	33.1084
3.147	-16.6479		3.147	-15.823		3.147	32.7709
3.148	-16.5729		3.148	-15.8605		3.148	32.4334
3.15	-16.4979		3.15	-15.898		3.15	32.096
3.152	-16.423		3.152	-15.898		3.152	31.7585
3.153	-16.348		3.153	-15.9355		3.153	31.4211
3.155	-16.2355		3.155	-15.973		3.155	31.1211
3.157	-16.123		3.157	-16.0105		3.157	30.7837
3.158	-16.048		3.158	-16.0105		3.158	30.4837
3.16	-15.9355		3.16	-16.048		3.16	30.1837
3.162	-15.823		3.162	-16.0855		3.162	29.8838
3.163	-15.7105		3.163	-16.0855		3.163	29.5838
3.165	-15.5981		3.165	-16.123		3.165	29.2838
3.167	-15.4856		3.167	-16.123		3.167	28.9839
3.168	-15.3356		3.168	-16.1605		3.168	28.7214
3.17	-15.1856		3.17	-16.198		3.17	28.4215
3.172	-15.0731		3.172	-16.198		3.172	28.159
3.173	-14.9231		3.173	-16.2355		3.173	27.8965
3.175	-14.7731		3.175	-16.2355		3.175	27.5966
3.177	-14.6232		3.177	-16.2355		3.177	27.3341
3.178	-14.4357		3.178	-16.273		3.178	27.1091
3.18	-14.2857		3.18	-16.273		3.18	26.8466
3.182	-14.0982		3.182	-16.3105		3.182	26.5842
3.183	-13.9108		3.183	-16.3105		3.183	26.3592
3.185	-13.7233		3.185	-16.348		3.185	26.0967
3.187	-13.5358		3.187	-16.348		3.187	25.8718
3.188	-13.3108		3.188	-16.348		3.188	25.6468
3.19	-13.0859		3.19	-16.3854		3.19	25.4218
3.192	-12.8984		3.192	-16.3854		3.192	25.1969
3.193	-12.6359		3.193	-16.3854		3.193	24.9719
3.195	-12.4109		3.195	-16.423		3.195	24.7844
3.197	-12.1485		3.197	-16.423		3.197	24.5594
3.198	-11.9235		3.198	-16.423		3.198	24.3719
3.2	-11.661		3.2	-16.423		3.2	24.1845
3.202	-11.3611		3.202	-16.4604		3.202	23.9595
3.203	-11.0986		3.203	-16.4604		3.203	23.772
3.205	-10.7987		3.205	-16.4604		3.205	23.5846
3.207	-10.4987		3.207	-16.4604		3.207	23.4346
3.208	-10.1987		3.208	-16.4604		3.208	23.2471
3.21	-9.89876		3.21	-16.4604		3.21	23.0596
3.212	-9.56131		3.212	-16.4604		3.212	22.9096
3.213	-9.22385		3.213	-16.4604		3.213	22.7597
3.215	-8.88639		3.215	-16.4604		3.215	22.5722
3.217	-8.54893		3.217	-16.4604		3.217	22.4222
3.218	-8.17398		3.218	-16.4604		3.218	22.2722
3.22	-7.83652		3.22	-16.423		3.22	22.1222
3.222	-7.46157		3.222	-16.423		3.222	21.9722
3.223	-7.08661		3.223	-16.423		3.223	21.8223
3.225	-6.67417		3.225	-16.423		3.225	21.7098
3.227	-6.29921		3.227	-16.3854		3.227	21.5598
3.228	-5.88676		3.228	-16.3854		3.228	21.4473
3.23	-5.47432		3.23	-16.348		3.23	21.2973
3.232	-5.06187		3.232	-16.348		3.232	21.1849
3.233	-4.64942		3.233	-16.3105		3.233	21.0349
3.235	-4.23697		3.235	-16.3105		3.235	20.9224
3.237	-3.82452		3.237	-16.273		3.237	20.8099
3.238	-3.37458		3.238	-16.273		3.238	20.6974
3.24	-2.96213		3.24	-16.2355		3.24	20.5849
3.242	-2.54968		3.242	-16.198		3.242	20.4724
3.243	-2.09974		3.243	-16.1605		3.243	20.3974
3.245	-1.68729		3.245	-16.123		3.245	20.285
3.247	-1.23734		3.247	-16.123		3.247	20.1725
3.248	-0.824897		3.248	-16.0855		3.248	20.0975
3.25	-0.374953		3.25	-16.048		3.25	19.985
3.252	0		3.252	-16.0105		3.252	19.91
3.253	0.449944		3.253	-15.973		3.253	19.7975
3.255	0.862392		3.255	-15.898		3.255	19.7225
3.257	1.27484		3.257	-15.8605		3.257	19.6475
3.258	1.72478		3.258	-15.823		3.258	19.5351
3.26	2.09974		3.26	-15.7855		3.26	19.4601
3.262	2.51219		3.262	-15.7105		3.262	19.3851
3.263	2.92463		3.263	-15.673		3.263	19.3101
3.265	3.29959		3.265	-15.5981		3.265	19.2351
3.267	3.67454		3.267	-15.5605		3.267	19.1601
3.268	4.04949		3.268	-15.4856		3.268	19.0851
3.27	4.42445		3.27	-15.4106		3.27	19.0101
3.272	4.7994		3.272	-15.3731		3.272	18.9351
3.273	5.13686		3.273	-15.2981		3.273	18.8601
3.275	5.47432		3.275	-15.2231		3.275	18.7852
3.277	5.81177		3.277	-15.1481		3.277	18.7102
3.278	6.14923		3.278	-15.0731		3.278	18.6727
3.28	6.44919		3.28	-14.9981		3.28	18.5977
3.282	6.74916		3.282	-14.9231		3.282	18.5227
3.283	7.01162		3.283	-14.8107		3.283	18.4477
3.285	7.31159		3.285	-14.7357		3.285	18.3727
3.287	7.57405		3.287	-14.6607		3.287	18.2977
3.288	7.79903		3.288	-14.5482		3.288	18.2602
3.29	8.06149		3.29	-14.4732		3.29	18.1852
3.292	8.28646		3.292	-14.3607		3.292	18.1102
3.293	8.47394		3.293	-14.2482		3.293	18.0353
3.295	8.69891		3.295	-14.1357		3.295	17.9602
3.297	8.88639		3.297	-14.0233		3.297	17.9228
3.298	9.03637		3.298	-13.9108		3.298	17.8478
3.3	9.22385		3.3	-13.7983		3.3	17.7728
3.302	9.37383		3.302	-13.6858		3.302	17.6978
3.303	9.48631		3.303	-13.5733		3.303	17.6228
3.305	9.5988		3.305	-13.4233		3.305	17.5478
3.307	9.71129		3.307	-13.2733		3.307	17.5103
3.308	9.82377		3.308	-13.1609		3.308	17.4353
3.31	9.89876		3.31	-13.0109		3.31	17.3603
3.312	9.97375		3.312	-12.8609		3.312	17.2853
3.313	10.0113		3.313	-12.7109		3.313	17.2103
3.315	10.0862		3.315	-12.5609		3.315	17.1354
3.317	10.1237		3.317	-12.4109		3.317	17.0604
3.318	10.1237		3.318	-12.2235		3.318	17.0229
3.32	10.1237		3.32	-12.0735		3.32	16.9479
3.322	10.1237		3.322	-11.886		3.322	16.8729
3.323	10.1237		3.323	-11.6985		3.323	16.7979
3.325	10.0862		3.325	-11.5111		3.325	16.7229
3.327	10.0487		3.327	-11.3236		3.327	16.6479
3.328	10.0113		3.328	-11.1361		3.328	16.5729
[truncated: 1,685 more rows]
