# Supplementary material for: Phosphorylation of P-stalk proteins defines the ribosomal state for interaction with auxiliary protein factors
Source: EMBO Rep. 2024 Oct 28;25(12):5478–506. doi: 10.1038/s44319-024-00297-1 (PMC11624264; doi:10.1038/s44319-024-00297-1)
Supplement: Supplementary file 9 — Source data Fig. 8 [file 44319_2024_297_MOESM9_ESM.zip]

Archive with 3 entries (2 files):
- Figure 8/
- Figure 8/Fig8A - Numerical data for the relative abundance of 21 nt and 28 nt RPF.xlsx
- Figure 8/Fig8B - Numerical data for the correlation of specific codon occupancies within 21 nt RPF.xlsx
