# Supplementary material for: Phosphorylation of P-stalk proteins defines the ribosomal state for interaction with auxiliary protein factors
Source: EMBO Rep. 2024 Oct 28;25(12):5478–506. doi: 10.1038/s44319-024-00297-1 (PMC11624264; doi:10.1038/s44319-024-00297-1)
Supplement: Supplementary file 9 — Source data Fig. 8 [file 44319_2024_297_MOESM9_ESM.zip › Figure 8/Fig8A - Numerical data for the relative abundance of 21 nt and 28 nt RPF.xlsx]

## Sheet: WT
Numerical data for the relative abundance of 21 nt and 28 nt RPF
Sequence Length (bp)	WT+TM0_1 [footprints]	WT+TM0_2 [footprints]	WT+TM0_Mean [footprints]	WT+TM0_Mean [%]	WT+TM15 [footprints]	WT+TM15 [%]	WT+TM60 [footprints]	WR_TM60 [%]
15	17061	10058	13559.5	0.080186	74986	0.521859	19484	0.253918
16	19205	13518	16361.5	0.096756	83781	0.583067	17689	0.230525
17	58947	40726	49836.5	0.294715	114441	0.796443	29302	0.381867
18	223148	123129	173138	1.02388	286999	1.99735	76855	1.00158
19	435964	245009	340486	2.01351	316441	2.20224	112604	1.46747
20	907999	587107	747553	4.42076	616440	4.29006	197288	2.57108
21	1225877	830544	1.02821e+06	6.08047	706832	4.91914	284939	3.71336
22	639908	416404	528156	3.12332	309584	2.15452	153825	2.00467
23	297846	201236	249541	1.4757	156796	1.09121	94592	1.23273
24	271417	195836	233626	1.38158	192039	1.33648	118868	1.5491
25	297043	220308	258676	1.52971	225864	1.57188	135025	1.75966
26	445009	342432	393720	2.32832	337954	2.35196	192193	2.50468
27	1902897	1508528	1.70571e+06	10.087	1496593	10.4154	812181	10.5844
28	8057495	6621536	7.33952e+06	43.4033	6290908	43.781	3596313	46.8676
29	3605286	2867994	3236640	19.1403	2294091	15.9655	1299103	16.9301
30	536543	395265	465904	2.75519	418456	2.91221	256440	3.34196
31	39015	17930	28472.5	0.168376	58262	0.405469	37874	0.493578
32	7399	1928	4663.5	0.0275783	36993	0.25745	16221	0.211394
33	2235	649	1442	0.00852747	33484	0.233029	17730	0.231059
34	2239	629	1434	0.00848016	26572	0.184926	62201	0.810611
35	1115	579	847	0.00500885	23759	0.165349	13922	0.181433
36	2303	1448	1875.5	0.011091	31223	0.217294	14590	0.190139
37	3754	2474	3114	0.0184151	22087	0.153713	13121	0.170994
38	13953	10662	12307.5	0.0727821	24842	0.172886	13272	0.172962
39	39854	21686	30770	0.181963	58342	0.406026	25047	0.326415
40	55493	33494	44493.5	0.263119	131253	0.913444	62672	0.816749

## Sheet: SDPM
Sequence Length (bp)	SDPM+TM0_1 [footprints]	SDPM+TM0_2 [footprints]	SDPM+TM0_Mean [footprints]	SDPM+TM0_Mean [%]	SDPM+TM15 [footprints]	SDPM+TM15 [%]	SDPM+TM60 [footprints]	SDPM+TM60 [%]
15	16081	8470	12275.5	0.132479	19189	0.305431	24715	0.325378
16	26363	15187	20775	0.224207	32834	0.522618	31521	0.414981
17	57633	29494	43563.5	0.470144	51759	0.823847	46283	0.609326
18	159181	88126	123654	1.33449	123352	1.96339	93926	1.23656
19	266173	115399	190786	2.05899	158368	2.52074	139387	1.83506
20	587317	242185	414751	4.47606	348549	5.54785	201016	2.64642
21	784029	331454	557742	6.01923	470662	7.49152	271309	3.57184
22	365320	160463	262892	2.83717	215452	3.42935	148470	1.95464
23	172196	77552	124874	1.34766	102215	1.62695	81327	1.07069
24	169291	79498	124394	1.34249	111563	1.77575	98195	1.29276
25	180384	89918	135151	1.45857	122418	1.94852	116588	1.53491
26	264699	129947	197323	2.12954	154388	2.45739	164315	2.16324
27	1168801	562278	865540	9.34104	584214	9.29892	699519	9.20932
28	5393349	2588298	3.99082e+06	43.0696	2432223	38.7136	3256769	42.8761
29	2215477	1112353	1663915	17.9572	959370	15.2703	1614098	21.25
30	459696	239543	349620	3.77315	201232	3.20301	368226	4.84778
31	57334	29698	43516	0.469632	27293	0.434422	44660	0.587959
32	19742	11452	15597	0.168325	12743	0.20283	12947	0.17045
33	13671	8063	10867	0.117278	9471	0.15075	10275	0.135273
34	20063	10522	15292.5	0.165039	12894	0.205234	24856	0.327235
35	9178	6140	7659	0.0826571	9294	0.147932	7186	0.0946053
36	9754	7359	8556.5	0.0923431	10868	0.172986	7753	0.10207
37	9015	6119	7567	0.0816643	10337	0.164534	5889	0.07753
38	10321	6662	8491.5	0.0916416	11657	0.185544	8794	0.115775
39	22643	15931	19287	0.208148	24477	0.3896	26086	0.343428
40	49274	52879	51076.5	0.551226	65777	1.04697	91662	1.20675
