# Supplementary material for: Phosphorylation of P-stalk proteins defines the ribosomal state for interaction with auxiliary protein factors
Source: EMBO Rep. 2024 Oct 28;25(12):5478–506. doi: 10.1038/s44319-024-00297-1 (PMC11624264; doi:10.1038/s44319-024-00297-1)
Supplement: Supplementary file 9 — Source data Fig. 8 [file 44319_2024_297_MOESM9_ESM.zip › Figure 8/Fig8B - Numerical data for the correlation of specific codon occupancies within 21 nt RPF.xlsx]

## Sheet: WT
Numerical data for the correlation of specific codon occupancies within 21 nt RPF
Codon	WT+TM0_1_21nt	WT+TM0_2_21nt	WT+TM0_21nt_Mean	WT+TM15_21nt	WT_TM60_21nt
AAA	0.911082	0.888073	0.899578	1.12201	0.983144
AAC	0.25366	0.226025	0.239843	0.231355	0.381447
AAG	0.427746	0.400695	0.414221	0.492544	0.556864
AAT	0.478741	0.473032	0.475887	0.500856	0.477944
ACA	1.55566	1.50267	1.52917	1.31847	1.07137
ACC	0.419766	0.418177	0.418972	0.432297	0.576177
ACG	1.84934	1.83661	1.84297	1.6508	1.39521
ACT	0.498724	0.435377	0.46705	0.427859	0.499671
AGA	0.837637	0.701186	0.769411	0.720237	0.721139
AGC	0.960613	0.952593	0.956603	0.763297	0.892499
AGG	1.95754	1.9714	1.96447	2.00188	1.40439
AGT	1.26729	1.36895	1.31812	1.21622	1.10547
ATA	2.39921	2.46787	2.43354	2.58921	2.37612
ATC	0.473825	0.427479	0.450652	0.504338	0.526922
ATG	0.668573	0.675531	0.672052	0.597449	0.654438
ATT	0.374419	0.354983	0.364701	0.40572	0.417702
CAA	0.657781	0.569691	0.613736	0.506708	0.567693
CAC	0.924458	0.808679	0.866569	0.578696	0.961129
CAG	1.27694	1.36504	1.32099	1.3951	1.36434
CAT	1.26244	1.13915	1.20079	0.935148	1.09163
CCA	0.542924	0.513759	0.528341	0.46983	0.63622
CCC	1.82757	1.62141	1.72449	1.48375	1.35988
CCG	4.37744	4.72251	4.54997	7.86574	6.61635
CCT	0.940911	0.772077	0.856494	0.711706	0.843682
CGA	6.08823	6.8597	6.47396	8.60812	9.10973
CGC	2.13332	2.08421	2.10877	2.19066	2.02531
CGG	5.64277	6.39271	6.01774	7.31127	6.97791
CGT	1.03418	0.999972	1.01707	1.11641	0.987862
CTA	1.03476	0.922598	0.978679	0.862374	0.837072
CTC	2.01829	1.8224	1.92035	1.7259	1.45652
CTG	2.73621	2.7952	2.76571	3.55836	3.48078
CTT	1.30372	1.24044	1.27208	1.36822	1.088
GAA	1.02065	1.02335	1.022	0.866205	0.826848
GAC	0.760261	0.773955	0.767108	0.550751	0.718617
GAG	2.00506	2.09655	2.05081	1.80292	1.70191
GAT	1.04755	1.08759	1.06757	1.08478	1.05278
GCA	0.836965	0.814906	0.825936	0.664845	0.693431
GCC	0.532559	0.564061	0.54831	0.491178	0.692998
GCG	2.51647	3.01589	2.76618	3.74768	3.58076
GCT	0.436005	0.426236	0.43112	0.39402	0.59631
GGA	0.773274	0.75382	0.763547	0.651318	0.672933
GGC	0.547828	0.525823	0.536825	0.459404	0.572524
GGG	1.62333	1.61529	1.61931	1.62514	1.23419
GGT	0.587641	0.601491	0.594566	0.660852	0.639998
GTA	0.587812	0.657689	0.62275	0.561093	0.653783
GTC	0.382173	0.40208	0.392127	0.403858	0.504426
GTG	1.66216	1.62049	1.64133	1.48768	1.36026
GTT	0.30701	0.323797	0.315404	0.345282	0.396433
TAC	0.903201	0.769246	0.836223	0.596757	0.662627
TAT	0.913361	0.926935	0.920148	0.85431	0.810678
TCA	1.00835	1.01267	1.01051	0.933698	0.945775
TCC	0.953504	0.960547	0.957025	0.857027	1.05136
TCG	2.08652	2.29142	2.18897	2.38992	2.28958
TCT	0.787456	0.76118	0.774318	0.731033	0.818138
TGC	1.22119	1.3101	1.26565	0.634882	1.03135
TGG	3.30305	3.61262	3.45783	3.42906	4.09929
TGT	1.01832	1.0452	1.03176	0.845864	0.96332
TTA	0.920969	0.946579	0.933774	1.00793	0.918998
TTC	0.438701	0.409707	0.424204	0.324179	0.488173
TTG	1.22415	1.30012	1.26214	1.31937	1.31142
TTT	0.645151	0.586509	0.61583	0.55662	0.533205

## Sheet: SDPM
Codon	SDPM+TM0_1_21nt	SDPM+TM0_2_21nt	SDPM+TM0_21nt_Mean	SDPM+TM15_21nt	SDPM+TM60_21nt
AAA	0.964896	0.88696	0.925928	0.882747	1.28493
AAC	0.257888	0.258376	0.258132	0.306801	0.385436
AAG	0.415184	0.378616	0.3969	0.490332	0.565406
AAT	0.485369	0.433939	0.459654	0.495549	0.546901
ACA	1.41243	1.40103	1.40673	1.38324	1.01029
ACC	0.452823	0.412743	0.432783	0.544035	0.444364
ACG	1.65257	1.56928	1.61093	1.95361	1.316
ACT	0.450289	0.43117	0.440729	0.505192	0.485288
AGA	0.771993	0.724232	0.748112	0.828921	0.777042
AGC	0.938854	1.07918	1.00902	0.968711	0.666071
AGG	1.81908	1.82487	1.82197	1.9739	1.51001
AGT	1.31878	1.42158	1.37018	1.18877	1.16409
ATA	2.34807	2.23701	2.29254	2.15584	2.87697
ATC	0.477631	0.449583	0.463607	0.468558	0.557725
ATG	0.631748	0.655059	0.643403	0.680933	0.651816
ATT	0.374343	0.35281	0.363576	0.39836	0.444649
CAA	0.604555	0.609103	0.606829	0.58254	0.549021
CAC	1.02694	1.14233	1.08463	0.969242	0.773773
CAG	1.18718	1.15559	1.17138	1.34866	1.10571
CAT	1.21652	1.29467	1.2556	1.06793	1.06917
CCA	0.561456	0.571476	0.566466	0.743849	0.524361
CCC	1.80165	1.77324	1.78745	2.1469	1.16577
CCG	4.85462	4.23761	4.54611	4.98994	6.32051
CCT	0.854232	0.772452	0.813342	1.09754	0.693538
CGA	6.37401	6.18087	6.27744	5.57274	9.28259
CGC	2.30641	1.89531	2.10086	2.11142	1.58231
CGG	5.46842	5.95098	5.7097	6.10667	6.89867
CGT	0.975975	0.97646	0.976217	0.999287	1.03913
CTA	0.978873	0.976529	0.977701	0.979476	0.763615
CTC	1.76606	1.76895	1.76751	1.66589	1.33904
CTG	2.89056	2.69258	2.79157	2.54393	3.65832
CTT	1.25346	1.15516	1.20431	1.20765	1.07373
GAA	0.965429	0.99061	0.97802	0.918949	0.861573
GAC	0.823531	0.878812	0.851171	0.822897	0.700763
GAG	1.87286	2.05502	1.96394	1.86874	1.5059
GAT	1.06326	1.08575	1.0745	0.94663	1.13271
GCA	0.790809	0.772438	0.781624	0.886514	0.612967
GCC	0.684856	0.64992	0.667388	0.643799	0.642128
GCG	3.0768	2.85593	2.96636	2.85509	3.91025
GCT	0.472155	0.478608	0.475382	0.52371	0.534924
GGA	0.628401	0.639723	0.634062	0.905117	0.608665
GGC	0.638714	0.666013	0.652364	0.762498	0.476222
GGG	1.50331	1.54964	1.52647	1.79703	0.90955
GGT	0.574369	0.638528	0.606448	0.688069	0.656588
GTA	0.622774	0.59156	0.607167	0.80056	0.555465
GTC	0.431282	0.397111	0.414197	0.501568	0.411785
GTG	1.77221	1.97252	1.87236	1.96829	1.20793
GTT	0.324395	0.367706	0.346051	0.430069	0.366561
TAC	0.962353	1.0401	1.00123	0.846826	0.637265
TAT	0.933233	0.932843	0.933038	0.892916	0.853298
TCA	0.923972	0.923078	0.923525	0.97304	0.941034
TCC	0.972344	0.939137	0.95574	0.984204	0.84406
TCG	2.01957	2.03958	2.02958	2.03046	2.0893
TCT	0.774637	0.72315	0.748894	0.756526	0.744455
TGC	1.1445	1.31703	1.23077	1.1867	0.760855
TGG	3.61417	4.31681	3.96549	3.04525	3.95942
TGT	0.908925	0.971472	0.940198	0.924102	0.882333
TTA	0.956846	0.899649	0.928248	0.82776	1.04106
TTC	0.4212	0.462813	0.442007	0.602569	0.376493
TTG	1.34791	1.394	1.37095	1.08437	1.46975
TTT	0.609153	0.588068	0.59861	0.604499	0.544017
