# Supplementary material for: Phosphorylation of P-stalk proteins defines the ribosomal state for interaction with auxiliary protein factors
Source: EMBO Rep. 2024 Oct 28;25(12):5478–506. doi: 10.1038/s44319-024-00297-1 (PMC11624264; doi:10.1038/s44319-024-00297-1)
Supplement: Supplementary file 10 — Source data Fig. 9 [file 44319_2024_297_MOESM10_ESM.zip]

Archive with 12 entries (11 files):
- Figure 9/
- Figure 9/Fig9A - Numerical data for quantity of eIF2a phosphorylation.xlsx
- Figure 9/Fig9A - Western blot yeast eIF2a.tif
- Figure 9/Fig9A - Western blot yeast GAPDH.tif
- Figure 9/Fig9B - Numerical data for polysome profiling Yeast SDPM control.xlsx
- Figure 9/Fig9B - Numerical data for polysome profiling Yeast SDPM with Tunicamycin.xlsx
- Figure 9/Fig9B - Numerical data for polysome profiling Yeast WT control.xlsx
- Figure 9/Fig9B - Numerical data for polysome profiling Yeast WT with Tunicamycin.xlsx
- Figure 9/Fig9B - Western blot  SDPM polysomes GCN2.tif
- Figure 9/Fig9B - Western blot  WT polysomes GCN2.tif
- Figure 9/Fig9B - Western blot SDPM polysomes uL10.tif
- Figure 9/Fig9B - Western blot WT polysomes uL10.tif
