# Supplementary material for: Phosphorylation of P-stalk proteins defines the ribosomal state for interaction with auxiliary protein factors
Source: EMBO Rep. 2024 Oct 28;25(12):5478–506. doi: 10.1038/s44319-024-00297-1 (PMC11624264; doi:10.1038/s44319-024-00297-1)
Supplement: Supplementary file 10 — Source data Fig. 9 [file 44319_2024_297_MOESM10_ESM.zip › Figure 9/Fig9A - Numerical data for quantity of eIF2a phosphorylation.xlsx]

## Sheet: Quantity measurements
Numerical data of measurements of eIF2a phosphorylation
GAPDH_BY_SDPM_+-Tm
Channel	No.	Label	Type	Volume (Int)	Adj. Vol. (Int)
												BY
				BY	K_GAPDH			eIF2aP				K_GAPDH		eIF2aP
Chemi	1	U1	Unknown	78 324 115,000000	4.54945e+07	1		95285.7	95285.7	1		9.59939e+07	1	95285.7	95285.7	1
Chemi	2	U2	Unknown	77 024 933,000000	4.71173e+07	0.965559		103807	100232	1.05191		9.87501e+07	0.97209	103807	100910	1.05903
Chemi	3	U3	Unknown	70 110 411,000000	4.01935e+07	1.13189		117843	133385	1.39984		9.7039e+07	0.989231	117843	116574	1.22341
Chemi	4	U4	Unknown	87 888 525,000000	5.29243e+07	0.859615		208765	179457	1.88336		1.03351e+08	0.928815	208765	193904	2.03497
Chemi	5	U5	Unknown	104 081 106,000000	6.22976e+07	0.730277		302594	220978	2.3191		1.10202e+08	0.87107	302594	263581	2.76621
Chemi	6	U6	Unknown	100 054 678,000000	6.26674e+07	0.725967		225399	163632	1.71728		1.05276e+08	0.911828	225399	205525	2.15693
Chemi	7	U7	Unknown	73 039 197,000000	5.13268e+07	0.886369		188056	166687	1.74934		1.09702e+08	0.87504	188056	164557	1.72698
												SDPM
				SDPM	K_GAPDH			eIF2aP				K_GAPDH		eIF2aP
Chemi	8	U8	Unknown	65 521 155,000000	3.64835e+07	1		93323.4	93323.4	1		8.37905e+07	1	93323.4	93323.4	1
Chemi	9	U9	Unknown	67 652 025,000000	4.13098e+07	0.883167		151738	134010	1.43597		9.18923e+07	0.911834	151738	138360	1.48258
Chemi	10	U10	Unknown	65 476 441,000000	4.0161e+07	0.908432		121013	109932	1.17797		9.50022e+07	0.881985	121013	106732	1.14368
Chemi	11	U11	Unknown	55 528 338,000000	3.61987e+07	1.00787		165020	166318	1.78217		9.58314e+07	0.874353	165020	144286	1.54608
Chemi	12	U12	Unknown	39 311 601,000000	4.66559e+07	0.781969		201123	157272	1.68524		9.70671e+07	0.863222	301123	259936	2.78533
Chemi	13	U13	Unknown	92 547 695,000000	5.21014e+07	0.700241		345120	241667	2.58956		6.29138e+07	1.33183	345120	459641	4.92525
Chemi	14	U14	Unknown	66 129 622,000000	3.81127e+07	0.957253		357299	342025	3.66495		5.59491e+07	1.49762	357299	535098	5.7338
							2022-03-01					BY
antyGAPDH_BY_SDPM+-Tm_1sec				BY	K_GAPDH			antyEIF2aP_BY_SDPM_+-Tm_10sec				K_GAPDH
Channel	No.	Label	Type	Volume (Int)	Adj. Vol. (Int)			Adj. Vol. (Int)				Adj. Vol. (Int)		Adj. Vol. (Int)
Chemi	1	U1	Unknown	116 788 656,000000	6.39305e+07	1		1.00194e+06	1.00194e+06	1		6.39305e+07	1	1.32819e+06	1.32819e+06	1
Chemi	2	U2	Unknown	121 571 992,000000	7.63189e+07	0.837676		1.47735e+06	1.23754e+06	1.23515		7.63189e+07	0.837676	1.53635e+06	1.28696e+06	0.968959
Chemi	3	U3	Unknown	114 133 748,000000	7.27906e+07	0.878279		1.58056e+06	1.38817e+06	1.38549		7.27906e+07	0.878279	2.72935e+06	2.39713e+06	1.80481
Chemi	4	U4	Unknown	116 702 183,000000	7.23164e+07	0.884038		2.80878e+06	2.48307e+06	2.47827		7.23164e+07	0.884038	1.03334e+06	913508	0.687783
Chemi	5	U5	Unknown	126 486 673,000000	8.00076e+07	0.799055		5.5615e+06	4.44395e+06	4.43536		8.00076e+07	0.799055	3.55633e+06	2.8417e+06	2.13953
Chemi	6	U6	Unknown	132 991 779,000000	84282104	0.758529		2.30227e+06	1.74634e+06	1.74297		84282104	0.758529	2.75839e+06	2.09232e+06	1.57532
Chemi	7	U7	Unknown	105 577 983,000000	69747468	0.916599		1.17473e+06	1.07676e+06	1.07468		69747468	0.916599	1.85526e+06	1.70053e+06	1.28033
				SDPM	K_GAPDH							SDPM	K_GAPDH
Chemi	8	U8	Unknown	124 471 153,000000	7.3057e+07	1		1.67665e+06	1.67665e+06	1		7.3057e+07	1	1.53267e+06	1.53267e+06	1
Chemi	9	U9	Unknown	129 193 209,000000	8.59507e+07	0.849987		1.10586e+06	939965	0.56062		8.59507e+07	0.849987	2.17821e+06	1.85145e+06	1.20799
Chemi	10	U10	Unknown	117 089 665,000000	6.94752e+07	1.05155		899642	946023	0.564233		6.94752e+07	1.05155	2.03391e+06	2.13877e+06	1.39545
Chemi	11	U11	Unknown	122 545 697,000000	7.21187e+07	1.01301		763714	773650	0.461425		7.21187e+07	1.01301	2.4202e+06	2.45169e+06	1.59962
Chemi	12	U12	Unknown	130 798 629,000000	8.53469e+07	0.856001		2.50422e+06	2.14362e+06	1.27851		9.53469e+07	0.766223	3.12157e+06	2.39182e+06	1.56056
Chemi	13	U13	Unknown	133 708 227,000000	8.27578e+07	0.882781		4.5308e+06	3.9997e+06	2.38553		4.27578e+07	1.70862	2.98696e+06	5.10359e+06	3.32987
Chemi	14	U14	Unknown	133 934 420,000000	7.51448e+07	0.972215		7.0891e+06	6.89213e+06	4.11065		7.51448e+07	0.972215	8.80819e+06	8.56346e+06	5.58728
BY				SR			SDPM				SR
1	1	1	1	1	0		1	1	1	1	1	0
1.05191	1.05903	1.23515	0.968959	1.07876	0.111988		1.43597	1.48258	0.56062	1.20799	1.17179	0.424744
1.39984	1.22341	1.38549	1.80481	1.45339	0.247562		1.17797	1.14368	0.564233	1.39545	1.07033	0.355342
1.88336	2.03497	2.47827	0.687783	1.77109	0.765047		1.78217	1.54608	0.461425	1.59962	1.34732	0.599184
2.3191	2.76621	4.43536	2.13953	2.91505	1.04723		1.68524	2.78533	1.27851	1.56056	1.82741	0.660889
1.71728	2.15693	1.74297	1.57532	1.79812	0.25031		2.58956	4.92525	2.38553	3.32987	3.30755	1.15226
1.74934	1.72698	1.07468	1.28033	1.45783	0.334529		3.66495	5.7338	4.11065	5.58728	4.77417	1.04126
	BY	SDPM
0	1	1
15'	1.07876	1.17179
30'	1.45339	1.07033
1h	1.77109	1.34732
2h	2.66505	1.82741
4h	1.79812	3.30755
8h	1.45783	4.77417

## Sheet: Significance tests
Numerical data for significance test of eIF2a phosphorylation
Yeast strain	Normalized intensity to GAPDH	Time
BY	1	0'								-							-
BY	1.05191	15'
BY	1.39984	30'
BY	1.88336	1h
BY	2.3191	2h
BY	1.71728	4h
BY	1.74934	8h
BY	1	0'
BY	1.05903	15'
BY	1.22341	30'
BY	2.03497	1h
BY	2.76621	2h
BY	2.15693	4h
BY	1.72698	8h
BY	1	0'
BY	1.23515	15'
BY	1.38549	30'
BY	2.47827	1h
BY	4.43536	2h
BY	1.74297	4h
BY	1.07468	8h
BY	1	0'
BY	0.968959	15'
BY	1.80481	30'
BY	0.687783	1h
BY	2.13953	2h
BY	1.57532	4h
BY	1.28033	8h
SDPM	1	0'
SDPM	1.43597	15'
SDPM	1.17797	30'
SDPM	1.78217	1h
SDPM	1.68524	2h
SDPM	2.58956	4h
SDPM	3.66495	8h
SDPM	1	0'
SDPM	1.48258	15'
SDPM	1.14368	30'
SDPM	1.54608	1h
SDPM	2.78533	2h
SDPM	4.92525	4h
SDPM	5.7338	8h
SDPM	1	0'
SDPM	0.56062	15'
SDPM	0.564233	30'
SDPM	0.461425	1h
SDPM	1.27851	2h
SDPM	2.38553	4h
SDPM	4.11065	8h
SDPM	1	0'
SDPM	1.20799	15'
SDPM	1.39545	30'
SDPM	1.59962	1h
SDPM	1.56056	2h
SDPM	3.32987	4h
SDPM	5.58728	8h
