# Supplementary material for: Phosphorylation of P-stalk proteins defines the ribosomal state for interaction with auxiliary protein factors
Source: EMBO Rep. 2024 Oct 28;25(12):5478–506. doi: 10.1038/s44319-024-00297-1 (PMC11624264; doi:10.1038/s44319-024-00297-1)
Supplement: Supplementary file 10 — Source data Fig. 9 [file 44319_2024_297_MOESM10_ESM.zip › Figure 9/Fig9B - Numerical data for polysome profiling Yeast SDPM control.xlsx]

## Sheet: Fig.9B_SDPM ctrl
Numerical data for graphical visualization of polysome profiling from Yeast SDPM control
Time	Value
0	17.1729
0.002	10.1237
0.003	7.08661
0.005	6.07424
0.007	12.7859
0.008	15.7105
0.01	16.6854
0.012	16.9854
0.013	17.0979
0.015	17.1354
0.017	17.1354
0.018	17.1354
0.02	17.1354
0.022	17.1354
0.023	17.1354
0.025	17.1354
0.027	17.1354
0.028	17.0979
0.03	17.0979
0.032	17.0979
0.033	17.0979
0.035	17.0979
0.037	17.0979
0.038	17.0979
0.04	17.0979
0.042	17.0604
0.043	17.0604
0.045	17.0604
0.047	17.0604
0.048	17.0604
0.05	17.0604
0.052	17.0604
0.053	17.0604
0.055	17.0604
0.057	17.0604
0.058	17.0604
0.06	17.0229
0.062	17.0229
0.063	17.0229
0.065	17.0229
0.067	17.0229
0.068	17.0229
0.07	16.9854
0.072	16.9854
0.073	16.9854
0.075	16.9854
0.077	17.0229
0.078	17.0229
0.08	17.0229
0.082	17.0229
0.083	17.0229
0.085	17.0229
0.087	17.0229
0.088	17.0229
0.09	17.0229
0.092	17.0229
0.093	17.0229
0.095	17.0229
0.097	17.0229
0.098	17.0229
0.1	17.0229
0.102	17.0229
0.103	17.0229
0.105	17.0229
0.107	17.0229
0.108	17.0229
0.11	17.0229
0.112	17.0229
0.113	17.0229
0.115	17.0229
0.117	17.0229
0.118	17.0229
0.12	17.0229
0.122	17.0229
0.123	17.0229
0.125	17.0229
0.127	17.0229
0.128	17.0229
0.13	17.0229
0.132	17.0229
0.133	17.0229
0.135	17.0229
0.137	17.0229
0.138	17.0229
0.14	17.0229
0.142	17.0229
0.143	17.0229
0.145	17.0229
0.147	17.0229
0.148	17.0229
0.15	17.0229
0.152	17.0229
0.153	17.0229
0.155	17.0229
0.157	17.0229
0.158	17.0229
0.16	17.0229
0.162	16.9854
0.163	16.9854
0.165	16.9854
0.167	16.9854
0.168	16.9854
0.17	16.9854
0.172	16.9854
0.173	16.9854
0.175	16.9854
0.177	16.9854
0.178	16.9479
0.18	16.9479
0.182	16.9479
0.183	16.9479
0.185	16.9854
0.187	16.9854
0.188	16.9854
0.19	16.9854
0.192	16.9854
0.193	16.9854
0.195	16.9854
0.197	16.9854
0.198	16.9854
0.2	16.9479
0.202	16.9479
0.203	16.9479
0.205	16.9479
0.207	16.9479
0.208	16.9479
0.21	16.9479
0.212	16.9479
0.213	16.9479
0.215	16.9479
0.217	16.9479
0.218	16.9479
0.22	16.9479
0.222	16.9104
0.223	16.9104
0.225	16.9104
0.227	16.9104
0.228	16.9104
0.23	16.9104
0.232	16.9104
0.233	16.9104
0.235	16.9104
0.237	16.9104
0.238	16.9104
0.24	16.9104
0.242	16.9104
0.243	16.9104
0.245	16.9104
0.247	16.9104
0.248	16.9104
0.25	16.9104
0.252	16.9104
0.253	16.9104
0.255	16.9104
0.257	16.9104
0.258	16.9104
0.26	16.9104
0.262	16.9104
0.263	16.9104
0.265	16.9104
0.267	16.9104
0.268	16.9104
0.27	16.9104
0.272	16.9104
0.273	16.9104
0.275	16.9104
0.277	16.9104
0.278	16.9104
0.28	16.9104
0.282	16.9104
0.283	16.9104
0.285	16.9104
0.287	16.9104
0.288	16.9104
0.29	16.9104
0.292	16.9104
0.293	16.9104
0.295	16.9104
0.297	16.9104
0.298	16.9104
0.3	16.9104
0.302	16.9104
0.303	16.9104
0.305	16.8729
0.307	16.8729
0.308	16.8729
0.31	16.8729
0.312	16.8729
0.313	16.8729
0.315	16.8729
0.317	16.8729
0.318	16.8729
0.32	16.8729
0.322	16.8729
0.323	16.8729
0.325	16.9104
0.327	16.9104
0.328	16.9104
0.33	16.9104
0.332	16.9479
0.333	16.9479
0.335	16.9479
0.337	16.9854
0.338	16.9854
0.34	16.9854
0.342	17.0229
0.343	17.0229
0.345	17.0229
0.347	17.0229
0.348	17.0604
0.35	17.0604
0.352	17.0604
0.353	17.0604
0.355	17.0979
0.357	17.0979
0.358	17.0979
0.36	17.0979
0.362	17.1354
0.363	17.1354
0.365	17.1354
0.367	17.1354
0.368	17.1729
0.37	17.1729
0.372	17.1729
0.373	17.1729
0.375	17.2103
0.377	17.2103
0.378	17.2103
0.38	17.2103
0.382	17.2103
0.383	17.2103
0.385	17.2103
0.387	17.2478
0.388	17.2478
0.39	17.2478
0.392	17.2478
0.393	17.2478
0.395	17.2478
0.397	17.2478
0.398	17.2478
0.4	17.2478
0.402	17.2478
0.403	17.2103
0.405	17.2103
0.407	17.2103
0.408	17.2103
0.41	17.2103
0.412	17.2103
0.413	17.2103
0.415	17.2103
0.417	17.2103
0.418	17.2103
0.42	17.2103
0.422	17.2103
0.423	17.2103
0.425	17.2103
0.427	17.2478
0.428	17.2478
0.43	17.2478
0.432	17.2478
0.433	17.2478
0.435	17.2478
0.437	17.2478
0.438	17.2478
0.44	17.2478
0.442	17.2478
0.443	17.2478
0.445	17.2478
0.447	17.2478
0.448	17.2478
0.45	17.2478
0.452	17.2478
0.453	17.2478
0.455	17.2478
0.457	17.2478
0.458	17.2478
0.46	17.2103
0.462	17.2103
0.463	17.2103
0.465	17.2103
0.467	17.2103
0.468	17.2103
0.47	17.2103
0.472	17.2478
0.473	17.2478
0.475	17.2478
0.477	17.2478
0.478	17.2478
0.48	17.2478
0.482	17.2478
0.483	17.2478
0.485	17.2478
0.487	17.2478
0.488	17.2478
0.49	17.2478
0.492	17.2478
0.493	17.2853
0.495	17.2853
0.497	17.2853
0.498	17.2853
0.5	17.2853
0.502	17.2853
0.503	17.2853
0.505	17.2853
0.507	17.2853
0.508	17.2853
0.51	17.2853
0.512	17.2853
0.513	17.2853
0.515	17.2853
0.517	17.2853
0.518	17.2853
0.52	17.2853
0.522	17.2853
0.523	17.2853
0.525	17.2478
0.527	17.2478
0.528	17.2478
0.53	17.2478
0.532	17.2478
0.533	17.2478
0.535	17.2478
0.537	17.2478
0.538	17.2478
0.54	17.2478
0.542	17.2478
0.543	17.2478
0.545	17.2478
0.547	17.2478
0.548	17.2853
0.55	17.2853
0.552	17.2853
0.553	17.2853
0.555	17.2853
0.557	17.2853
0.558	17.2853
0.56	17.2853
0.562	17.2853
0.563	17.2853
0.565	17.2853
0.567	17.2853
0.568	17.2853
0.57	17.2853
0.572	17.2853
0.573	17.2853
0.575	17.2853
0.577	17.2853
0.578	17.2853
0.58	17.2853
0.582	17.2853
0.583	17.2853
0.585	17.2853
0.587	17.2853
0.588	17.2478
0.59	17.2478
0.592	17.2478
0.593	17.2478
0.595	17.2478
0.597	17.2478
0.598	17.2478
0.6	17.2478
0.602	17.2478
0.603	17.2478
0.605	17.2478
0.607	17.2478
0.608	17.2478
0.61	17.2478
0.612	17.2478
0.613	17.2478
0.615	17.2478
0.617	17.2478
0.618	17.2478
0.62	17.2478
0.622	17.2478
0.623	17.2853
0.625	17.2853
0.627	17.2853
0.628	17.2853
0.63	17.2853
0.632	17.2853
0.633	17.2853
0.635	17.2853
0.637	17.2853
0.638	17.2853
0.64	17.2853
0.642	17.2853
0.643	17.2853
0.645	17.2853
0.647	17.2853
0.648	17.2478
0.65	17.2478
0.652	17.2478
0.653	17.2478
0.655	17.2478
0.657	17.2103
0.658	17.2103
0.66	17.2103
0.662	17.2103
0.663	17.2103
0.665	17.2103
0.667	17.2103
0.668	17.2103
0.67	17.2103
0.672	17.2103
0.673	17.2103
0.675	17.2103
0.677	17.2103
0.678	17.2103
0.68	17.2103
0.682	17.2103
0.683	17.2103
0.685	17.2103
0.687	17.2103
0.688	17.2103
0.69	17.2478
0.692	17.2478
0.693	17.2478
0.695	17.2478
0.697	17.2478
0.698	17.2478
0.7	17.2478
0.702	17.2103
0.703	17.2103
0.705	17.2103
0.707	17.2103
0.708	17.2103
0.71	17.2103
0.712	17.2103
0.713	17.2103
0.715	17.2103
0.717	17.2103
0.718	17.2103
0.72	17.2103
0.722	17.2103
0.723	17.2103
0.725	17.2103
0.727	17.2103
0.728	17.2103
0.73	17.1729
0.732	17.1729
0.733	17.1729
0.735	17.1729
0.737	17.1729
0.738	17.1729
0.74	17.1729
0.742	17.1729
0.743	17.1729
0.745	17.1729
0.747	17.1729
0.748	17.1729
0.75	17.1729
0.752	17.1729
0.753	17.1729
0.755	17.1729
0.757	17.1729
0.758	17.1729
0.76	17.2103
0.762	17.2103
0.763	17.2103
0.765	17.2103
0.767	17.2103
0.768	17.2103
0.77	17.2103
0.772	17.2103
0.773	17.1729
0.775	17.1729
0.777	17.1729
0.778	17.1729
0.78	17.1729
0.782	17.1729
0.783	17.1354
0.785	17.1354
0.787	17.1354
0.788	17.1354
0.79	17.1354
0.792	17.1354
0.793	17.1354
0.795	17.1354
0.797	17.1354
0.798	17.1354
0.8	17.1354
0.802	17.1729
0.803	17.1729
0.805	17.1729
0.807	17.1729
0.808	17.1729
0.81	17.1729
0.812	17.1729
0.813	17.1729
0.815	17.1729
0.817	17.1729
0.818	17.1729
0.82	17.1729
0.822	17.1729
0.823	17.1729
0.825	17.1729
0.827	17.1729
0.828	17.1729
0.83	17.1729
0.832	17.1354
0.833	17.1354
0.835	17.1354
0.837	17.1354
0.838	17.1354
0.84	17.1354
0.842	17.1354
0.843	17.1354
0.845	17.1354
0.847	17.1354
0.848	17.1354
0.85	17.1354
0.852	17.1354
0.853	17.1354
0.855	17.1354
0.857	17.1354
0.858	17.1354
0.86	17.1354
0.862	17.1354
0.863	17.1354
0.865	17.1354
0.867	17.1354
0.868	17.1354
0.87	17.0979
0.872	17.0979
0.873	17.0979
0.875	17.0979
0.877	17.0979
0.878	17.0979
0.88	17.0979
0.882	17.0979
0.883	17.0979
0.885	17.0979
0.887	17.0979
0.888	17.0979
0.89	17.0979
0.892	17.0979
0.893	17.0604
0.895	17.0604
0.897	17.0604
0.898	17.0604
0.9	17.0604
0.902	17.0604
0.903	17.0604
0.905	17.0604
0.907	17.0604
0.908	17.0604
0.91	17.0604
0.912	17.0604
0.913	17.0604
0.915	17.0604
0.917	17.0604
0.918	17.0604
0.92	17.0604
0.922	17.0604
0.923	17.0604
0.925	17.0229
0.927	17.0229
0.928	17.0229
0.93	17.0229
0.932	17.0229
0.933	17.0229
0.935	17.0229
0.937	17.0229
0.938	17.0229
0.94	17.0229
0.942	17.0229
0.943	17.0229
0.945	17.0229
0.947	16.9854
0.948	16.9854
0.95	16.9854
0.952	16.9854
0.953	16.9854
0.955	16.9854
0.957	16.9854
0.958	16.9854
0.96	16.9854
0.962	16.9854
0.963	16.9854
0.965	16.9854
0.967	16.9854
0.968	16.9854
0.97	16.9854
0.972	16.9854
0.973	16.9854
0.975	16.9854
0.977	16.9854
0.978	17.0229
0.98	17.0229
0.982	17.0229
0.983	17.0229
0.985	17.0229
0.987	17.0229
0.988	17.0229
0.99	17.0229
0.992	17.0229
0.993	17.0229
0.995	17.0229
0.997	17.0229
0.998	17.0229
1	17.0229
1.002	17.0229
1.003	17.0229
1.005	17.0229
1.007	17.0229
1.008	16.9854
1.01	16.9854
1.012	16.9854
1.013	16.9479
1.015	16.9104
1.017	16.9104
1.018	16.8729
1.02	16.8729
1.022	16.8729
1.023	16.8729
1.025	16.9104
1.027	16.9479
1.028	17.0229
1.03	17.0979
1.032	17.1729
1.033	17.3228
1.035	17.4728
1.037	17.6978
1.038	18.0353
1.04	18.5602
1.042	19.4226
1.043	20.6974
1.045	22.4597
1.047	24.4844
1.048	26.5842
1.05	28.4964
1.052	30.0338
1.053	31.2711
1.055	32.096
1.057	32.6209
1.058	32.8834
1.06	32.9209
1.062	32.8084
1.063	32.5459
1.065	32.2085
1.067	31.8335
1.068	31.4211
1.07	31.0461
1.072	30.6712
1.073	30.3712
1.075	30.1087
1.077	29.9213
1.078	29.8088
1.08	29.7713
1.082	29.8088
1.083	29.9213
1.085	30.1087
1.087	30.3712
1.088	30.7087
1.09	31.0836
1.092	31.5336
1.093	32.021
1.095	32.5834
1.097	33.1833
1.098	33.8208
1.1	34.5332
1.102	35.2456
1.103	36.033
1.105	36.8204
1.107	37.6453
1.108	38.4702
1.11	39.3326
1.112	40.2325
1.113	41.1324
1.115	42.0697
1.117	42.9696
1.118	43.907
1.12	44.8819
1.122	45.8568
1.123	46.7942
1.125	47.8065
1.127	48.7814
1.128	49.7563
1.13	50.7687
1.132	51.7435
1.133	52.7559
1.135	53.7683
1.137	54.7432
1.138	55.7555
1.14	56.7304
1.142	57.7428
1.143	58.7177
1.145	59.73
1.147	60.7424
1.148	61.7548
1.15	62.8047
1.152	63.8545
1.153	64.9044
1.155	65.9543
1.157	67.0416
1.158	68.129
1.16	69.2538
1.162	70.3787
1.163	71.5036
1.165	72.6284
1.167	73.7908
1.168	74.9156
1.17	76.078
1.172	77.2403
1.173	78.4402
1.175	79.6025
1.177	80.8024
1.178	82.0023
1.18	83.2021
1.182	84.4019
1.183	85.6018
1.185	86.8016
1.187	88.039
1.188	89.2388
1.19	90.4387
1.192	91.676
1.193	92.8759
1.195	94.0757
1.197	95.2756
1.198	96.4754
1.2	97.6753
1.202	98.8751
1.203	100.075
1.205	101.237
1.207	102.437
1.208	103.112
1.21	103.112
1.212	103.112
1.213	103.112
1.215	103.112
1.217	103.112
1.218	103.112
1.22	103.112
1.222	103.112
1.223	103.112
1.225	103.112
1.227	103.112
1.228	103.112
1.23	103.112
1.232	103.112
1.233	103.112
1.235	103.112
1.237	103.112
1.238	103.112
1.24	103.112
1.242	103.112
1.243	103.112
1.245	103.112
1.247	103.112
1.248	103.112
1.25	103.112
1.252	103.112
1.253	103.112
1.255	103.112
1.257	103.112
1.258	103.112
1.26	103.112
1.262	103.112
1.263	103.112
1.265	103.112
1.267	103.112
1.268	103.112
1.27	103.112
1.272	103.112
1.273	103.112
1.275	103.112
1.277	103.112
1.278	103.112
1.28	103.112
1.282	103.112
1.283	103.112
1.285	103.112
1.287	103.112
1.288	103.112
1.29	103.112
1.292	103.112
1.293	103.112
1.295	103.112
1.297	103.112
1.298	103.112
1.3	103.112
1.302	103.112
1.303	103.112
1.305	103.112
1.307	103.112
1.308	103.112
1.31	103.112
1.312	103.112
1.313	103.112
1.315	103.112
1.317	103.112
1.318	103.112
1.32	103.112
1.322	103.112
1.323	103.112
1.325	103.112
1.327	103.112
1.328	103.112
1.33	103.112
1.332	103.112
1.333	103.112
1.335	103.112
1.337	103.112
1.338	103.112
1.34	103.112
1.342	103.112
1.343	103.112
1.345	103.112
1.347	103.112
1.348	103.112
1.35	103.112
1.352	103.112
1.353	103.112
1.355	103.112
1.357	103.112
1.358	103.112
1.36	103.112
1.362	103.112
1.363	103.112
1.365	103.112
1.367	103.112
1.368	103.112
1.37	103.112
1.372	103.112
1.373	103.112
1.375	103.112
1.377	103.112
1.378	103.112
1.38	103.112
1.382	103.112
1.383	103.112
1.385	103.112
1.387	103.112
1.388	103.112
1.39	103.112
1.392	103.112
1.393	103.112
1.395	103.112
1.397	103.112
1.398	103.112
1.4	103.112
1.402	103.112
1.403	103.112
1.405	103.112
1.407	103.112
1.408	103.112
1.41	103.112
1.412	103.112
1.413	103.112
1.415	103.112
1.417	103.112
1.418	103.112
1.42	103.112
1.422	103.112
1.423	103.112
1.425	103.112
1.427	103.112
1.428	103.112
1.43	103.112
1.432	103.112
1.433	103.112
1.435	103.112
1.437	103.112
1.438	103.112
1.44	103.112
1.442	103.112
1.443	103.112
1.445	103.112
1.447	103.112
1.448	103.112
1.45	103.112
1.452	103.112
1.453	103.112
1.455	103.112
1.457	103.112
1.458	103.112
1.46	103.112
1.462	103.112
1.463	103.112
1.465	103.112
1.467	103.112
1.468	103.112
1.47	103.112
1.472	103.112
1.473	103.112
1.475	103.112
1.477	103.112
1.478	103.112
1.48	103.112
1.482	103.112
1.483	103.112
1.485	103.112
1.487	103.112
1.488	103.112
1.49	103.112
1.492	103.112
1.493	103.112
1.495	103.112
1.497	103.112
1.498	103.112
1.5	103.112
1.502	103.112
1.503	103.112
1.505	103.112
1.507	103.112
1.508	103.112
1.51	103.112
1.512	103.112
1.513	103.112
1.515	103.112
1.517	103.112
1.518	103.112
1.52	103.112
1.522	103.112
1.523	103.112
1.525	103.112
1.527	103.112
1.528	103.112
1.53	103.112
1.532	103.112
1.533	103.112
1.535	103.112
1.537	103.112
1.538	103.112
1.54	103.112
1.542	103.112
1.543	103.112
1.545	103.112
1.547	103.112
1.548	103.112
1.55	103.112
1.552	103.112
1.553	103.112
1.555	103.112
1.557	103.112
1.558	103.112
1.56	103.112
1.562	103.112
1.563	103.112
1.565	103.112
1.567	103.112
1.568	103.112
1.57	103.112
1.572	103.112
1.573	103.112
1.575	103.112
1.577	103.112
1.578	102.775
1.58	101.125
1.582	99.5126
1.583	97.8628
1.585	96.288
1.587	94.7132
1.588	93.1758
1.59	91.676
1.592	90.1762
1.593	88.7139
1.595	87.2516
1.597	80.165
1.598	74.9531
1.6	72.291
1.602	76.228
1.603	78.5902
1.605	78.5152
1.607	77.6903
1.608	76.6029
1.61	75.4781
1.612	74.3157
1.613	73.1908
1.615	72.1035
1.617	71.0161
1.618	69.9663
1.62	68.9164
1.622	67.904
1.623	66.9291
1.625	65.9917
1.627	65.0544
1.628	64.1545
1.63	63.2546
1.632	62.3922
1.633	61.5298
1.635	60.7424
1.637	59.9175
1.638	59.1676
1.64	58.4177
1.642	57.6678
1.643	56.9554
1.645	56.2805
1.647	55.6056
1.648	54.9681
1.65	54.3307
1.652	53.6933
1.653	53.0934
1.655	52.5309
1.657	51.9685
1.658	51.4061
1.66	50.8436
1.662	50.3187
1.663	49.8313
1.665	49.3438
1.667	48.8564
1.668	48.3689
1.67	47.919
1.672	47.4691
1.673	47.0191
1.675	46.5692
1.677	46.1567
1.678	45.7068
1.68	45.3318
1.682	44.9194
1.683	44.5069
1.685	44.132
1.687	43.757
1.688	43.3446
1.69	42.9696
1.692	42.6322
1.693	42.2572
1.695	41.8823
1.697	41.5448
1.698	41.1698
1.7	40.8324
1.702	40.4949
1.703	40.12
1.705	39.7825
1.707	39.4451
1.708	39.1076
1.71	38.7702
1.712	38.4702
1.713	38.1327
1.715	37.7953
1.717	37.4578
1.718	37.1579
1.72	36.8204
1.722	36.5204
1.723	36.183
1.725	35.883
1.727	35.5456
1.728	35.2456
1.73	34.9456
1.732	34.6457
1.733	34.3457
1.735	34.0457
1.737	33.7458
1.738	33.4458
1.74	33.1459
1.742	32.8834
1.743	32.5834
1.745	32.2835
1.747	32.021
1.748	31.721
1.75	31.4586
1.752	31.1961
1.753	30.8961
1.755	30.6337
1.757	30.3712
1.758	30.1087
1.76	29.8463
1.762	29.5838
1.763	29.3213
1.765	29.0589
1.767	28.8339
1.768	28.5714
1.77	28.309
1.772	28.084
1.773	27.8215
1.775	25.9468
1.777
1.778
1.78
1.782
1.783	25.3468
1.785	25.7968
1.787	25.7968
1.788	25.6468
1.79	25.4593
1.792	25.2718
1.793	25.0469
1.795	24.8219
1.797	24.5969
1.798	24.4094
1.8	24.1845
1.802	23.997
1.803	23.772
1.805	23.5846
1.807	23.3596
1.808	23.1721
1.81	22.9846
1.812	22.7971
1.813	22.6097
1.815	22.4222
1.817	22.2347
1.818	22.0472
1.82	21.8598
1.822	21.6723
1.823	21.4848
1.825	21.3348
1.827	21.1474
1.828	20.9974
1.83	20.8099
1.832	20.6599
1.833	20.4724
1.835	20.3225
1.837	20.1725
1.838	20.0225
1.84	19.8725
1.842	19.7225
1.843	19.5725
1.845	19.4226
1.847	19.2726
1.848	19.1226
1.85	19.0101
1.852	18.8601
1.853	18.7477
1.855	18.5977
1.857	18.4852
1.858	18.3352
1.86	18.2227
1.862	18.1102
1.863	17.9977
1.865	17.8478
1.867	17.7353
1.868	17.6228
1.87	17.5478
1.872	17.4353
1.873	17.3228
1.875	17.2103
1.877	17.1354
1.878	17.0229
1.88	16.9479
1.882	16.8354
1.883	16.7604
1.885	16.6854
1.887	16.6104
1.888	16.5354
1.89	16.4604
1.892	16.3854
1.893	16.3105
1.895	16.2355
1.897	16.198
1.898	16.1605
1.9	16.0855
1.902	16.048
1.903	16.0105
1.905	15.973
1.907	15.973
1.908	15.9355
1.91	15.9355
1.912	15.898
1.913	15.898
1.915	15.898
1.917	15.898
1.918	15.898
1.92	15.9355
1.922	15.9355
1.923	15.973
1.925	16.0105
1.927	16.048
1.928	16.0855
1.93	16.1605
1.932	16.2355
1.933	16.273
1.935	16.348
1.937	16.423
1.938	16.5354
1.94	16.6104
1.942	16.7229
1.943	16.7979
1.945	16.9104
1.947	17.0229
1.948	17.1354
1.95	17.2478
1.952	17.3978
1.953	17.5103
1.955
1.957
1.958
1.96
1.962
1.963	17.8478
1.965	18.3727
1.967	18.6352
1.968	18.8226
1.97	19.0101
1.972	19.1601
1.973	19.3101
1.975	19.4601
1.977	19.6101
1.978	19.7975
1.98	19.9475
1.982	20.0975
1.983	20.2475
1.985	20.3974
1.987	20.5474
1.988	20.6974
1.99	20.8099
1.992	20.9599
1.993	21.0724
1.995	21.2223
1.997	21.3348
1.998	21.4473
2	21.5598
2.002	21.6723
2.003	21.7848
2.005	21.8598
2.007	21.9722
2.008	22.0472
2.01	22.1222
2.012	22.1972
2.013	22.2347
2.015	22.3097
2.017	22.3472
2.018	22.3847
2.02	22.4222
2.022	22.4222
2.023	22.4597
2.025	22.4597
2.027	22.4597
2.028	22.4597
2.03	22.4222
2.032	22.4222
2.033	22.3847
2.035	22.3472
2.037	22.3097
2.038	22.2347
2.04	22.1597
2.042	22.1222
2.043	22.0472
2.045	21.9348
2.047	21.8598
2.048	21.7473
2.05	21.6723
2.052	21.5598
2.053	21.4473
2.055	21.2973
2.057	21.1849
2.058	21.0349
2.06	20.9224
2.062	20.7724
2.063	20.6224
2.065	20.4724
2.067	20.3225
2.068	20.1725
2.07	20.0225
2.072	19.835
2.073	19.685
2.075	19.4976
2.077	19.3476
2.078	19.1601
2.08	19.0101
2.082	18.8226
2.083	18.6352
2.085	18.4852
2.087	18.2977
2.088	18.1102
2.09	17.9228
2.092	17.7353
2.093	17.5853
2.095	17.3978
2.097	17.2103
2.098	17.0229
2.1	16.8729
2.102	16.6854
2.103	16.4979
2.105	16.348
2.107	16.1605
2.108	16.0105
2.11	15.823
2.112	15.673
2.113	15.4856
2.115	15.3356
2.117	15.2231
2.118	15.0731
2.12	14.9231
2.122	14.7357
2.123	14.5857
2.125	14.4357
2.127	14.2857
2.128	14.1357
2.13	13.9857
2.132	13.8358
2.133	13.6858
2.135
2.137
2.138
2.14
2.142
2.143
2.145	12.4109
2.147	12.5234
2.148	12.4484
2.15	12.3735
2.152	12.261
2.153	12.1485
2.155	11.9985
2.157	11.886
2.158	11.7735
2.16	11.661
2.162	11.5486
2.163	11.4361
2.165	11.3236
2.167	11.2486
2.168	11.1361
2.17	11.0236
2.172	10.9111
2.173	10.8361
2.175	10.7237
2.177	10.6487
2.178	10.5362
2.18	10.4612
2.182	10.3487
2.183	10.2737
2.185	10.1612
2.187	10.0862
2.188	10.0113
2.19	9.93626
2.192	9.82377
2.193	9.74878
2.195	9.67379
2.197	9.5988
2.198	9.52381
2.2	9.44882
2.202	9.37383
2.203	9.29884
2.205	9.22385
2.207	9.14886
2.208	9.11136
2.21	9.03637
2.212	8.96138
2.213	8.88639
2.215	8.84889
2.217	8.7739
2.218	8.69891
2.22	8.66142
2.222	8.58643
2.223	8.54893
2.225	8.51144
2.227	8.43645
2.228	8.39895
2.23	8.36145
2.232	8.28646
2.233	8.24897
2.235	8.21147
2.237	8.17398
2.238	8.13648
2.24	8.09899
2.242	8.06149
2.243	8.024
2.245	7.9865
2.247	7.94901
2.248	7.91151
2.25	7.87402
2.252	7.87402
2.253	7.83652
2.255	7.79903
2.257	7.79903
2.258	7.76153
2.26	7.76153
2.262	7.76153
2.263	7.72403
2.265	7.72403
2.267	7.72403
2.268	7.72403
2.27	7.72403
2.272	7.72403
2.273	7.72403
2.275	7.72403
2.277	7.72403
2.278	7.72403
2.28	7.76153
2.282	7.76153
2.283	7.79903
2.285	7.79903
2.287	7.83652
2.288	7.87402
2.29	7.91151
2.292	7.94901
2.293	7.9865
2.295	8.024
2.297	8.06149
2.298	8.09899
2.3	8.17398
2.302	8.24897
2.303	8.28646
2.305	8.36145
2.307	8.43645
2.308	8.51144
2.31	8.58643
2.312	8.66142
2.313	8.8114
2.315
2.317
2.318
2.32
2.322
2.323	8.96138
2.325	9.41132
2.327	9.6363
2.328	9.82377
2.33	9.97375
2.332	10.0862
2.333	10.2362
2.335	10.4237
2.337	10.5737
2.338	10.7237
2.34	10.9111
2.342	11.0611
2.343	11.2486
2.345	11.3986
2.347	11.5486
2.348	11.736
2.35	11.9235
2.352	12.111
2.353	12.2985
2.355	12.5234
2.357	12.7109
2.358	12.9359
2.36	13.1234
2.362	13.3483
2.363	13.5733
2.365	13.7983
2.367	14.0233
2.368	14.2482
2.37	14.4732
2.372	14.7357
2.373	14.9606
2.375	15.1856
2.377	15.4106
2.378	15.673
2.38	15.898
2.382	16.123
2.383	16.3854
2.385	16.6104
2.387	16.8729
2.388	17.0979
2.39	17.3228
2.392	17.5853
2.393	17.8103
2.395	18.0353
2.397	18.2602
2.398	18.4852
2.4	18.7102
2.402	18.9351
2.403	19.1226
2.405	19.3476
2.407	19.5725
2.408	19.76
2.41	19.985
2.412	20.1725
2.413	20.36
2.415	20.5474
2.417	20.7349
2.418	20.9224
2.42	21.0724
2.422	21.2598
2.423	21.4098
2.425	21.5598
2.427	21.7098
2.428	21.8598
2.43	22.0098
2.432	22.1222
2.433	22.2722
2.435	22.3847
2.437	22.4972
2.438	22.6097
2.44	22.6847
2.442	22.7971
2.443	22.8721
2.445	22.9471
2.447	23.0221
2.448	23.0971
2.45	23.1721
2.452	23.2096
2.453	23.2471
2.455	23.2846
2.457	23.3221
2.458	23.3596
2.46	23.3596
2.462	23.3971
2.463	23.3971
2.465	23.3971
2.467	23.3971
2.468	23.3596
2.47	23.3596
2.472	23.3221
2.473	23.2846
2.475	23.2471
2.477	23.1721
2.478	23.1346
2.48	23.0596
2.482	22.9846
2.483	22.9096
2.485	22.8346
2.487	22.7597
2.488	22.6847
2.49	22.5722
2.492	22.4597
2.493	22.3847
2.495
2.497
2.498
2.5
2.502
2.503	21.1849
2.505	21.3723
2.507	21.3348
2.508	21.2223
2.51	21.1099
2.512	20.9599
2.513	20.8099
2.515	20.6599
2.517	20.5099
2.518	20.3225
2.52	20.1725
2.522	20.0225
2.523	19.8725
2.525	19.685
2.527	19.5351
2.528	19.3851
2.53	19.2351
2.532	19.0476
2.533	18.8976
2.535	18.7102
2.537	18.5602
2.538	18.4102
2.54	18.2227
2.542	18.0727
2.543	17.9228
2.545	17.7353
2.547	17.5853
2.548	17.4353
2.55	17.2853
2.552	17.1354
2.553	16.9479
2.555	16.8354
2.557	16.6479
2.558	16.5354
2.56	16.3854
2.562	16.2355
2.563	16.0855
2.565	15.973
2.567	15.823
2.568	15.7105
2.57	15.5605
2.572	15.4481
2.573	15.2981
2.575	15.1856
2.577	15.0731
2.578	14.9606
2.58	14.8481
2.582	14.7357
2.583	14.6607
2.585	14.5482
2.587	14.4357
2.588	14.3982
2.59	14.3232
2.592	14.2482
2.593	14.1732
2.595	14.0982
2.597	14.0233
2.598	13.9857
2.6	13.9108
2.602	13.8358
2.603	13.7983
2.605	13.7608
2.607	13.7233
2.608	13.6858
2.61	13.6108
2.612	13.5733
2.613	13.5358
2.615	13.5358
2.617	13.5358
2.618	13.5358
2.62	13.5358
2.622	13.5733
2.623	13.5733
2.625	13.6108
2.627	13.6483
2.628	13.7233
2.63	13.7608
2.632	13.8358
2.633	13.9108
2.635	13.9857
2.637	14.0982
2.638	14.1732
2.64	14.3232
2.642	14.4357
2.643	14.5482
2.645	14.6982
2.647	14.8481
2.648	15.0356
2.65	15.1856
2.652	15.3731
2.653	15.5981
2.655	15.7855
2.657	16.0105
2.658	16.2355
2.66	16.4604
2.662	16.7229
2.663	16.9854
2.665	17.2478
2.667	17.5103
2.668	17.8103
2.67	18.1102
2.672	18.4102
2.673
2.675
2.677
2.678
2.68
2.682	19.5351
2.683	20.435
2.685	20.9599
2.687	21.3723
2.688	21.7473
2.69	22.1222
2.692	22.4597
2.693	22.8346
2.695	23.1721
2.697	23.5471
2.698	23.8845
2.7	24.2595
2.702	24.5969
2.703	24.9344
2.705	25.2718
2.707	25.5718
2.708	25.9093
2.71	26.2092
2.712	26.5092
2.713	26.8091
2.715	27.1091
2.717	27.3716
2.718	27.634
2.72	27.8965
2.722	28.159
2.723	28.3839
2.725	28.6089
2.727	28.7964
2.728	28.9839
2.73	29.1714
2.732	29.3213
2.733	29.4713
2.735	29.6213
2.737	29.7338
2.738	29.8088
2.74	29.9213
2.742	29.9962
2.743	30.0338
2.745	30.0712
2.747	30.1087
2.748	30.1087
2.75	30.1087
2.752	30.1087
2.753	30.0712
2.755	30.0338
2.757	29.9588
2.758	29.8838
2.76	29.8088
2.762	29.6963
2.763	29.5838
2.765	29.4338
2.767	29.3213
2.768	29.1714
2.77	29.0214
2.772	28.8339
2.773	28.6464
2.775	28.4589
2.777	28.2715
2.778	28.084
2.78	27.859
2.782	27.634
2.783	27.4091
2.785	27.1841
2.787	26.9591
2.788	26.6967
2.79	26.4717
2.792	26.2092
2.793	25.9468
2.795	25.7218
2.797	25.4593
2.798	25.1969
2.8	24.9344
2.802	24.6719
2.803	24.4094
2.805	24.147
2.807	23.8845
2.808	23.5846
2.81	23.3221
2.812	23.0596
2.813	22.7971
2.815	22.5347
2.817	22.2347
2.818	21.9722
2.82	21.7098
2.822	21.4473
2.823	21.1849
2.825	20.9224
2.827	20.6599
2.828	20.3974
2.83	20.135
2.832	19.8725
2.833	19.6475
2.835	19.3851
2.837	19.1226
2.838	18.8601
2.84	18.6352
2.842	18.4102
2.843	18.1477
2.845	17.9228
2.847	17.6978
2.848	17.4353
2.85	17.2103
2.852
2.853
2.855
2.857
2.858
2.86	15.2606
2.862	15.5231
2.863	15.4481
2.865	15.3731
2.867	15.2231
2.868	15.0356
2.87	14.8481
2.872	14.6607
2.873	14.5107
2.875	14.3232
2.877	14.1732
2.878	14.0233
2.88	13.8733
2.882	13.7233
2.883	13.5733
2.885	13.4233
2.887	13.2733
2.888	13.1609
2.89	13.0109
2.892	12.8984
2.893	12.7484
2.895	12.6359
2.897	12.5234
2.898	12.4109
2.9	12.2985
2.902	12.186
2.903	12.0735
2.905	11.9985
2.907	11.886
2.908	11.7735
2.91	11.6985
2.912	11.5861
2.913	11.4736
2.915	11.3986
2.917	11.3236
2.918	11.2111
2.92	11.1361
2.922	11.0611
2.923	10.9861
2.925	10.8736
2.927	10.7987
2.928	10.7237
2.93	10.6487
2.932	10.5737
2.933	10.4612
2.935	10.3862
2.937	10.3112
2.938	10.2362
2.94	10.1237
2.942	10.0487
2.943	9.97375
2.945	9.89876
2.947	9.78628
2.948	9.71129
2.95	9.6363
2.952	9.52381
2.953	9.44882
2.955	9.37383
2.957	9.26134
2.958	9.18635
2.96	9.07387
2.962	8.99887
2.963	8.88639
2.965	8.8114
2.967	8.69891
2.968	8.62392
2.97	8.51144
2.972	8.43645
2.973	8.32396
2.975	8.24897
2.977	8.13648
2.978	8.024
2.98	7.94901
2.982	7.83652
2.983	7.72403
2.985	7.64904
2.987	7.53656
2.988	7.42407
2.99	7.34908
2.992	7.2366
2.993	7.1616
2.995	7.04912
2.997	6.93663
2.998	6.86164
3	6.74916
3.002	6.63667
3.003	6.56168
3.005	6.44919
3.007	6.3742
3.008	6.26172
3.01	6.14923
3.012	6.07424
3.013	5.96176
3.015	5.88676
3.017	5.81177
3.018	5.69929
3.02	5.6243
3.022	5.51181
3.023	5.43682
3.025	5.36183
3.027	5.24934
3.028	5.17435
3.03	4.42445
3.032
3.033
3.035
3.037
3.038
3.04	4.23697
3.042	4.38695
3.043	4.42445
3.045	4.34946
3.047	4.31196
3.048	4.23697
3.05	4.16198
3.052	4.08699
3.053	4.012
3.055	3.93701
3.057	3.86202
3.058	3.78703
3.06	3.71204
3.062	3.63705
3.063	3.59955
3.065	3.52456
3.067	3.44957
3.068	3.37458
3.07	3.33708
3.072	3.26209
3.073	3.1871
3.075	3.14961
3.077	3.07462
3.078	2.99962
3.08	2.96213
3.082	2.88714
3.083	2.84964
3.085	2.77465
3.087	2.69966
3.088	2.66217
3.09	2.58718
3.092	2.54968
3.093	2.51219
3.095	2.4372
3.097	2.3997
3.098	2.32471
3.1	2.28721
3.102	2.24972
3.103	2.17473
3.105	2.13723
3.107	2.09974
3.108	2.02475
3.11	1.98725
3.112	1.94976
3.113	1.91226
3.115	1.83727
3.117	1.79977
3.118	1.76228
3.12	1.72478
3.122	1.68729
3.123	1.64979
3.125	1.6123
3.127	1.53731
3.128	1.49981
3.13	1.46232
3.132	1.42482
3.133	1.38733
3.135	1.34983
3.137	1.31234
3.138	1.27484
3.14	1.23734
3.142	1.19985
3.143	1.19985
3.145	1.16236
3.147	1.12486
3.148	1.08736
3.15	1.04987
3.152	1.01237
3.153	0.974878
3.155	0.974878
3.157	0.937383
3.158	0.899887
3.16	0.899887
3.162	0.862392
3.163	0.824897
3.165	0.824897
3.167	0.787402
3.168	0.749906
3.17	0.749906
3.172	0.712411
3.173	0.712411
3.175	0.674916
3.177	0.674916
3.178	0.674916
3.18	0.63742
3.182	0.63742
3.183	0.63742
3.185	0.599925
3.187	0.599925
3.188	0.599925
3.19	0.599925
3.192	0.599925
3.193	0.599925
3.195	0.56243
3.197	0.56243
3.198	0.56243
3.2	0.599925
3.202	0.599925
3.203	0.599925
3.205	0.599925
3.207
3.208
3.21
3.212
3.213
3.215
3.217	0.487439
3.218	0.674916
3.22	0.749906
3.222	0.787402
3.223	0.824897
3.225	0.862392
3.227	0.899887
3.228	0.937383
3.23	0.974878
3.232	1.01237
3.233	1.04987
3.235	1.12486
3.237	1.16236
3.238	1.23734
3.24	1.27484
3.242	1.34983
3.243	1.42482
3.245	1.49981
3.247	1.5748
3.248	1.64979
3.25	1.76228
3.252	1.83727
3.253	1.94976
3.255	2.06224
3.257	2.17473
3.258	2.28721
3.26	2.3997
3.262	2.51219
3.263	2.66217
3.265	2.81215
3.267	2.96213
3.268	3.11211
3.27	3.26209
3.272	3.44957
3.273	3.63705
3.275	3.82452
3.277	4.012
3.278	4.19947
3.28	4.42445
3.282	4.64942
3.283	4.87439
3.285	5.13686
3.287	5.39933
3.288	5.66179
3.29	5.92426
3.292	6.22422
3.293	6.52419
3.295	6.82415
3.297	7.12411
3.298	7.46157
3.3	7.79903
3.302	8.13648
3.303	8.51144
3.305	8.84889
3.307	9.22385
3.308	9.56131
3.31	9.93626
3.312	10.3112
3.313	10.6862
3.315	11.0986
3.317	11.5111
3.318	11.9235
3.32	12.336
3.322	12.7484
3.323	13.1983
3.325	13.6108
3.327	14.0233
3.328	14.4357
[truncated: 1,726 more rows]
