# Supplementary material for: Phosphorylation of P-stalk proteins defines the ribosomal state for interaction with auxiliary protein factors
Source: EMBO Rep. 2024 Oct 28;25(12):5478–506. doi: 10.1038/s44319-024-00297-1 (PMC11624264; doi:10.1038/s44319-024-00297-1)
Supplement: Supplementary file 10 — Source data Fig. 9 [file 44319_2024_297_MOESM10_ESM.zip › Figure 9/Fig9B - Numerical data for polysome profiling Yeast SDPM with Tunicamycin.xlsx]

## Sheet: Fig.9B_SDPM Tun
Numerical data for graphical visualization of polysome profiling from Yeast SDPM with Tunicamycin
Time	Value
0	18.3727
0.002	11.3611
0.003	8.32396
0.005	7.31159
0.007	14.0233
0.008	16.9479
0.01	17.9228
0.012	18.2227
0.013	18.3352
0.015	18.3727
0.017	18.3727
0.018	18.3727
0.02	18.3727
0.022	18.4102
0.023	18.4102
0.025	18.4102
0.027	18.4102
0.028	18.4102
0.03	18.4102
0.032	18.4102
0.033	18.4477
0.035	18.4477
0.037	18.4852
0.038	18.5227
0.04	18.5602
0.042	18.5977
0.043	18.6727
0.045	18.7102
0.047	18.7852
0.048	18.8976
0.05	18.9726
0.052	19.0851
0.053	19.2351
0.055	19.3476
0.057	19.4976
0.058	19.6101
0.06	19.7975
0.062	19.9475
0.063	20.0975
0.065	20.3225
0.067	20.5474
0.068	20.8099
0.07	21.1849
0.072	21.6723
0.073	22.3847
0.075	23.4346
0.077	24.8969
0.078	26.7717
0.08	28.9464
0.082	31.0836
0.083	32.8459
0.085	33.8958
0.087	34.1582
0.088	33.6708
0.09	32.5834
0.092	31.0461
0.093	29.1339
0.095	26.9591
0.097	24.6719
0.098	22.3097
0.1	19.9475
0.102	17.6228
0.103	15.4106
0.105	13.4608
0.107	12.0735
0.108	11.4736
0.11	11.736
0.112	12.7859
0.113	14.3982
0.115	16.348
0.117	18.4477
0.118	20.4724
0.12	22.3847
0.122	24.0345
0.123	25.4218
0.125	26.5092
0.127	27.2591
0.128	27.784
0.13	28.084
0.132	28.159
0.133	28.1215
0.135	27.9715
0.137	27.784
0.138	27.5216
0.14	27.2216
0.142	26.9591
0.143	26.6967
0.145	26.4342
0.147	26.2467
0.148	26.1342
0.15	26.0592
0.152	26.0218
0.153	26.0967
0.155	26.2092
0.157	26.4342
0.158	26.6967
0.16	27.0341
0.162	27.4466
0.163	27.934
0.165	28.4964
0.167	29.2089
0.168	29.9962
0.17	30.9336
0.172	32.021
0.173	33.2583
0.175	34.6832
0.177	36.258
0.178	38.0952
0.18	40.195
0.182	42.5197
0.183	45.0694
0.185	47.694
0.187	50.4312
0.188	53.0559
0.19	55.5306
0.192	57.6678
0.193	59.3176
0.195	60.4049
0.197	60.8924
0.198	60.7049
0.2	59.8425
0.202	58.3427
0.203	56.2055
0.205	53.5058
0.207	50.3562
0.208	46.9066
0.21	43.2321
0.212	39.4451
0.213	35.658
0.215	31.9085
0.217	28.309
0.218	24.8219
0.22	21.5973
0.222	18.5602
0.223	15.748
0.225	13.1983
0.227	10.9111
0.228	8.84889
0.23	6.97413
0.232	5.32433
0.233	3.89951
0.235	2.62467
0.237	1.53731
0.238	0.599925
0.24	-0.187477
0.242	-0.862392
0.243	-1.46232
0.245	-1.94976
0.247	-2.3622
0.248	-2.69966
0.25	-2.96213
0.252	-3.1871
0.253	-3.37458
0.255	-3.52456
0.257	-3.63705
0.258	-3.71204
0.26	-3.78703
0.262	-3.82452
0.263	-3.86202
0.265	-3.89951
0.267	-3.89951
0.268	-3.93701
0.27	-3.93701
0.272	-3.93701
0.273	-3.93701
0.275	-3.93701
0.277	-3.93701
0.278	-3.93701
0.28	-3.93701
0.282	-3.93701
0.283	-3.93701
0.285	-3.93701
0.287	-3.93701
0.288	-3.93701
0.29	-3.93701
0.292	-3.93701
0.293	-3.93701
0.295	-3.93701
0.297	-3.93701
0.298	-3.9745
0.3	-3.9745
0.302	-3.9745
0.303	-3.9745
0.305	-3.9745
0.307	-4.012
0.308	-4.012
0.31	-4.012
0.312	-4.012
0.313	-4.04949
0.315	-4.04949
0.317	-4.04949
0.318	-4.04949
0.32	-4.08699
0.322	-4.08699
0.323	-4.08699
0.325	-4.08699
0.327	-4.12448
0.328	-4.12448
0.33	-4.12448
0.332	-4.12448
0.333	-4.12448
0.335	-4.12448
0.337	-4.16198
0.338	-4.16198
0.34	-4.16198
0.342	-4.16198
0.343	-4.16198
0.345	-4.16198
0.347	-4.16198
0.348	-4.19947
0.35	-4.19947
0.352	-4.19947
0.353	-4.19947
0.355	-4.19947
0.357	-4.19947
0.358	-4.19947
0.36	-4.19947
0.362	-4.23697
0.363	-4.23697
0.365	-4.23697
0.367	-4.23697
0.368	-4.23697
0.37	-4.23697
0.372	-4.23697
0.373	-4.23697
0.375	-4.23697
0.377	-4.27447
0.378	-4.27447
0.38	-4.27447
0.382	-4.27447
0.383	-4.27447
0.385	-4.27447
0.387	-4.27447
0.388	-4.27447
0.39	-4.27447
0.392	-4.27447
0.393	-4.27447
0.395	-4.27447
0.397	-4.27447
0.398	-4.31196
0.4	-4.31196
0.402	-4.31196
0.403	-4.31196
0.405	-4.31196
0.407	-4.31196
0.408	-4.31196
0.41	-4.31196
0.412	-4.31196
0.413	-4.34946
0.415	-4.34946
0.417	-4.34946
0.418	-4.34946
0.42	-4.34946
0.422	-4.34946
0.423	-4.38695
0.425	-4.38695
0.427	-4.34946
0.428	-4.19947
0.43	-3.74953
0.432	-2.77465
0.433	-1.12486
0.435	1.08736
0.437	3.78703
0.438	6.74916
0.44	9.78628
0.442	12.7109
0.443	15.4481
0.445	17.9228
0.447	20.0975
0.448	21.9722
0.45	23.5471
0.452	24.8219
0.453	25.8343
0.455	26.6592
0.457	27.2966
0.458	27.7465
0.46	28.0465
0.462	28.2715
0.463	28.3465
0.465	28.3839
0.467	28.3465
0.468	28.2715
0.47	28.159
0.472	28.009
0.473	27.859
0.475	27.709
0.477	27.5591
0.478	27.3716
0.48	27.2216
0.482	27.0716
0.483	26.9591
0.485	26.8091
0.487	26.6967
0.488	26.5842
0.49	26.5092
0.492	26.3967
0.493	26.3217
0.495	26.2467
0.497	26.2092
0.498	26.1342
0.5	26.0967
0.502	26.0592
0.503	26.0218
0.505	25.9842
0.507	25.9468
0.508	25.9093
0.51	25.9093
0.512	25.8718
0.513	25.8718
0.515	25.8343
0.517	25.8343
0.518	25.7968
0.52	25.7968
0.522	25.7968
0.523	25.7968
0.525	25.7593
0.527	25.7593
0.528	25.7593
0.53	25.7593
0.532	25.7593
0.533	25.7218
0.535	25.7218
0.537	25.7218
0.538	25.7218
0.54	25.6843
0.542	25.6843
0.543	25.6843
0.545	25.6468
0.547	25.6468
0.548	25.6468
0.55	25.6093
0.552	25.6093
0.553	25.5718
0.555	25.5718
0.557	25.5718
0.558	25.5343
0.56	25.5343
0.562	25.5343
0.563	25.4968
0.565	25.4968
0.567	25.4968
0.568	25.4968
0.57	25.4593
0.572	25.4593
0.573	25.4593
0.575	25.4218
0.577	25.4218
0.578	25.4218
0.58	25.4218
0.582	25.3843
0.583	25.3843
0.585	25.3843
0.587	25.3843
0.588	25.3843
0.59	25.4218
0.592	25.4218
0.593	25.4218
0.595	25.4218
0.597	25.4218
0.598	25.3468
0.6	25.2718
0.602	25.1219
0.603	24.9719
0.605	24.7469
0.607	24.5219
0.608	24.297
0.61	24.072
0.612	23.847
0.613	23.6221
0.615	23.4346
0.617	23.2846
0.618	23.1346
0.62	23.0221
0.622	22.9471
0.623	22.9096
0.625	22.9096
0.627	22.9846
0.628	23.0971
0.63	23.2846
0.632	23.5846
0.633	24.1095
0.635	24.9719
0.637	26.2092
0.638	27.8965
0.64	29.9213
0.642	31.8335
0.643	33.2583
0.645	33.9708
0.647	33.8958
0.648	33.1833
0.65	31.9085
0.652	30.1837
0.653	28.1965
0.655	25.9842
0.657	23.697
0.658	21.3348
0.66	19.0101
0.662	16.7229
0.663	14.7357
0.665	13.3483
0.667	12.7484
0.668	12.9359
0.67	13.6483
0.672	14.7731
0.673	16.048
0.675	17.3603
0.677	18.5602
0.678	19.6101
0.68	20.5849
0.682	21.3723
0.683	22.0847
0.685	22.7222
0.687	23.2846
0.688	23.847
0.69	24.4844
0.692	25.2343
0.693	26.2842
0.695	27.709
0.697	29.4713
0.698	31.3461
0.7	32.9584
0.702	33.8958
0.703	34.0832
0.705	33.5583
0.707	32.4334
0.708	30.8586
0.71	28.9464
0.712	26.8091
0.713	24.4844
0.715	22.1597
0.717	19.8725
0.718	18.1102
0.72	17.0229
0.722	16.6854
0.723	16.9854
0.725	17.7353
0.727	18.7102
0.728	19.76
0.73	20.6974
0.732	21.5598
0.733	22.3097
0.735	22.9096
0.737	23.4346
0.738	23.847
0.74	24.222
0.742	24.5969
0.743	24.9719
0.745	25.4593
0.747	26.1342
0.748	27.1466
0.75	28.5339
0.752	30.2587
0.753	32.096
0.755	33.5583
0.757	34.3832
0.758	34.4207
0.76	33.7833
0.762	32.5834
0.763	30.9336
0.765	28.9464
0.767	26.7342
0.768	24.4094
0.77	22.0098
0.772	19.6475
0.773	17.3228
0.775	15.1106
0.777	13.0109
0.778	11.0236
0.78	9.18635
0.782	7.53656
0.783	6.03675
0.785	4.98688
0.787	4.64942
0.788	5.13686
0.79	6.33671
0.792	8.06149
0.793	10.1612
0.795	12.4859
0.797	14.8481
0.798	17.1354
0.8	19.2726
0.802	21.1849
0.803	22.8721
0.805	24.297
0.807	25.5343
0.808	26.5092
0.81	27.3341
0.812	27.9715
0.813	28.4589
0.815	28.7964
0.817	29.0589
0.818	29.1714
0.82	29.2089
0.822	29.1714
0.823	29.0589
0.825	28.9089
0.827	28.7214
0.828	28.4964
0.83	28.2715
0.832	28.009
0.833	27.784
0.835	27.5216
0.837	27.2591
0.838	27.0341
0.84	26.7717
0.842	26.5842
0.843	26.3592
0.845	26.1717
0.847	25.9842
0.848	25.7968
0.85	25.6468
0.852	25.4968
0.853	25.3843
0.855	25.2343
0.857	25.1219
0.858	25.0094
0.86	24.8969
0.862	24.8219
0.863	24.7094
0.865	24.6344
0.867	24.5594
0.868	24.4844
0.87	24.4094
0.872	24.297
0.873	24.222
0.875	24.072
0.877	23.8845
0.878	23.697
0.88	23.4721
0.882	23.2471
0.883	22.9846
0.885	22.7597
0.887	22.5347
0.888	22.3097
0.89	22.1597
0.892	22.0098
0.893	21.8973
0.895	21.8598
0.897	21.8598
0.898	21.9722
0.9	22.1597
0.902	22.5347
0.903	23.2471
0.905	24.3719
0.907	25.9093
0.908	27.5966
0.91	29.0589
0.912	29.9213
0.913	30.1837
0.915	29.8463
0.917	28.9839
0.918	27.709
0.92	26.1342
0.922	24.3719
0.923	22.4597
0.925	20.4724
0.927	18.5227
0.928	16.5729
0.93	14.6982
0.932	12.8984
0.933	11.2486
0.935	9.71129
0.937	8.28646
0.938	7.01162
0.94	5.84927
0.942	4.8369
0.943	3.89951
0.945	3.07462
0.947	2.3622
0.948	1.72478
0.95	1.19985
0.952	0.712411
0.953	0.337458
0.955	0
0.957	-0.262467
0.958	-0.487439
0.96	-0.674916
0.962	-0.824897
0.963	-0.937383
0.965	-1.04987
0.967	-1.12486
0.968	-1.16236
0.97	-1.19985
0.972	-1.23734
0.973	-1.23734
0.975	-1.23734
0.977	-1.23734
0.978	-1.23734
0.98	-1.23734
0.982	-1.19985
0.983	-1.19985
0.985	-1.16236
0.987	-1.16236
0.988	-1.12486
0.99	-1.08736
0.992	-1.04987
0.993	-1.01237
0.995	-0.974878
0.997	-0.937383
0.998	-0.899887
1	-0.824897
1.002	-0.787402
1.003	-0.749906
1.005	-0.674916
1.007	-0.63742
1.008	-0.599925
1.01	-0.524934
1.012	-0.487439
1.013	-0.449944
1.015	-0.412448
1.017	-0.374953
1.018	-0.337458
1.02	-0.299963
1.022	-0.224972
1.023	-0.187477
1.025	-0.149981
1.027	-0.112486
1.028	-0.0749906
1.03	-0.0374953
1.032	0
1.033	0
1.035	0.0374953
1.037	0.0749906
1.038	0.112486
1.04	0.149981
1.042	0.149981
1.043	0.187477
1.045	0.187477
1.047	0.224972
1.048	0.224972
1.05	0.262467
1.052	0.262467
1.053	0.262467
1.055	0.299963
1.057	0.299963
1.058	0.337458
1.06	0.337458
1.062	0.374953
1.063	0.412448
1.065	0.412448
1.067	0.449944
1.068	0.487439
1.07	0.487439
1.072	0.524934
1.073	0.524934
1.075	0.56243
1.077	0.599925
1.078	0.599925
1.08	0.63742
1.082	0.63742
1.083	0.674916
1.085	0.712411
1.087	0.712411
1.088	0.749906
1.09	0.749906
1.092	0.787402
1.093	0.824897
1.095	0.824897
1.097	0.862392
1.098	0.862392
1.1	0.862392
1.102	0.899887
1.103	0.899887
1.105	0.937383
1.107	0.937383
1.108	0.974878
1.11	0.974878
1.112	1.01237
1.113	1.01237
1.115	1.04987
1.117	1.08736
1.118	1.12486
1.12	1.16236
1.122	1.19985
1.123	1.19985
1.125	1.23734
1.127	1.27484
1.128	1.31234
1.13	1.38733
1.132	1.42482
1.133	1.46232
1.135	1.49981
1.137	1.53731
1.138	1.5748
1.14	1.6123
1.142	1.68729
1.143	1.72478
1.145	1.76228
1.147	1.83727
1.148	1.87477
1.15	1.94976
1.152	2.02475
1.153	2.06224
1.155	2.13723
1.157	2.21222
1.158	2.28721
1.16	2.3997
1.162	2.47469
1.163	2.54968
1.165	2.66217
1.167	2.73716
1.168	2.84964
1.17	2.96213
1.172	3.07462
1.173	3.1871
1.175	3.29959
1.177	3.44957
1.178	3.56205
1.18	3.71204
1.182	3.86202
1.183	4.012
1.185	4.19947
1.187	4.38695
1.188	4.57443
1.19	4.7619
1.192	4.94938
1.193	5.13686
1.195	5.36183
1.197	5.5868
1.198	5.77428
1.2	5.99925
1.202	6.22422
1.203	6.44919
1.205	6.67417
1.207	6.93663
1.208	7.1991
1.21	7.46157
1.212	7.72403
1.213	8.024
1.215	8.32396
1.217	8.62392
1.218	8.96138
1.22	9.29884
1.222	9.5988
1.223	9.93626
1.225	10.2737
1.227	10.6487
1.228	11.0611
1.23	10.0487
1.232	3.82452
1.233	2.09974
1.235	3.52456
1.237	10.4237
1.238	13.0109
1.24	14.2482
1.242	15.0356
1.243	15.7105
1.245	16.348
1.247	17.0604
1.248	17.7728
1.25	18.5227
1.252	19.3476
1.253	20.1725
1.255	21.0724
1.257	22.0098
1.258	22.9471
1.26	23.9595
1.262	25.0094
1.263	26.0967
1.265	27.2216
1.267	28.3465
1.268	29.4713
1.27	30.6712
1.272	31.8335
1.273	33.0334
1.275	34.2332
1.277	35.4331
1.278	36.6704
1.28	37.9078
1.282	39.1451
1.283	40.42
1.285	41.6948
1.287	43.0071
1.288	44.3944
1.29	45.8193
1.292	47.2816
1.293	48.8564
1.295	50.5062
1.297	52.231
1.298	54.0682
1.3	55.9805
1.302	58.0052
1.303	60.1425
1.305	62.3922
1.307	64.6794
1.308	67.0791
1.31	69.5538
1.312	72.066
1.313	74.6157
1.315	77.2028
1.317	79.7525
1.318	82.3397
1.32	84.8894
1.322	87.4016
1.323	89.8388
1.325	92.276
1.327	94.6007
1.328	96.8504
1.33	99.0626
1.332	101.162
1.333	103.112
1.335	103.112
1.337	103.112
1.338	103.112
1.34	103.112
1.342	103.112
1.343	103.112
1.345	103.112
1.347	103.112
1.348	103.112
1.35	103.112
1.352	103.112
1.353	103.112
1.355	103.112
1.357	103.112
1.358	103.112
1.36	103.112
1.362	103.112
1.363	103.112
1.365	103.112
1.367	103.112
1.368	103.112
1.37	103.112
1.372	103.112
1.373	103.112
1.375	103.112
1.377	103.112
1.378	103.112
1.38	103.112
1.382	103.112
1.383	103.112
1.385	103.112
1.387	103.112
1.388	103.112
1.39	103.112
1.392	103.112
1.393	103.112
1.395	103.112
1.397	103.112
1.398	103.112
1.4	103.112
1.402	103.112
1.403	103.112
1.405	103.112
1.407	103.112
1.408	103.112
1.41	103.112
1.412	103.112
1.413	103.112
1.415	103.112
1.417	103.112
1.418	103.112
1.42	103.112
1.422	103.112
1.423	103.112
1.425	103.112
1.427	103.112
1.428	103.112
1.43	103.112
1.432	103.112
1.433	103.112
1.435	103.112
1.437	103.112
1.438	103.112
1.44	103.112
1.442	103.112
1.443	103.112
1.445	103.112
1.447	103.112
1.448	103.112
1.45	103.112
1.452	103.112
1.453	103.112
1.455	103.112
1.457	103.112
1.458	103.112
1.46	103.112
1.462	103.112
1.463	103.112
1.465	103.112
1.467	103.112
1.468	103.112
1.47	103.112
1.472	103.112
1.473	103.112
1.475	103.112
1.477	103.112
1.478	103.112
1.48	103.112
1.482	103.112
1.483	103.112
1.485	103.112
1.487	103.112
1.488	103.112
1.49	103.112
1.492	103.112
1.493	103.112
1.495	103.112
1.497	103.112
1.498	103.112
1.5	103.112
1.502	103.112
1.503	103.112
1.505	103.112
1.507	103.112
1.508	103.112
1.51	103.112
1.512	103.112
1.513	103.112
1.515	103.112
1.517	103.112
1.518	103.112
1.52	103.112
1.522	103.112
1.523	103.112
1.525	103.112
1.527	103.112
1.528	103.112
1.53	103.112
1.532	103.112
1.533	103.112
1.535	103.112
1.537	103.112
1.538	103.112
1.54	103.112
1.542	103.112
1.543	103.112
1.545	103.112
1.547	103.112
1.548	103.112
1.55	103.112
1.552	103.112
1.553	103.112
1.555	103.112
1.557	103.112
1.558	103.112
1.56	103.112
1.562	103.112
1.563	103.112
1.565	103.112
1.567	103.112
1.568	103.112
1.57	103.112
1.572	103.112
1.573	103.112
1.575	103.112
1.577	103.112
1.578	103.112
1.58	103.112
1.582	103.112
1.583	103.112
1.585	103.112
1.587	103.112
1.588	103.112
1.59	103.112
1.592	103.112
1.593	103.112
1.595	103.112
1.597	103.112
1.598	103.112
1.6	103.112
1.602	103.112
1.603	103.112
1.605	103.112
1.607	103.112
1.608	103.112
1.61	103.112
1.612	103.112
1.613	103.112
1.615	103.112
1.617	103.112
1.618	103.112
1.62	103.112
1.622	103.112
1.623	103.112
1.625	103.112
1.627	103.112
1.628	103.112
1.63	103.112
1.632	103.112
1.633	103.112
1.635	103.112
1.637	103.112
1.638	103.112
1.64	103.112
1.642	103.112
1.643	103.112
1.645	103.112
1.647	103.112
1.648	103.112
1.65	102.137
1.652	100.45
1.653	98.7252
1.655	97.0754
1.657	95.3881
1.658	93.7758
1.66	92.1635
1.662	90.5512
1.663	89.0139
1.665	87.4766
1.667	85.9393
1.668	84.4769
1.67	82.9771
1.672	81.5523
1.673	80.165
1.675	78.7777
1.677	77.4278
1.678	76.078
1.68	74.8032
1.682	73.5283
1.683	72.291
1.685	71.0536
1.687	69.8913
1.688	68.6914
1.69	67.5666
1.692	66.4417
1.693	65.3543
1.695	64.3045
1.697	63.2546
1.698	62.2422
1.7	61.2298
1.702	60.255
1.703	59.2801
1.705	58.3802
1.707	57.4428
1.708	56.5804
1.71	55.718
1.712	54.8556
1.713	54.0307
1.715	53.2433
1.717	52.4559
1.718	51.6685
1.72	50.9561
1.722	50.2062
1.723	49.4938
1.725	48.8189
1.727	48.144
1.728	47.4691
1.73	46.8317
1.732	46.2317
1.733	45.5943
1.735	45.0319
1.737	44.432
1.738	43.8695
1.74	43.3071
1.742	42.7822
1.743	42.2572
1.745	41.7698
1.747	41.2448
1.748	40.7574
1.75	40.3075
1.752	39.8575
1.753	39.4076
1.755	38.9576
1.757	38.5452
1.758	38.0952
1.76	37.7203
1.762	37.3078
1.763	36.8954
1.765	36.5204
1.767	36.1455
1.768	35.808
1.77	35.4331
1.772	35.0956
1.773	34.7582
1.775	34.4207
1.777	34.0832
1.778	33.7458
1.78	33.4458
1.782	33.1084
1.783	32.8084
1.785	32.5084
1.787	32.2085
1.788	31.946
1.79	31.646
1.792	31.3836
1.793	31.0836
1.795	30.8211
1.797	30.5587
1.798	30.2962
1.8	30.0338
1.802	29.7713
1.803	29.5088
1.805	29.2838
1.807	29.0214
1.808	28.7964
1.81	28.5339
1.812	28.309
1.813	25.4218
1.815
1.817
1.818
1.82
1.822	26.0218
1.823	26.4342
1.825	26.4342
1.827	26.2842
1.828	26.0967
1.83	25.9093
1.832	25.7218
1.833	25.5343
1.835	25.3468
1.837	25.1219
1.838	24.9344
1.84	24.7469
1.842	24.5594
1.843	24.3719
1.845	24.1845
1.847	24.0345
1.848	23.847
1.85	23.6595
1.852	23.4721
1.853	23.3221
1.855	23.1346
1.857	22.9846
1.858	22.7971
1.86	22.6472
1.862	22.4972
1.863	22.3097
1.865	22.1597
1.867	22.0098
1.868	21.8223
1.87	21.6723
1.872	21.5223
1.873	21.3723
1.875	21.2223
1.877	21.0724
1.878	20.9224
1.88	20.7724
1.882	20.6224
1.883	20.5099
1.885	20.36
1.887	20.21
1.888	20.0975
1.89	19.9475
1.892	19.7975
1.893	19.685
1.895	19.5351
1.897	19.4226
1.898	19.2726
1.9	19.1601
1.902	19.0101
1.903	18.8976
1.905	18.7852
1.907	18.6352
1.908	18.5227
1.91	18.4102
1.912	18.2977
1.913	18.1852
1.915	18.0727
1.917	17.9602
1.918	17.8478
1.92	17.7353
1.922	17.6228
1.923	17.5103
1.925	17.3978
1.927	17.2853
1.928	17.1729
1.93	17.0979
1.932	16.9854
1.933	16.8729
1.935	16.7979
1.937	16.6854
1.938	16.5729
1.94	16.4979
1.942	16.423
1.943	16.3105
1.945	16.2355
1.947	16.1605
1.948	16.048
1.95	15.973
1.952	15.898
1.953	15.823
1.955	15.748
1.957	15.673
1.958	15.5981
1.96	15.5231
1.962	15.4856
1.963	15.4106
1.965	15.3731
1.967	15.2981
1.968	15.2606
1.97	15.1856
1.972	15.1481
1.973	15.1106
1.975	15.0731
1.977	15.0356
1.978	14.9981
1.98	14.9981
1.982	14.9606
1.983	14.9606
1.985	14.9231
1.987	14.9231
1.988	14.9231
1.99	14.9231
1.992	14.9606
1.993	14.9606
1.995	14.9981
1.997	15.0356
1.998	15.0731
2	15.1106
2.002	15.1481
2.003	15.2231
2.005
2.007
2.008
2.01
2.012
2.013	15.2981
2.015	15.7105
2.017	15.9355
2.018	16.0855
2.02	16.2355
2.022	16.3854
2.023	16.5354
2.025	16.6854
2.027	16.8354
2.028	17.0229
2.03	17.1729
2.032	17.3603
2.033	17.5478
2.035	17.7353
2.037	17.9602
2.038	18.1477
2.04	18.3727
2.042	18.5602
2.043	18.7852
2.045	19.0101
2.047	19.1976
2.048	19.4226
2.05	19.6475
2.052	19.8725
2.053	20.0975
2.055	20.3225
2.057	20.5474
2.058	20.7349
2.06	20.9599
2.062	21.1849
2.063	21.4098
2.065	21.5973
2.067	21.8223
2.068	22.0098
2.07	22.1972
2.072	22.3847
2.073	22.5722
2.075	22.7597
2.077	22.9096
2.078	23.0971
2.08	23.2471
2.082	23.3596
2.083	23.5096
2.085	23.6221
2.087	23.772
2.088	23.8845
2.09	23.9595
2.092	24.0345
2.093	24.147
2.095	24.1845
2.097	24.2595
2.098	24.297
2.1	24.3345
2.102	24.3345
2.103	24.3719
2.105	24.3719
2.107	24.3345
2.108	24.3345
2.11	24.297
2.112	24.2595
2.113	24.1845
2.115	24.147
2.117	24.072
2.118	23.9595
2.12	23.8845
2.122	23.772
2.123	23.6595
2.125	23.5096
2.127	23.3971
2.128	23.2471
2.13	23.0971
2.132	22.9471
2.133	22.7971
2.135	22.6097
2.137	22.4597
2.138	22.2722
2.14	22.0847
2.142	21.8973
2.143	21.7098
2.145	21.5223
2.147	21.3348
2.148	21.1099
2.15	20.9224
2.152	20.7349
2.153	20.5099
2.155	20.3225
2.157	20.0975
2.158	19.8725
2.16	19.685
2.162	19.4601
2.163	19.2726
2.165	19.0476
2.167	18.8601
2.168	18.6352
2.17	18.4477
2.172	18.2227
2.173	18.0353
2.175	17.8478
2.177	17.6228
2.178	17.4353
2.18	17.2478
2.182	17.0604
2.183	16.8729
2.185	16.6854
2.187	16.4979
2.188	16.3105
2.19	16.123
2.192	15.9355
2.193	15.673
2.195
2.197
2.198
2.2
2.202
2.203	14.2482
2.205	14.4357
2.207	14.3982
2.208	14.2857
2.21	14.1357
2.212	13.9857
2.213	13.8358
2.215	13.6858
2.217	13.5358
2.218	13.3858
2.22	13.2733
2.222	13.1234
2.223	12.9734
2.225	12.8609
2.227	12.7109
2.228	12.5984
2.23	12.4484
2.232	12.336
2.233	12.186
2.235	12.0735
2.237	11.961
2.238	11.8485
2.24	11.6985
2.242	11.5861
2.243	11.4736
2.245	11.3611
2.247	11.2486
2.248	11.1361
2.25	11.0611
2.252	10.9486
2.253	10.8361
2.255	10.7612
2.257	10.6487
2.258	10.5362
2.26	10.4612
2.262	10.3487
2.263	10.2737
2.265	10.1612
2.267	10.0862
2.268	10.0113
2.27	9.89876
2.272	9.82377
2.273	9.74878
2.275	9.67379
2.277	9.5988
2.278	9.48631
2.28	9.41132
2.282	9.33633
2.283	9.26134
2.285	9.18635
2.287	9.11136
2.288	9.07387
2.29	8.99887
2.292	8.92388
2.293	8.84889
2.295	8.7739
2.297	8.69891
2.298	8.66142
2.3	8.58643
2.302	8.54893
2.303	8.47394
2.305	8.43645
2.307	8.36145
2.308	8.32396
2.31	8.28646
2.312	8.21147
2.313	8.17398
2.315	8.13648
2.317	8.09899
2.318	8.06149
2.32	8.024
2.322	7.9865
2.323	7.94901
2.325	7.91151
2.327	7.91151
2.328	7.87402
2.33	7.83652
2.332	7.83652
2.333	7.79903
2.335	7.79903
2.337	7.79903
2.338	7.76153
2.34	7.76153
2.342	7.76153
2.343	7.76153
2.345	7.76153
2.347	7.79903
2.348	7.79903
2.35	7.79903
2.352	7.83652
2.353	7.83652
2.355	7.87402
2.357	7.91151
2.358	7.94901
2.36	7.9865
2.362	8.024
2.363	8.09899
2.365	8.13648
2.367	8.21147
2.368	8.28646
2.37	8.36145
2.372	8.43645
2.373	8.51144
2.375	8.58643
2.377	8.66142
2.378	8.7739
2.38	8.88639
2.382	8.99887
2.383	9.11136
2.385
2.387
2.388
2.39
2.392
2.393	9.03637
2.395	9.74878
2.397	10.0862
2.398	10.3112
2.4	10.4987
2.402	10.6487
2.403	10.8361
2.405	11.0236
2.407	11.2111
2.408	11.3986
2.41	11.5486
2.412	11.736
2.413	11.9235
2.415	12.1485
2.417	12.336
2.418	12.5609
2.42	12.7859
2.422	12.9734
2.423	13.1983
2.425	13.4233
2.427	13.6483
2.428	13.9108
2.43	14.1357
2.432	14.3607
2.433	14.6232
2.435	14.8481
2.437	15.0731
2.438	15.3356
2.44	15.5605
2.442	15.823
2.443	16.048
2.445	16.3105
2.447	16.5354
2.448	16.7604
2.45	17.0229
2.452	17.2478
2.453	17.5103
2.455	17.7353
2.457	17.9602
2.458	18.1852
2.46	18.4102
2.462	18.6352
2.463	18.8601
2.465	19.0851
2.467	19.3101
2.468	19.5351
2.47	19.7225
2.472	19.9475
2.473	20.135
2.475	20.3225
2.477	20.5099
2.478	20.6974
2.48	20.8849
2.482	21.0349
2.483	21.2223
2.485	21.3723
2.487	21.5223
2.488	21.6723
2.49	21.8223
2.492	21.9722
2.493	22.0847
2.495	22.1972
2.497	22.3097
2.498	22.4222
2.5	22.5347
2.502	22.6097
2.503	22.6847
2.505	22.7597
2.507	22.8346
2.508	22.9096
2.51	22.9471
2.512	23.0221
2.513	23.0596
2.515	23.0971
2.517	23.0971
2.518	23.1346
2.52	23.1346
2.522	23.1346
2.523	23.1346
2.525	23.1346
2.527	23.0971
2.528	23.0971
2.53	23.0596
2.532	23.0221
2.533	22.9846
2.535	22.9096
2.537	22.8721
2.538	22.7971
2.54	22.7222
2.542	22.6472
2.543	22.5722
2.545	22.4972
2.547	22.3847
2.548	22.2722
2.55	22.1972
2.552	22.0847
2.553	21.9722
2.555	21.8598
2.557	21.7098
2.558	21.5973
2.56	21.4848
2.562	21.3348
2.563	21.1849
2.565	21.0349
2.567	20.9224
2.568	20.7724
2.57	20.6224
2.572	20.4724
2.573	20.3225
2.575
2.577
2.578
2.58
2.582
2.583	18.8601
2.585	19.0476
2.587	18.9726
2.588	18.8226
2.59	18.6727
2.592	18.5227
2.593	18.3727
2.595	18.1852
2.597	18.0353
2.598	17.8478
2.6	17.6978
2.602	17.5478
2.603	17.3603
2.605	17.2103
2.607	17.0604
2.608	16.8729
2.61	16.7229
2.612	16.5729
2.613	16.423
2.615	16.273
2.617	16.0855
2.618	15.9355
2.62	15.7855
2.622	15.673
2.623	15.5231
2.625	15.3731
2.627	15.2231
2.628	15.0731
2.63	14.9606
2.632	14.8856
2.633	14.7357
2.635	14.6232
2.637	14.5107
2.638	14.3607
2.64	14.2482
2.642	14.1357
2.643	14.0233
2.645	13.9108
2.647	13.8358
2.648	13.7233
2.65	13.6108
2.652	13.5358
2.653	13.4608
2.655	13.3483
2.657	13.2733
2.658	13.1983
2.66	13.1234
2.662	13.0859
2.663	13.0109
2.665	12.9734
2.667	12.9359
2.668	12.8984
2.67	12.8609
2.672	12.8234
2.673	12.7859
2.675	12.7859
2.677	12.7859
2.678	12.7859
2.68	12.7859
2.682	12.7859
2.683	12.8234
2.685	12.8234
2.687	12.8609
2.688	12.8984
2.69	12.9359
2.692	13.0109
2.693	13.0859
2.695	13.1983
2.697	13.3108
2.698	13.4233
2.7	13.5358
2.702	13.6858
2.703	13.8358
2.705	14.0233
2.707	14.2107
2.708	14.3982
2.71	14.6232
2.712	14.8481
2.713	15.0731
2.715	15.3356
2.717	15.5981
2.718	15.898
2.72	16.198
2.722	16.4979
2.723	16.7979
2.725	17.1354
2.727	17.4728
2.728	17.8478
2.73	18.2227
2.732	18.5977
2.733	19.0101
2.735	19.3851
2.737	19.7975
2.738	20.21
2.74	20.6599
2.742	21.0724
2.743	21.5223
2.745	21.9722
2.747	22.4222
2.748	22.8346
2.75	23.2846
2.752	23.7345
2.753	24.1845
2.755	24.6344
2.757	25.0844
2.758	25.5343
2.76	25.9468
2.762	26.3592
2.763	26.7717
2.765	27.1841
2.767
2.768
2.77
2.772
2.773	27.784
2.775	28.9839
2.777	29.5838
2.778	29.9962
2.78	30.3337
2.782	30.5962
2.783	30.8586
2.785	31.1211
2.787	31.3461
2.788	31.5336
2.79	31.721
2.792	31.9085
2.793	32.0585
2.795	32.171
2.797	32.2835
2.798	32.3959
2.8	32.4709
2.802	32.5084
2.803	32.5459
2.805	32.5459
2.807	32.5459
2.808	32.5459
2.81	32.5084
2.812	32.4334
2.813	32.3585
2.815	32.2835
2.817	32.171
2.818	32.0585
2.82	31.9085
2.822	31.7585
2.823	31.6086
2.825	31.4211
2.827	31.2336
2.828	31.0461
2.83	30.8211
2.832	30.5962
2.833	30.3712
2.835	30.1087
2.837	29.8838
2.838	29.6213
2.84	29.3588
2.842	29.0964
2.843	28.8339
2.845	28.5714
2.847	28.2715
2.848	28.009
2.85	27.709
2.852	27.4091
2.853	27.1466
2.855	26.8466
2.857	26.5467
2.858	26.2467
2.86	25.9842
2.862	25.6843
2.863	25.3843
2.865	25.0844
2.867	24.7844
2.868	24.4844
2.87	24.222
2.872	23.922
2.873	23.6221
2.875	23.3221
2.877	23.0596
2.878	22.7597
2.88	22.4597
2.882	22.1972
2.883	21.8973
2.885	21.6348
2.887	21.3348
2.888	21.0724
2.89	20.8099
2.892	20.5474
2.893	20.285
2.895	20.0225
2.897	19.76
2.898	19.4976
2.9	19.2351
2.902	18.9726
2.903	18.7102
2.905	18.4477
2.907	18.2227
2.908	17.9602
2.91	17.7353
2.912	17.4728
2.913	17.2478
2.915	17.0229
2.917	16.7979
2.918	16.5729
2.92	16.348
2.922	16.123
2.923	15.898
2.925	15.7105
2.927	15.5231
2.928	15.3356
2.93	15.1106
2.932	14.9231
2.933	14.6982
2.935	14.5107
2.937	14.3232
2.938	14.0982
2.94	13.9108
2.942	13.7233
2.943	13.5358
2.945	13.3483
2.947	13.1983
2.948	13.0109
2.95	12.8234
2.952	12.6734
2.953	12.4859
2.955
2.957
2.958
2.96
2.962
2.963	10.9111
2.965	11.1736
2.967	11.1361
2.968	11.0236
2.97	10.9111
2.972	10.7612
2.973	10.6112
2.975	10.4987
2.977	10.3487
2.978	10.2362
2.98	10.0862
2.982	9.97375
2.983	9.82377
2.985	9.71129
2.987	9.56131
2.988	9.44882
2.99	9.33633
2.992	9.22385
2.993	9.07387
2.995	8.96138
2.997	8.84889
2.998	8.73641
3	8.62392
3.002	8.51144
3.003	8.39895
3.005	8.28646
3.007	8.17398
3.008	8.06149
3.01	7.94901
3.012	7.83652
3.013	7.72403
3.015	7.61155
3.017	7.49906
3.018	7.42407
3.02	7.31159
3.022	7.1991
3.023	7.08661
3.025	6.97413
3.027	6.89914
3.028	6.78665
3.03	6.67417
3.032	6.59917
3.033	6.48669
3.035	6.3742
3.037	6.29921
3.038	6.18673
3.04	6.11174
3.042	5.99925
3.043	5.88676
3.045	5.81177
3.047	5.69929
3.048	5.6243
3.05	5.54931
3.052	5.43682
3.053	5.36183
3.055	5.28684
3.057	5.17435
3.058	5.09936
3.06	5.02437
3.062	4.94938
3.063	4.8369
3.065	4.7619
3.067	4.68691
3.068	4.61192
3.07	4.53693
3.072	4.46194
3.073	4.38695
3.075	4.31196
3.077	4.23697
3.078	4.16198
3.08	4.08699
3.082	4.012
3.083	3.93701
3.085	3.86202
3.087	3.78703
3.088	3.71204
3.09	3.63705
3.092	3.59955
3.093	3.52456
3.095	3.44957
3.097	3.37458
3.098	3.33708
3.1	3.26209
3.102	3.1871
3.103	3.14961
3.105	3.07462
3.107	3.03712
3.108	2.96213
3.11	2.88714
3.112	2.84964
3.113	2.77465
3.115	2.73716
3.117	2.66217
3.118	2.62467
3.12	2.54968
3.122	2.51219
3.123	2.47469
3.125	2.3997
3.127	2.3622
3.128	2.28721
3.13	2.24972
3.132	2.21222
3.133	2.13723
3.135	2.09974
3.137	2.06224
3.138	1.98725
3.14	1.94976
3.142	1.87477
3.143
3.145
3.147
3.148
3.15
3.152
3.153	1.31234
3.155	1.46232
3.157	1.46232
3.158	1.46232
3.16	1.42482
3.162	1.38733
3.163	1.34983
3.165	1.31234
3.167	1.27484
3.168	1.23734
3.17	1.19985
3.172	1.16236
3.173	1.12486
3.175	1.08736
3.177	1.04987
3.178	1.01237
3.18	0.974878
3.182	0.937383
3.183	0.899887
3.185	0.862392
3.187	0.824897
3.188	0.824897
3.19	0.787402
3.192	0.749906
3.193	0.712411
3.195	0.674916
3.197	0.674916
3.198	0.63742
3.2	0.599925
3.202	0.56243
3.203	0.56243
3.205	0.524934
3.207	0.487439
3.208	0.487439
3.21	0.449944
3.212	0.412448
3.213	0.412448
3.215	0.374953
3.217	0.374953
3.218	0.337458
3.22	0.299963
3.222	0.299963
3.223	0.262467
3.225	0.262467
3.227	0.224972
3.228	0.224972
3.23	0.187477
3.232	0.187477
3.233	0.187477
3.235	0.149981
3.237	0.149981
3.238	0.149981
3.24	0.149981
3.242	0.112486
3.243	0.112486
3.245	0.112486
3.247	0.112486
3.248	0.112486
3.25	0.0749906
3.252	0.0749906
3.253	0.0749906
3.255	0.0749906
3.257	0.0749906
3.258	0.0749906
3.26	0.112486
3.262	0.112486
3.263	0.112486
3.265	0.112486
3.267	0.112486
3.268	0.149981
3.27	0.149981
3.272	0.187477
3.273	0.187477
3.275	0.224972
3.277	0.224972
3.278	0.262467
3.28	0.299963
3.282	0.337458
3.283	0.374953
3.285	0.412448
3.287	0.449944
3.288	0.487439
3.29	0.524934
3.292	0.56243
3.293	0.63742
3.295	0.674916
3.297	0.749906
3.298	0.787402
3.3	0.862392
3.302	0.937383
3.303	1.01237
3.305	1.08736
3.307	1.16236
3.308	1.23734
3.31	1.31234
3.312	1.42482
3.313	1.53731
3.315	1.6123
3.317	1.72478
3.318	1.83727
3.32	1.94976
3.322	2.09974
3.323	2.21222
3.325	2.3622
3.327	2.51219
3.328	2.66217
[truncated: 1,721 more rows]
