# Supplementary material for: Phosphorylation of P-stalk proteins defines the ribosomal state for interaction with auxiliary protein factors
Source: EMBO Rep. 2024 Oct 28;25(12):5478–506. doi: 10.1038/s44319-024-00297-1 (PMC11624264; doi:10.1038/s44319-024-00297-1)
Supplement: Supplementary file 10 — Source data Fig. 9 [file 44319_2024_297_MOESM10_ESM.zip › Figure 9/Fig9B - Numerical data for polysome profiling Yeast WT control.xlsx]

## Sheet: Fig.9B_WT ctrl
Numerical data for graphical visualization of polysome profiling from Yeast WT control
	Fraction	Time	Value
	0	0	17.3603
	2	0.002	10.0487
	3	0.003	7.61155
	5	0.005	7.46157
	7	0.007	14.4732
	8	0.008	16.8354
	10	0.01	17.5853
	12	0.012	17.8478
	13	0.013	17.9228
	15	0.015	17.9228
	17	0.017	17.9228
	18	0.018	17.9228
	20	0.02	17.9228
	22	0.022	17.9228
	23	0.023	17.8853
	25	0.025	17.8853
	27	0.027	17.8853
	28	0.028	17.8853
	30	0.03	17.8853
	32	0.032	17.8478
	33	0.033	17.8478
	35	0.035	17.8478
	37	0.037	17.8478
	38	0.038	17.8103
	40	0.04	17.8103
	42	0.042	17.7728
	43	0.043	17.7728
	45	0.045	17.7728
	47	0.047	17.7353
	48	0.048	17.7353
	50	0.05	17.6978
	52	0.052	17.6978
	53	0.053	17.6603
	55	0.055	17.6603
	57	0.057	17.6603
	58	0.058	17.6603
	60	0.06	17.6228
	62	0.062	17.6228
	63	0.063	17.6228
	65	0.065	17.6228
	67	0.067	17.5853
	68	0.068	17.5853
	70	0.07	17.5853
	72	0.072	17.5853
	73	0.073	17.5478
	75	0.075	17.5478
	77	0.077	17.5478
	78	0.078	17.5478
	80	0.08	17.5103
	82	0.082	17.5103
	83	0.083	17.5103
	85	0.085	17.5103
	87	0.087	17.5103
	88	0.088	17.5103
	90	0.09	17.5103
	92	0.092	17.5103
	93	0.093	17.5103
	95	0.095	17.4728
	97	0.097	17.4728
	98	0.098	17.4728
	100	0.1	17.4728
	102	0.102	17.4728
	103	0.103	17.4728
	105	0.105	17.4728
	107	0.107	17.4728
	108	0.108	17.4728
	110	0.11	17.4728
	112	0.112	17.4728
	113	0.113	17.4728
	115	0.115	17.4728
	117	0.117	17.4728
	118	0.118	17.4728
	120	0.12	17.4728
	122	0.122	17.4728
	123	0.123	17.4728
	125	0.125	17.4728
	127	0.127	17.4353
	128	0.128	17.4353
	130	0.13	17.4353
	132	0.132	17.4353
	133	0.133	17.4353
	135	0.135	17.4353
	137	0.137	17.4728
	138	0.138	17.4728
	140	0.14	17.4728
	142	0.142	17.4728
	143	0.143	17.4728
	145	0.145	17.4728
	147	0.147	17.4728
	148	0.148	17.4728
	150	0.15	17.4728
	152	0.152	17.4728
	153	0.153	17.4728
	155	0.155	17.4728
	157	0.157	17.4728
	158	0.158	17.4728
	160	0.16	17.4728
	162	0.162	17.4728
	163	0.163	17.5103
	165	0.165	17.5103
	167	0.167	17.5103
	168	0.168	17.5103
	170	0.17	17.5478
	172	0.172	17.5478
	173	0.173	17.5478
	175	0.175	17.5478
	177	0.177	17.5478
	178	0.178	17.5478
	180	0.18	17.5853
	182	0.182	17.5853
	183	0.183	17.5853
	185	0.185	17.5853
	187	0.187	17.5853
	188	0.188	17.5853
	190	0.19	17.5853
	192	0.192	17.5853
	193	0.193	17.5853
	195	0.195	17.5853
	197	0.197	17.5853
	198	0.198	17.5853
	200	0.2	17.5853
	202	0.202	17.5853
	203	0.203	17.5853
	205	0.205	17.5853
	207	0.207	17.5853
	208	0.208	17.5853
	210	0.21	17.5853
	212	0.212	17.5853
	213	0.213	17.5853
	215	0.215	17.5853
	217	0.217	17.5853
	218	0.218	17.5853
	220	0.22	17.5853
	222	0.222	17.5853
	223	0.223	17.5853
	225	0.225	17.5853
	227	0.227	17.5853
	228	0.228	17.5853
	230	0.23	17.5853
	232	0.232	17.5853
	233	0.233	17.5853
	235	0.235	17.5853
	237	0.237	17.5853
	238	0.238	17.5853
	240	0.24	17.5478
	242	0.242	17.5478
	243	0.243	17.5478
	245	0.245	17.5478
	247	0.247	17.5478
	248	0.248	17.5478
	250	0.25	17.5478
	252	0.252	17.5478
	253	0.253	17.5478
	255	0.255	17.5478
	257	0.257	17.5478
	258	0.258	17.5478
	260	0.26	17.5478
	262	0.262	17.5478
	263	0.263	17.5478
	265	0.265	17.5478
	267	0.267	17.5478
	268	0.268	17.5478
	270	0.27	17.5478
	272	0.272	17.5478
	273	0.273	17.5478
	275	0.275	17.5478
	277	0.277	17.5478
	278	0.278	17.5478
	280	0.28	17.5478
	282	0.282	17.5478
	283	0.283	17.5478
	285	0.285	17.5478
	287	0.287	17.5478
	288	0.288	17.5478
	290	0.29	17.5478
	292	0.292	17.5478
	293	0.293	17.5478
	295	0.295	17.5478
	297	0.297	17.5478
	298	0.298	17.5478
	300	0.3	17.5478
	302	0.302	17.5103
	303	0.303	17.5103
	305	0.305	17.5103
	307	0.307	17.5103
	308	0.308	17.5103
	310	0.31	17.5103
	312	0.312	17.5103
	313	0.313	17.5103
	315	0.315	17.5103
	317	0.317	17.5103
	318	0.318	17.5103
	320	0.32	17.5103
	322	0.322	17.5103
	323	0.323	17.5103
	325	0.325	17.5103
	327	0.327	17.5103
	328	0.328	17.5103
	330	0.33	17.5103
	332	0.332	17.5103
	333	0.333	17.5103
	335	0.335	17.5103
	337	0.337	17.5103
	338	0.338	17.5103
	340	0.34	17.5103
	342	0.342	17.5103
	343	0.343	17.5103
	345	0.345	17.5103
	347	0.347	17.5103
	348	0.348	17.5103
	350	0.35	17.5103
	352	0.352	17.5103
	353	0.353	17.5103
	355	0.355	17.5103
	357	0.357	17.4728
	358	0.358	17.4728
	360	0.36	17.4728
	362	0.362	17.4728
	363	0.363	17.4728
	365	0.365	17.4728
	367	0.367	17.4728
	368	0.368	17.4728
	370	0.37	17.4728
	372	0.372	17.4728
	373	0.373	17.4728
	375	0.375	17.4728
	377	0.377	17.4728
	378	0.378	17.4728
	380	0.38	17.4728
	382	0.382	17.4728
	383	0.383	17.4728
	385	0.385	17.4728
	387	0.387	17.4728
	388	0.388	17.4728
	390	0.39	17.4728
	392	0.392	17.4728
	393	0.393	17.4728
	395	0.395	17.4728
	397	0.397	17.4728
	398	0.398	17.4728
	400	0.4	17.4728
	402	0.402	17.4728
	403	0.403	17.4728
	405	0.405	17.4728
	407	0.407	17.4728
	408	0.408	17.4728
	410	0.41	17.4728
	412	0.412	17.4728
	413	0.413	17.4728
	415	0.415	17.4728
	417	0.417	17.4728
	418	0.418	17.4728
	420	0.42	17.4728
	422	0.422	17.4728
	423	0.423	17.4728
	425	0.425	17.4728
	427	0.427	17.4728
	428	0.428	17.4728
	430	0.43	17.4353
	432	0.432	17.4353
	433	0.433	17.4353
	435	0.435	17.4353
	437	0.437	17.4353
	438	0.438	17.4353
	440	0.44	17.4353
	442	0.442	17.4353
	443	0.443	17.4353
	445	0.445	17.4353
	447	0.447	17.4353
	448	0.448	17.4353
	450	0.45	17.4353
	452	0.452	17.4353
	453	0.453	17.4353
	455	0.455	17.4353
	457	0.457	17.4353
	458	0.458	17.4353
	460	0.46	17.4353
	462	0.462	17.4353
	463	0.463	17.4353
	465	0.465	17.4353
	467	0.467	17.4353
	468	0.468	17.4353
	470	0.47	17.4353
	472	0.472	17.4353
	473	0.473	17.4353
	475	0.475	17.4353
	477	0.477	17.4353
	478	0.478	17.4353
	480	0.48	17.4353
	482	0.482	17.4353
	483	0.483	17.4353
	485	0.485	17.4353
	487	0.487	17.4353
	488	0.488	17.4353
	490	0.49	17.4353
	492	0.492	17.4353
	493	0.493	17.3978
	495	0.495	17.3978
	497	0.497	17.3978
	498	0.498	17.3978
	500	0.5	17.3978
	502	0.502	17.3978
	503	0.503	17.3978
	505	0.505	17.3978
	507	0.507	17.3978
	508	0.508	17.3978
	510	0.51	17.3978
	512	0.512	17.3978
	513	0.513	17.3978
	515	0.515	17.3978
	517	0.517	17.3978
	518	0.518	17.3978
	520	0.52	17.3978
	522	0.522	17.3978
	523	0.523	17.3978
	525	0.525	17.3978
	527	0.527	17.3978
	528	0.528	17.3978
	530	0.53	17.3978
	532	0.532	17.3978
	533	0.533	17.3978
	535	0.535	17.3978
	537	0.537	17.3978
	538	0.538	17.3978
	540	0.54	17.3978
	542	0.542	17.3978
	543	0.543	17.3978
	545	0.545	17.3978
	547	0.547	17.3603
	548	0.548	17.3603
	550	0.55	17.3603
	552	0.552	17.3603
	553	0.553	17.3603
	555	0.555	17.3603
	557	0.557	17.3603
	558	0.558	17.3603
	560	0.56	17.3603
	562	0.562	17.3603
	563	0.563	17.3603
	565	0.565	17.3603
	567	0.567	17.3603
	568	0.568	17.3228
	570	0.57	17.3228
	572	0.572	17.3228
	573	0.573	17.3228
	575	0.575	17.2853
	577	0.577	17.2853
	578	0.578	17.2853
	580	0.58	17.2853
	582	0.582	17.2853
	583	0.583	17.2853
	585	0.585	17.2853
	587	0.587	17.2853
	588	0.588	17.2853
	590	0.59	17.2853
	592	0.592	17.2853
	593	0.593	17.2853
	595	0.595	17.2853
	597	0.597	17.2853
	598	0.598	17.2853
	600	0.6	17.2853
	602	0.602	17.2853
	603	0.603	17.2853
	605	0.605	17.2853
	607	0.607	17.2853
	608	0.608	17.2853
	610	0.61	17.2853
	612	0.612	17.2853
	613	0.613	17.2853
	615	0.615	17.2853
	617	0.617	17.2853
	618	0.618	17.2853
	620	0.62	17.2853
	622	0.622	17.2853
	623	0.623	17.2853
	625	0.625	17.2853
	627	0.627	17.2853
	628	0.628	17.2853
	630	0.63	17.2853
	632	0.632	17.2853
	633	0.633	17.2853
	635	0.635	17.2853
	637	0.637	17.2853
	638	0.638	17.2853
	640	0.64	17.2853
	642	0.642	17.2853
	643	0.643	17.2853
	645	0.645	17.2853
	647	0.647	17.2853
	648	0.648	17.2478
	650	0.65	17.2478
	652	0.652	17.2478
	653	0.653	17.2478
	655	0.655	17.2478
	657	0.657	17.2478
	658	0.658	17.2478
	660	0.66	17.2478
	662	0.662	17.2478
	663	0.663	17.2478
	665	0.665	17.2478
	667	0.667	17.2478
	668	0.668	17.2478
	670	0.67	17.2478
	672	0.672	17.2478
	673	0.673	17.2478
	675	0.675	17.2478
	677	0.677	17.2478
	678	0.678	17.2478
	680	0.68	17.2478
	682	0.682	17.2478
	683	0.683	17.2478
	685	0.685	17.2478
	687	0.687	17.2478
	688	0.688	17.2478
	690	0.69	17.2478
	692	0.692	17.2478
	693	0.693	17.2478
	695	0.695	17.2478
	697	0.697	17.2478
	698	0.698	17.2478
	700	0.7	17.2478
	702	0.702	17.2103
	703	0.703	17.2103
	705	0.705	17.2103
	707	0.707	17.2103
	708	0.708	17.2103
	710	0.71	17.2103
	712	0.712	17.2103
	713	0.713	17.2103
	715	0.715	17.2103
	717	0.717	17.2103
	718	0.718	17.2103
	720	0.72	17.2103
	722	0.722	17.2103
	723	0.723	17.2103
	725	0.725	17.2103
	727	0.727	17.2103
	728	0.728	17.2103
	730	0.73	17.2103
	732	0.732	17.2103
	733	0.733	17.2103
	735	0.735	17.2103
	737	0.737	17.2103
	738	0.738	17.2103
	740	0.74	17.2103
	742	0.742	17.2103
	743	0.743	17.2103
	745	0.745	17.2103
	747	0.747	17.2103
	748	0.748	17.2103
	750	0.75	17.2103
	752	0.752	17.2103
	753	0.753	17.2103
	755	0.755	17.2103
	757	0.757	17.2103
	758	0.758	17.2103
	760	0.76	17.2103
	762	0.762	17.2103
	763	0.763	17.2103
	765	0.765	17.2103
	767	0.767	17.2103
	768	0.768	17.2103
	770	0.77	17.2103
	772	0.772	17.2103
	773	0.773	17.2103
	775	0.775	17.2103
	777	0.777	17.2103
	778	0.778	17.2103
	780	0.78	17.2103
	782	0.782	17.2103
	783	0.783	17.2103
	785	0.785	17.2103
	787	0.787	17.2103
	788	0.788	17.2103
	790	0.79	17.2103
	792	0.792	17.2103
	793	0.793	17.2103
	795	0.795	17.2103
	797	0.797	17.2103
	798	0.798	17.2103
	800	0.8	17.2103
	802	0.802	17.2103
	803	0.803	17.2103
	805	0.805	17.2103
	807	0.807	17.2103
	808	0.808	17.2103
	810	0.81	17.2103
	812	0.812	17.2103
	813	0.813	17.2478
	815	0.815	17.2478
	817	0.817	17.2478
	818	0.818	17.2478
	820	0.82	17.2478
	822	0.822	17.2478
	823	0.823	17.2478
	825	0.825	17.2478
	827	0.827	17.2478
	828	0.828	17.2478
	830	0.83	17.2478
	832	0.832	17.2478
	833	0.833	17.2478
	835	0.835	17.2478
	837	0.837	17.2478
	838	0.838	17.2478
	840	0.84	17.2478
	842	0.842	17.2853
	843	0.843	17.2853
	845	0.845	17.2853
	847	0.847	17.2853
	848	0.848	17.2853
	850	0.85	17.2853
	852	0.852	17.2853
	853	0.853	17.2853
	855	0.855	17.2853
	857	0.857	17.2853
	858	0.858	17.3228
	860	0.86	17.3228
	862	0.862	17.3228
	863	0.863	17.3228
	865	0.865	17.3228
	867	0.867	17.3228
	868	0.868	17.3228
	870	0.87	17.3228
	872	0.872	17.3228
	873	0.873	17.3228
	875	0.875	17.3228
	877	0.877	17.3228
	878	0.878	17.3228
	880	0.88	17.3228
	882	0.882	17.3603
	883	0.883	17.3603
	885	0.885	17.3603
	887	0.887	17.3603
	888	0.888	17.3603
	890	0.89	17.3603
	892	0.892	17.3603
	893	0.893	17.3603
	895	0.895	17.3603
	897	0.897	17.3603
	898	0.898	17.3603
	900	0.9	17.3603
	902	0.902	17.3603
	903	0.903	17.3603
	905	0.905	17.3603
	907	0.907	17.3603
	908	0.908	17.3603
	910	0.91	17.3603
	912	0.912	17.3603
	913	0.913	17.3603
	915	0.915	17.3603
	917	0.917	17.3603
	918	0.918	17.3603
	920	0.92	17.3603
	922	0.922	17.3603
	923	0.923	17.3978
	925	0.925	17.3978
	927	0.927	17.3978
	928	0.928	17.3978
	930	0.93	17.3978
	932	0.932	17.3978
	933	0.933	17.3978
	935	0.935	17.3978
	937	0.937	17.3978
	938	0.938	17.3978
	940	0.94	17.3978
	942	0.942	17.3978
	943	0.943	17.3978
	945	0.945	17.3978
	947	0.947	17.3978
	948	0.948	17.3978
	950	0.95	17.3978
	952	0.952	17.3978
	953	0.953	17.3978
	955	0.955	17.3978
	957	0.957	17.3978
	958	0.958	17.3978
	960	0.96	17.3978
	962	0.962	17.3978
	963	0.963	17.3978
	965	0.965	17.3978
	967	0.967	17.3978
	968	0.968	17.3978
	970	0.97	17.3978
	972	0.972	17.3978
	973	0.973	17.3978
	975	0.975	17.3978
	977	0.977	17.3978
	978	0.978	17.3978
	980	0.98	17.3978
	982	0.982	17.3978
	983	0.983	17.3978
	985	0.985	17.3978
	987	0.987	17.3978
	988	0.988	17.3978
	990	0.99	17.3978
	992	0.992	17.3978
	993	0.993	17.3978
	995	0.995	17.3978
	997	0.997	17.3978
	998	0.998	17.3978
	0	0	17.3978
	2	0.002	17.3978
	3	0.003	17.3978
	5	0.005	17.3978
	7	0.007	17.3978
	8	0.008	17.3978
	10	0.01	17.3978
	12	0.012	17.3978
	13	0.013	17.3978
	15	0.015	17.3978
	17	0.017	17.3978
	18	0.018	17.3978
	20	0.02	17.3978
	22	0.022	17.3978
	23	0.023	17.3978
	25	0.025	17.3978
	27	0.027	17.3978
	28	0.028	17.3978
	30	0.03	17.3978
	32	0.032	17.3978
	33	0.033	17.3978
	35	0.035	17.3978
	37	0.037	17.3978
	38	0.038	17.3978
	40	0.04	17.3978
	42	0.042	17.3978
	43	0.043	17.3978
	45	0.045	17.3978
	47	0.047	17.3978
	48	0.048	17.3978
	50	0.05	17.3978
	52	0.052	17.3603
	53	0.053	17.3603
	55	0.055	17.3603
	57	0.057	17.3603
	58	0.058	17.3603
	60	0.06	17.3603
	62	0.062	17.3603
	63	0.063	17.3603
	65	0.065	17.3603
	67	0.067	17.3603
	68	0.068	17.3603
	70	0.07	17.3603
	72	0.072	17.3603
	73	0.073	17.3603
	75	0.075	17.3978
	77	0.077	17.3978
	78	0.078	17.3978
	80	0.08	17.3978
	82	0.082	17.3978
	83	0.083	17.3978
	85	0.085	17.3978
	87	0.087	17.3978
	88	0.088	17.3978
	90	0.09	17.3978
	92	0.092	17.3978
	93	0.093	17.3978
	95	0.095	17.3978
	97	0.097	17.3978
	98	0.098	17.3978
	100	0.1	17.3978
	102	0.102	17.3978
	103	0.103	17.3978
	105	0.105	17.3978
	107	0.107	17.3978
	108	0.108	17.3978
	110	0.11	17.3978
	112	0.112	17.3978
	113	0.113	17.3978
	115	0.115	17.3978
	117	0.117	17.3978
	118	0.118	17.3978
	120	0.12	17.3978
	122	0.122	17.3978
	123	0.123	17.3978
	125	0.125	17.3978
	127	0.127	17.3978
	128	0.128	17.3978
	130	0.13	17.3978
	132	0.132	17.3978
	133	0.133	17.3978
	135	0.135	17.3978
	137	0.137	17.3978
	138	0.138	17.3978
	140	0.14	17.3978
	142	0.142	17.3978
	143	0.143	17.3978
	145	0.145	17.3978
	147	0.147	17.3978
	148	0.148	17.3978
	150	0.15	17.3978
	152	0.152	17.3978
	153	0.153	17.3978
	155	0.155	17.3978
	157	0.157	17.3978
	158	0.158	17.3978
	160	0.16	17.3978
	162	0.162	17.3978
	163	0.163	17.3978
	165	0.165	17.3978
	167	0.167	17.3978
	168	0.168	17.3978
	170	0.17	17.3978
	172	0.172	17.3978
	173	0.173	17.3978
	175	0.175	17.3978
	177	0.177	17.3978
	178	0.178	17.3978
	180	0.18	17.3978
	182	0.182	17.3978
	183	0.183	17.3978
	185	0.185	17.3978
	187	0.187	17.3978
	188	0.188	17.3603
	190	0.19	17.3228
	192	0.192	17.2853
	193	0.193	17.2478
	195	0.195	17.2103
	197	0.197	17.1354
	198	0.198	17.0979
	200	0.2	17.0604
	202	0.202	17.0604
	203	0.203	17.0604
	205	0.205	17.0604
	207	0.207	17.0979
	208	0.208	17.1729
	210	0.21	17.2478
	212	0.212	17.3603
	213	0.213	17.5103
	215	0.215	17.7353
	217	0.217	18.0353
	218	0.218	18.5227
	220	0.22	19.3476
	222	0.222	20.6224
	223	0.223	22.3847
	225	0.225	24.7094
	227	0.227	27.4841
	228	0.228	30.6337
	230	0.23	34.1207
	232	0.232	37.8328
	233	0.233	41.7323
	235	0.235	45.7068
	237	0.237	49.7563
	238	0.238	53.8433
	240	0.24	57.8553
	242	0.242	61.8673
	243	0.243	65.7668
	245	0.245	69.5538
	247	0.247	73.2284
	248	0.248	76.7529
	250	0.25	80.165
	252	0.252	83.3896
	253	0.253	86.5017
	255	0.255	89.4638
	257	0.257	92.2385
	258	0.258	94.9006
	260	0.26	97.4128
	262	0.262	99.775
	263	0.263	102.025
	265	0.265	103.112
	267	0.267	103.112
	268	0.268	103.112
	270	0.27	103.112
	272	0.272	103.112
	273	0.273	103.112
	275	0.275	103.112
	277	0.277	103.112
	278	0.278	103.112
	280	0.28	103.112
	282	0.282	103.112
	283	0.283	103.112
	285	0.285	103.112
	287	0.287	103.112
	288	0.288	103.112
	290	0.29	103.112
	292	0.292	103.112
	293	0.293	103.112
	295	0.295	103.112
	297	0.297	103.112
	298	0.298	103.112
	300	0.3	103.112
	302	0.302	103.112
	303	0.303	103.112
	305	0.305	103.112
	307	0.307	103.112
	308	0.308	103.112
	310	0.31	103.112
	312	0.312	103.112
	313	0.313	103.112
	315	0.315	103.112
	317	0.317	103.112
	318	0.318	103.112
	320	0.32	103.112
	322	0.322	103.112
	323	0.323	103.112
	325	0.325	103.112
	327	0.327	103.112
	328	0.328	103.112
	330	0.33	103.112
	332	0.332	103.112
	333	0.333	103.112
	335	0.335	103.112
	337	0.337	103.112
	338	0.338	103.112
	340	0.34	103.112
	342	0.342	103.112
	343	0.343	103.112
	345	0.345	103.112
	347	0.347	103.112
	348	0.348	103.112
	350	0.35	103.112
	352	0.352	103.112
	353	0.353	103.112
	355	0.355	103.112
	357	0.357	103.112
	358	0.358	103.112
	360	0.36	103.112
	362	0.362	103.112
	363	0.363	103.112
	365	0.365	103.112
	367	0.367	103.112
	368	0.368	103.112
	370	0.37	103.112
	372	0.372	103.112
	373	0.373	103.112
	375	0.375	103.112
	377	0.377	103.112
	378	0.378	103.112
	380	0.38	103.112
	382	0.382	103.112
	383	0.383	103.112
	385	0.385	103.112
	387	0.387	103.112
	388	0.388	103.112
	390	0.39	103.112
	392	0.392	103.112
	393	0.393	103.112
	395	0.395	103.112
	397	0.397	103.112
	398	0.398	103.112
	400	0.4	103.112
	402	0.402	103.112
	403	0.403	103.112
	405	0.405	103.112
	407	0.407	103.112
	408	0.408	103.112
	410	0.41	103.112
	412	0.412	103.112
	413	0.413	103.112
	415	0.415	103.112
	417	0.417	103.112
	418	0.418	103.112
	420	0.42	103.112
	422	0.422	103.112
	423	0.423	103.112
	425	0.425	103.112
	427	0.427	103.112
	428	0.428	103.112
	430	0.43	103.112
	432	0.432	103.112
	433	0.433	103.112
	435	0.435	103.112
	437	0.437	103.112
	438	0.438	103.112
	440	0.44	103.112
	442	0.442	103.112
	443	0.443	103.112
	445	0.445	103.112
	447	0.447	103.112
	448	0.448	103.112
	450	0.45	103.112
	452	0.452	103.112
	453	0.453	103.112
	455	0.455	103.112
	457	0.457	103.112
	458	0.458	103.112
	460	0.46	103.112
	462	0.462	103.112
	463	0.463	103.112
	465	0.465	103.112
	467	0.467	103.112
	468	0.468	103.112
	470	0.47	103.112
	472	0.472	103.112
	473	0.473	103.112
	475	0.475	103.112
	477	0.477	103.112
	478	0.478	103.112
	480	0.48	103.112
	482	0.482	103.112
	483	0.483	103.112
	485	0.485	103.112
	487	0.487	103.112
	488	0.488	103.112
	490	0.49	103.112
	492	0.492	103.112
	493	0.493	103.112
	495	0.495	103.112
	497	0.497	103.112
	498	0.498	103.112
	500	0.5	103.112
	502	0.502	103.112
	503	0.503	103.112
	505	0.505	103.112
	507	0.507	103.112
	508	0.508	103.112
	510	0.51	103.112
	512	0.512	103.112
	513	0.513	103.112
	515	0.515	103.112
	517	0.517	103.112
	518	0.518	103.112
	520	0.52	103.112
	522	0.522	103.112
	523	0.523	103.112
	525	0.525	103.112
	527	0.527	103.112
	528	0.528	103.112
	530	0.53	103.112
	532	0.532	103.112
	533	0.533	103.112
	535	0.535	103.112
	537	0.537	103.112
	538	0.538	103.112
	540	0.54	103.112
	542	0.542	103.112
	543	0.543	103.112
	545	0.545	103.112
	547	0.547	103.112
	548	0.548	103.112
	550	0.55	103.112
	552	0.552	103.112
	553	0.553	103.112
	555	0.555	103.112
	557	0.557	103.112
	558	0.558	103.112
	560	0.56	103.112
	562	0.562	103.112
	563	0.563	103.112
	565	0.565	103.112
	567	0.567	103.112
	568	0.568	103.112
	570	0.57	103.112
	572	0.572	103.112
	573	0.573	103.112
	575	0.575	103.112
	577	0.577	103.112
	578	0.578	103.112
	580	0.58	103.112
	582	0.582	103.112
	583	0.583	103.112
	585	0.585	103.112
	587	0.587	103.112
	588	0.588	103.112
	590	0.59	103.112
	592	0.592	103.112
	593	0.593	103.112
	595	0.595	103.112
	597	0.597	103.112
	598	0.598	103.112
	600	0.6	103.112
	602	0.602	103.112
	603	0.603	103.112
	605	0.605	103.112
	607	0.607	103.112
	608	0.608	103.112
	610	0.61	103.112
	612	0.612	103.112
	613	0.613	102.362
	615	0.615	100.637
	617	0.617	98.9126
	618	0.618	97.2254
	620	0.62	95.5756
	622	0.622	93.9633
	623	0.623	92.3885
	625	0.625	90.8136
	627	0.627	89.2763
	628	0.628	87.739
	630	0.63	86.2767
	632	0.632	84.8144
	633	0.633	83.3896
	635	0.635	82.0023
	637	0.637	80.6524
	638	0.638	79.3026
	640	0.64	77.9903
	642	0.642	76.7154
	643	0.643	75.4781
	645	0.645	74.2407
	647	0.647	73.0409
	648	0.648	71.916
	650	0.65	70.7536
	652	0.652	69.6663
	653	0.653	68.5789
	655	0.655	67.5291
	657	0.657	66.4792
	658	0.658	65.4668
	660	0.66	64.4919
	662	0.662	63.5545
	663	0.663	62.6172
	665	0.665	61.7173
	667	0.667	60.8174
	668	0.668	59.955
	670	0.67	59.1301
	672	0.672	58.3052
	673	0.673	57.5178
	675	0.675	56.7679
	677	0.677	55.9805
	678	0.678	55.2681
	680	0.68	54.5557
	682	0.682	53.8433
	683	0.683	48.8564
	685	0.685	43.4571
	687	0.687	41.2073
	688	0.688	44.432
	690	0.69	48.3689
	692	0.692	49.3063
	693	0.693	49.2688
	695	0.695	48.8939
	697	0.697	48.4064
	698	0.698	47.919
	700	0.7	47.3941
	702	0.702	46.9066
	703	0.703	46.4567
	705	0.705	46.0067
	707	0.707	45.5568
	708	0.708	45.1069
	710	0.71	44.6944
	712	0.712	44.282
	713	0.713	43.907
	715	0.715	43.4946
	717	0.717	43.1196
	718	0.718	42.7822
	720	0.72	42.4072
	722	0.722	42.0697
	723	0.723	41.7323
	725	0.725	41.3948
	727	0.727	41.0574
	728	0.728	40.7574
	730	0.73	40.4574
	732	0.732	40.1575
	733	0.733	39.8575
	735	0.735	39.5576
	737	0.737	39.2951
	738	0.738	38.9951
	740	0.74	38.7327
	742	0.742	38.4702
	743	0.743	38.2077
	745	0.745	37.9453
	747	0.747	37.6828
	748	0.748	37.4203
	750	0.75	37.1579
	752	0.752	36.9329
	753	0.753	36.6704
	755	0.755	36.4079
	757	0.757	36.183
	758	0.758	35.958
	760	0.76	35.6955
	762	0.762	35.4706
	763	0.763	35.2456
	765	0.765	34.9831
	767	0.767	34.7582
	768	0.768	34.5332
	770	0.77	34.3082
	772	0.772	34.0832
	773	0.773	33.8583
	775	0.775	33.6333
	777	0.777	33.4083
	778	0.778	33.1833
	780	0.78	32.9584
	782	0.782	32.7709
	783	0.783	32.5459
	785	0.785	32.321
	787	0.787	32.1335
	788	0.788	31.9085
	790	0.79	31.6835
	792	0.792	31.4961
	793	0.793	31.3086
	795	0.795	31.0836
	797	0.797	30.8961
	798	0.798	30.7087
	800	0.8	30.5212
	802	0.802	30.2962
	803	0.803	30.1087
	805	0.805	29.9213
	807	0.807	29.7338
	808	0.808	29.5463
	810	0.81	29.3588
	812	0.812	29.2089
	813	0.813	29.0214
	815	0.815	28.8339
	817	0.817	28.6464
	818	0.818	28.4964
	820	0.82	28.309
	822	0.822	28.1215
	823	0.823	27.9715
	825	0.825	27.784
	827	0.827	27.634
	828	0.828	27.4466
	830	0.83	27.2966
	832	0.832	27.1466
	833	0.833	26.9591
	835	0.835	26.8091
	837	0.837	26.6592
	838	0.838	26.5092
	840	0.84	26.3592
	842	0.842	26.1717
	843	0.843	26.0218
	845	0.845	25.8718
	847	0.847	25.7218
	848	0.848	25.5718
	850	0.85	25.4218
	852	0.852	25.2718
	853	0.853	25.1219
	855	0.855	25.0094
	857	0.857	24.8594
	858	0.858	24.7094
	860	0.86	24.5594
	862	0.862	24.4469
	863	0.863	24.297
	865	0.865	24.147
	867	0.867	24.0345
	868	0.868	23.8845
	870	0.87	23.772
	872	0.872	23.6595
	873	0.873	23.5096
	875	0.875	23.3971
	877	0.877	23.2471
	878	0.878	23.1346
	880	0.88	23.0221
	882	0.882	22.9096
	883	0.883	22.7971
	885	0.885	22.6472
	887	0.887	22.5347
	888	0.888	22.4222
	890	0.89	22.3097
	892	0.892	22.1972
	893	0.893	22.0847
	895	0.895	21.9722
	897	0.897	21.8973
	898	0.898	21.7848
	900	0.9	21.6723
	902	0.902	21.5598
	903	0.903	21.4848
	905	0.905	21.3723
	907	0.907	21.2973
	908	0.908	21.1849
	910	0.91	21.1099
	912	0.912	20.9974
	913	0.913	20.9224
	915	0.915	20.8474
	917	0.917	20.7349
	918	0.918	20.6599
	920	0.92	20.5849
	922	0.922	20.5099
	923	0.923	20.435
	925	0.925	20.36
	927	0.927	20.285
	928	0.928	20.21
	930	0.93	20.135
	932	0.932	20.06
	933	0.933	20.0225
	935	0.935	19.9475
	937	0.937	19.8725
	938	0.938	19.835
	940	0.94	19.76
	942	0.942	19.7225
	943	0.943	19.685
	945	0.945	19.6475
	947	0.947	19.6101
	948	0.948	19.5725
	950	0.95	19.5351
	952	0.952	19.5351
	953	0.953
	955	0.955
	957	0.957
	958	0.958
	960	0.96
	962	0.962
	963	0.963
	965	0.965	19.3476
	967	0.967	19.4601
	968	0.968	19.5351
	970	0.97	19.5725
	972	0.972	19.6101
	973	0.973	19.6475
	975	0.975	19.7225
	977	0.977	19.76
	978	0.978	19.835
	980	0.98	19.91
	982	0.982	19.985
	983	0.983	20.06
	985	0.985	20.1725
	987	0.987	20.285
	988	0.988	20.3974
	990	0.99	20.4724
	992	0.992	20.6224
	993	0.993	20.7349
	995	0.995	20.8849
	997	0.997	20.9974
	998	0.998	21.1474
	0	0	21.2973
	2	0.002	21.4848
	3	0.003	21.6348
	5	0.005	21.7848
	7	0.007	21.9722
	8	0.008	22.1597
	10	0.01	22.3472
	12	0.012	22.4972
	13	0.013	22.6847
	15	0.015	22.8721
	17	0.017	23.0971
	18	0.018	23.2846
	20	0.02	23.4721
	22	0.022	23.6595
	23	0.023	23.8845
	25	0.025	24.072
	27	0.027	24.2595
	28	0.028	24.4469
	30	0.03	24.6344
	32	0.032	24.8219
	33	0.033	25.0094
	35	0.035	25.1969
	37	0.037	25.3843
	38	0.038	25.5718
	40	0.04	25.7218
	42	0.042	25.9093
	43	0.043	26.0592
	45	0.045	26.2467
	47	0.047	26.3967
	48	0.048	26.5092
	50	0.05	26.6592
	52	0.052	26.8091
	53	0.053	26.9216
	55	0.055	27.0341
	57	0.057	27.1466
	58	0.058	27.2591
	60	0.06	27.3341
	62	0.062	27.4091
	63	0.063	27.4841
	65	0.065	27.5591
	67	0.067	27.5966
	68	0.068	27.6715
	70	0.07	27.709
	72	0.072	27.709
	73	0.073	27.7465
	75	0.075	27.7465
	77	0.077	27.7465
	78	0.078	27.709
	80	0.08	27.709
	82	0.082	27.6715
	83	0.083	27.634
	85	0.085	27.5591
	87	0.087	27.5216
	88	0.088	27.4466
	90	0.09	27.3341
	92	0.092	27.2591
	93	0.093	27.1841
	95	0.095	27.0716
	97	0.097	26.9591
	98	0.098	26.8466
	100	0.1	26.6967
	102	0.102	26.5842
	103	0.103	26.4342
	105	0.105	26.2842
	107	0.107	26.1342
	108	0.108	25.9468
	110	0.11	25.7968
	112	0.112	25.6468
	113	0.113	25.4593
	115	0.115	25.2718
	117	0.117	25.0844
	118	0.118	24.8969
	120	0.12	24.7094
	122	0.122	24.5219
	123	0.123	24.3345
	125	0.125	24.147
	127	0.127	23.9595
	128	0.128	23.7345
	130	0.13	23.5471
	132	0.132	23.3596
	133	0.133	23.1346
	135	0.135	22.9471
	137	0.137	22.7597
	138	0.138	22.5347
	140	0.14	22.3472
	142	0.142	22.1597
	143	0.143	21.9348
	145	0.145	21.7473
	147	0.147	21.5598
	148	0.148	21.3723
	150	0.15	21.1474
	152	0.152	20.9599
	153	0.153	20.7724
	155	0.155	20.5849
	157	0.157	20.3974
	158	0.158	20.21
	160	0.16	20.06
	162	0.162	19.8725
	163	0.163	19.685
	165	0.165	19.5351
	167	0.167	19.3476
	168	0.168	19.1601
	170	0.17	19.0101
	172	0.172	18.8226
	173	0.173	18.6727
	175	0.175	18.5227
	177	0.177	18.3727
	178	0.178	18.1852
	180	0.18	18.0353
	182	0.182	17.8853
	183	0.183	17.7353
	185	0.185	17.5853
	187	0.187	17.4353
	188	0.188	17.2853
	190	0.19	17.1354
	192	0.192	17.0229
	193	0.193	16.8729
	195	0.195	16.7229
	197	0.197	16.6104
	198	0.198	16.4604
	200	0.2	16.348
	202	0.202	16.198
	203	0.203	16.0855
	205	0.205	15.973
	207	0.207	15.823
	208	0.208	15.7105
	210	0.21	15.5981
	212	0.212	15.4856
	213	0.213	15.3731
	215	0.215	15.2606
	217	0.217	15.1481
	218	0.218	14.9981
	220	0.22	14.9231
	222	0.222	14.8107
	223	0.223	14.6232
	225	0.225	14
	227	0.227
	228	0.228
	230	0.23
	232	0.232
	233	0.233
	235	0.235	13.7983
	237	0.237	13.8358
	238	0.238	13.7983
	240	0.24	13.7233
	242	0.242	13.6483
	243	0.243	13.5358
	245	0.245	13.4608
	247	0.247	13.3858
	248	0.248	13.2733
	250	0.25	13.1983
	252	0.252	13.1234
	253	0.253	13.0484
	255	0.255	12.9734
	257	0.257	12.8984
	258	0.258	12.8234
	260	0.26	12.7484
	262	0.262	12.6734
	263	0.263	12.5984
	265	0.265	12.5234
	267	0.267	12.4859
	268	0.268	12.4109
	270	0.27	12.336
	272	0.272	12.2985
	273	0.273	12.2235
	275	0.275	12.186
	277	0.277	12.111
	278	0.278	12.0735
	280	0.28	11.9985
	282	0.282	11.961
	283	0.283	11.9235
	285	0.285	11.8485
	287	0.287	11.811
	288	0.288	11.7735
	290	0.29	11.736
	292	0.292	11.6985
	293	0.293	11.661
	295	0.295	11.6235
	297	0.297	11.5861
	298	0.298	11.5486
	300	0.3	11.5111
	302	0.302	11.5111
	303	0.303	11.4736
	305	0.305	11.4361
	307	0.307	11.4361
	308	0.308	11.3986
	310	0.31	11.3986
	312	0.312	11.3611
	313	0.313	11.3611
	315	0.315	11.3611
	317	0.317	11.3611
	318	0.318	11.3611
	320	0.32	11.3611
	322	0.322	11.3611
	323	0.323	11.3986
	325	0.325	11.3986
	327	0.327	11.3986
	328	0.328	11.4361
	330	0.33	11.4361
	332	0.332	11.4736
	333	0.333	11.5111
	335	0.335	11.5486
	337	0.337	11.5861
	338	0.338	11.6235
	340	0.34	11.6985
	342	0.342	11.736
	343	0.343	11.811
	345	0.345	11.8485
	347	0.347	11.9235
	348	0.348	11.9985
	350	0.35	12.0735
	352	0.352	12.1485
	353	0.353	12.2235
	355	0.355	12.2985
	357	0.357	12.3735
	358	0.358	12.4484
	360	0.36	12.5609
	362	0.362	12.6734
	363	0.363	12.7859
	365	0.365	12.8984
	367	0.367	13.0109
	368	0.368	13.1609
	370	0.37	13.2733
	372	0.372	13.4233
	373	0.373	13.5733
	375	0.375	13.7233
	377	0.377	13.8733
	378	0.378	14.0607
	380	0.38	14.2107
	382	0.382	14.3982
	383	0.383	14.5482
	385	0.385	14.7357
	387	0.387	14.9231
	388	0.388	15.1106
	390	0.39	15.2981
	392	0.392	15.5231
	393	0.393	15.7105
	395	0.395	15.9355
	397	0.397	16.123
	398	0.398	16.348
	400	0.4	16.5729
	402	0.402	16.7979
	403	0.403	17.0229
	405	0.405	17.2478
	407	0.407	17.4728
	408	0.408	17.7353
	410	0.41	17.9602
	412	0.412	18.2227
	413	0.413	18.4477
	415	0.415	18.7102
	417	0.417	18.9726
	418	0.418	19.1976
	420	0.42	19.4601
	422	0.422	19.7225
	423	0.423	19.985
	425	0.425	20.21
	427	0.427	20.4724
	428	0.428	20.7349
	430	0.43	20.9974
	432	0.432	21.2598
	433	0.433	21.5223
	435	0.435	21.7848
	437	0.437	22.0098
	438	0.438	22.2722
	440	0.44	22.5347
	442	0.442	22.7971
	443	0.443	23.0221
	445	0.445	23.2846
	447	0.447	23.5096
	448	0.448	23.772
	450	0.45	23.997
	452	0.452	24.222
	453	0.453	24.4844
	455	0.455	24.7094
	457	0.457	24.8969
	458	0.458	25.1219
	460	0.46	25.3468
	462	0.462	25.5718
	463	0.463	25.7593
	465	0.465	25.9468
	467	0.467	26.1342
	468	0.468	26.3217
	470	0.47	26.5092
	472	0.472	26.6967
	473	0.473	26.8466
	475	0.475	27.0341
	477	0.477	27.1841
	478	0.478	27.3341
	480	0.48	27.4841
	482	0.482	27.5966
	483	0.483	27.7465
	485	0.485	27.859
	487	0.487	27.9715
	488	0.488	28.084
	490	0.49	28.1965
	492	0.492	28.309
	493	0.493	28.3839
	495	0.495	28.4589
	497	0.497	28
	498	0.498
	500	0.5
	502	0.502
	503	0.503
	505	0.505
	507	0.507	28.5339
	508	0.508	28.7589
	510	0.51	28.8339
	512	0.512	28.8714
	513	0.513	28.8714
	515	0.515	28.8714
	517	0.517	28.8339
	518	0.518	28.8339
	520	0.52	28.7964
	522	0.522	28.7589
	523	0.523	28.7214
	525	0.525	28.6839
	527	0.527	28.6089
	528	0.528	28.5714
	530	0.53	28.4964
	532	0.532	28.4215
	533	0.533	28.3465
	535	0.535	28.234
	537	0.537	28.159
	538	0.538	28.0465
	540	0.54	27.934
	542	0.542	27.8215
	543	0.543	27.709
	545	0.545	27.5966
	547	0.547	27.4841
	548	0.548	27.3341
	550	0.55	27.2216
	552	0.552	27.0716
	553	0.553	26.9216
	555	0.555	26.8091
	557	0.557	26.6592
	558	0.558	26.5092
	560	0.56	26.3592
	562	0.562	26.1717
	563	0.563	26.0218
	565	0.565	25.8718
	567	0.567	25.6843
	568	0.568	25.5343
	570	0.57	25.3843
	572	0.572	25.1969
	573	0.573	25.0094
	575	0.575	24.8594
	577	0.577	24.6719
	578	0.578	24.4844
	580	0.58	24.3345
	582	0.582	24.147
	583	0.583	23.9595
	585	0.585	23.772
	587	0.587	23.6221
	588	0.588	23.4346
	590	0.59	23.2471
	592	0.592	23.0971
	593	0.593	22.9096
	595	0.595	22.7222
	597	0.597	22.5722
	598	0.598	22.3847
	600	0.6	22.1972
	602	0.602	22.0472
	603	0.603	21.8598
	605	0.605	21.7098
	607	0.607	21.5223
	608	0.608	21.3723
	610	0.61	21.2223
	612	0.612	21.0724
	613	0.613	20.8849
	615	0.615	20.7349
	617	0.617	20.5849
	618	0.618	20.435
	620	0.62	20.3225
	622	0.622	20.1725
	623	0.623	20.0225
	625	0.625	19.8725
	627	0.627	19.76
	628	0.628	19.6101
	630	0.63	19.4976
	632	0.632	19.3851
	633	0.633	19.2726
	635	0.635	19.1601
	637	0.637	19.0476
	638	0.638	18.9351
	640	0.64	18.8226
	642	0.642	18.7477
	643	0.643	18.6352
	645	0.645	18.5602
	647	0.647	18.4852
	648	0.648	18.4102
	650	0.65	18.3352
	652	0.652	18.2602
	653	0.653	18.1852
	655	0.655	18.1477
	657	0.657	18.1102
	658	0.658	18.0727
	660	0.66	18.0353
	662	0.662	17.9977
	663	0.663	17.9977
	665	0.665	17.9602
	667	0.667	17.9602
	668	0.668	17.9602
	670	0.67	17.9977
	672	0.672	17.9977
	673	0.673	18.0353
	675	0.675	18.0727
	677	0.677	18.1102
	678	0.678	18.1852
	680	0.68	18.2602
	682	0.682	18.3352
	683	0.683	18.4102
	685	0.685	18.5227
	687	0.687	18.6352
	688	0.688	18.7477
	690	0.69	18.8976
	692	0.692	19.0101
	693	0.693	19.1976
	695	0.695	19.3476
	697	0.697	19.5351
	698	0.698	19.7225
	700	0.7	19.9475
	702	0.702	20.135
	703	0.703	20.3974
	705	0.705	20.6224
	707	0.707	20.8849
	708	0.708	21.1474
	710	0.71	21.4098
	712	0.712	21.7098
	713	0.713	22.0098
	715	0.715	22.3097
	717	0.717	22.6472
	718	0.718	22.9846
	720	0.72	23.3221
	722	0.722	23.6595
	723	0.723	24.0345
	725	0.725	24.3719
	727	0.727	24.7469
	728	0.728	25.1219
	730	0.73	25.5343
	732	0.732	25.9093
	733	0.733	26.2842
	735	0.735	26.6967
	737	0.737	27.0716
	738	0.738	27.4841
	740	0.74	27.859
	742	0.742	28.2715
	743	0.743	28.6464
	745	0.745	29.0589
	747	0.747	29.4338
	748	0.748	29.8088
	750	0.75	30.1837
	752	0.752	30.5587
	753	0.753	30.8961
	755	0.755	31.2711
	757	0.757	31.6086
	758	0.758	31.946
	760	0.76
	762	0.762
	763	0.763
	765	0.765
	767	0.767
	768	0.768
	770	0.77
	772	0.772
	773	0.773	32.3585
	775	0.775	33.8958
	777	0.777	34.5332
	778	0.778	34.8706
	780	0.78	35.0581
	782	0.782	35.2081
	783	0.783	35.3206
	785	0.785	35.4331
	787	0.787	35.5081
	788	0.788	35.5831
	790	0.79	35.6206
	792	0.792	35.658
	793	0.793	35.658
	795	0.795	35.658
	797	0.797	35.658
	798	0.798	35.6206
	800	0.8	35.5831
	802	0.802	35.5081
	803	0.803	35.4331
	805	0.805	35.3206
	807	0.807	35.2081
	808	0.808	35.0956
	810	0.81	34.9831
	812	0.812	34.8332
	813	0.813	34.6832
	815	0.815	34.4957
	817	0.817	34.3082
	818	0.818	34.1207
	820	0.82	33.9333
	822	0.822	33.7458
	823	0.823	33.5208
	825	0.825	33.2958
	827	0.827	33.0709
	828	0.828	32.8459
	830	0.83	32.5834
	832	0.832	32.3585
	833	0.833	32.096
	835	0.835	31.8335
	837	0.837	31.571
	838	0.838	31.3086
	840	0.84	31.0461
	842	0.842	30.7837
	843	0.843	30.5212
	845	0.845	30.2587
	847	0.847	29.9962
	848	0.848	29.6963
	850	0.85	29.4338
	852	0.852	29.1714
	853	0.853	28.8714
	855	0.855	28.6089
	857	0.857	28.3465
	858	0.858	28.0465
	860	0.86	27.784
	862	0.862	27.5216
	863	0.863	27.2591
	865	0.865	26.9966
	867	0.867	26.6967
	868	0.868	26.4342
	870	0.87	26.1717
	872	0.872	25.9093
	873	0.873	25.6468
	875	0.875	25.3843
	877	0.877	25.1219
	878	0.878	24.8969
	880	0.88	24.6344
	882	0.882	24.3719
	883	0.883	24.147
	885	0.885	23.8845
	887	0.887	23.6595
	888	0.888	23.3971
	890	0.89	23.1721
	892	0.892	22.9471
	893	0.893	22.7222
	895	0.895	22.4972
	897	0.897	22.2722
	898	0.898	22.0472
	900	0.9	21.8223
	902	0.902	21.6348
	903	0.903	21.4098
	905	0.905	21.2223
	907	0.907	20.9974
	908	0.908	20.8099
	910	0.91	20.6224
	912	0.912	20.435
	913	0.913	20.2475
	915	0.915	20.06
	917	0.917	19.8725
	918	0.918	19.7225
	920	0.92	19.5351
	922	0.922	19.3851
	923	0.923	19.1976
	925	0.925	19.0476
	927	0.927	18.8976
	928	0.928	18.7477
	930	0.93	18.5977
	932	0.932	18.4477
	933	0.933	18.3352
	935	0.935	18.1852
	937	0.937	18.0727
	938	0.938	17.9228
	940	0.94	17.8103
	942	0.942	17.6978
	943	0.943	17.5478
	945	0.945	17.4353
	947	0.947	17.3228
	948	0.948	17.2103
	950	0.95	17.0979
	952	0.952	17.0229
	953	0.953	16.9104
	955	0.955	16.7979
	957	0.957	16.7229
	958	0.958	16.6104
	960	0.96	16.4979
	962	0.962	16.423
	963	0.963	16.3105
	965	0.965	16.2355
	967	0.967	16.123
	968	0.968	16.048
	970	0.97	15.973
	972	0.972	15.8605
	973	0.973	15.7855
	975	0.975	15.673
	977	0.977	15.5981
	978	0.978	15.4856
	980	0.98	15.4106
	982	0.982	15.3356
	983	0.983	15.2231
	985	0.985	15.1481
	987	0.987	15.0356
	988	0.988	14.9231
	990	0.99	14.8481
	992	0.992	14.7357
	993	0.993	14.6607
	995	0.995	14.5857
	997	0.997	14.5107
	998	0.998	14.3982
	0	0	14.3232
	2	0.002	14.2107
	3	0.003	14.0982
	5	0.005	13.9857
	7	0.007	13.8733
	8	0.008	13.7608
	10	0.01	13.6483
	12	0.012	13.5358
	13	0.013	13.4233
	15	0.015	13.3108
	17	0.017	13.1983
	18	0.018	13.0859
	20	0.02	12.9734
	22	0.022	12.8609
	23	0.023	12.7484
	25	0.025	12.6359
	27	0.027	12.5234
	28	0.028	12.4109
	30	0.03	12.2985
	32	0.032	12.186
	33	0.033	12.0735
	35	0.035
	37	0.037
	38	0.038
	40	0.04
	42	0.042
	43	0.043	10.6487
	45	0.045	11.0236
	47	0.047	11.0611
	48	0.048	11.0236
	50	0.05	10.9111
	52	0.052	10.7987
	53	0.053	10.6862
	55	0.055	10.6112
	57	0.057	10.4987
	58	0.058	10.3862
	60	0.06	10.2737
	62	0.062	10.1612
	63	0.063	10.0487
	65	0.065	9.97375
	67	0.067	9.86127
	68	0.068	9.74878
	70	0.07	9.67379
	72	0.072	9.56131
	73	0.073	9.44882
	75	0.075	9.37383
	77	0.077	9.26134
	78	0.078	9.18635
	80	0.08	9.07387
	82	0.082	8.99887
	83	0.083	8.88639
	85	0.085	8.8114
	87	0.087	8.73641
	88	0.088	8.62392
	90	0.09	8.54893
	92	0.092	8.43645
	93	0.093	8.36145
	95	0.095	8.28646
	97	0.097	8.21147
	98	0.098	8.09899
	100	0.1	8.024
	102	0.102	7.94901
	103	0.103	7.87402
	105	0.105	7.79903
	107	0.107	7.72403
	108	0.108	7.64904
	110	0.11	7.57405
	112	0.112	7.49906
	113	0.113	7.42407
	115	0.115	7.34908
	117	0.117	7.27409
	118	0.118	7.1991
	120	0.12	7.12411
	122	0.122	7.04912
	123	0.123	6.97413
	125	0.125	6.93663
	127	0.127	6.86164
	128	0.128	6.78665
	130	0.13	6.71166
	132	0.132	6.67417
	133	0.133	6.59917
	135	0.135	6.52419
	137	0.137	6.48669
	138	0.138	6.4117
	140	0.14	6.33671
	142	0.142	6.29921
	143	0.143	6.22422
	145	0.145	6.14923
	147	0.147	6.11174
	148	0.148	6.03675
	150	0.15	5.99925
	152	0.152	5.92426
	153	0.153	5.88676
	155	0.155	5.81177
	157	0.157	5.77428
	158	0.158	5.69929
	160	0.16	5.66179
	162	0.162	5.6243
	163	0.163	5.5868
	165	0.165	5.51181
	167	0.167	5.47432
	168	0.168	5.43682
	170	0.17	5.39933
	172	0.172	5.32433
	173	0.173	5.28684
	175	0.175	5.24934
	177	0.177	5.21185
	178	0.178	5.17435
	180	0.18	5.13686
	182	0.182	5.06187
	183	0.183	5.02437
	185	0.185	4.98688
	187	0.187	4.94938
	188	0.188	4.91189
	190	0.19
	192	0.192
	193	0.193
	195	0.195
	197	0.197
	198	0.198
	200	0.2
	202	0.202
	203	0.203
	205	0.205	4.57443
	207	0.207	4.57443
	208	0.208	4.53693
	210	0.21	4.49944
	212	0.212	4.46194
	213	0.213	4.46194
	215	0.215	4.42445
	217	0.217	4.38695
	218	0.218	4.38695
	220	0.22	4.34946
	222	0.222	4.31196
	223	0.223	4.31196
	225	0.225	4.27447
	227	0.227	4.27447
	228	0.228	4.23697
	230	0.23	4.23697
	232	0.232	4.23697
	233	0.233	4.23697
	235	0.235	4.19947
	237	0.237	4.19947
	238	0.238	4.19947
	240	0.24	4.19947
	242	0.242	4.16198
	243	0.243	4.16198
	245	0.245	4.16198
	247	0.247	4.16198
	248	0.248	4.16198
	250	0.25	4.16198
	252	0.252	4.16198
	253	0.253	4.16198
	255	0.255	4.16198
	257	0.257	4.19947
	258	0.258	4.19947
	260	0.26	4.19947
	262	0.262	4.19947
	263	0.263	4.23697
	265	0.265	4.23697
	267	0.267	4.27447
	268	0.268	4.31196
	270	0.27	4.31196
	272	0.272	4.34946
	273	0.273	4.38695
	275	0.275	4.42445
	277	0.277	4.46194
	278	0.278	4.49944
	280	0.28	4.53693
	282	0.282	4.61192
	283	0.283	4.64942
	285	0.285	4.72441
	287	0.287	4.7619
	288	0.288	4.8369
	290	0.29	4.91189
	292	0.292	4.98688
	293	0.293	5.06187
	295	0.295	5.13686
	297	0.297	5.24934
	298	0.298	5.32433
	300	0.3	5.43682
	302	0.302	5.54931
	303	0.303
	305	0.305
	307	0.307
	308	0.308
	310	0.31
	312	0.312	5.77428
	313	0.313	6.29921
	315	0.315	6.56168
	317	0.317	6.78665
	318	0.318	6.97413
	320	0.32	7.1616
	322	0.322	7.34908
	323	0.323	7.57405
	325	0.325	7.79903
	327	0.327	8.024
	328	0.328	8.24897
[truncated: 1,964 more rows]
