# Supplementary material for: Phosphorylation of P-stalk proteins defines the ribosomal state for interaction with auxiliary protein factors
Source: EMBO Rep. 2024 Oct 28;25(12):5478–506. doi: 10.1038/s44319-024-00297-1 (PMC11624264; doi:10.1038/s44319-024-00297-1)
Supplement: Supplementary file 10 — Source data Fig. 9 [file 44319_2024_297_MOESM10_ESM.zip › Figure 9/Fig9B - Numerical data for polysome profiling Yeast WT with Tunicamycin.xlsx]

## Sheet: Fig.9B_WT Tun
Numerical data for graphical visualization of polysome profiling from Yeast WT with Tunicamycin
Time	Value
0	19.4601
0.002	12.4484
0.003	9.41132
0.005	8.39895
0.007	15.0731
0.008	18.0353
0.01	18.9726
0.012	19.2726
0.013	19.3851
0.015	19.4226
0.017	19.4226
0.018	19.4226
0.02	19.4226
0.022	19.4226
0.023	19.3851
0.025	19.3851
0.027	19.3851
0.028	19.3851
0.03	19.3851
0.032	19.3476
0.033	19.3476
0.035	19.3476
0.037	19.3476
0.038	19.3476
0.04	19.3476
0.042	19.3476
0.043	19.3101
0.045	19.3101
0.047	19.3101
0.048	19.3101
0.05	19.3101
0.052	19.3101
0.053	19.3101
0.055	19.3101
0.057	19.3101
0.058	19.2726
0.06	19.2726
0.062	19.2726
0.063	19.2726
0.065	19.2726
0.067	19.2726
0.068	19.2726
0.07	19.2726
0.072	19.2726
0.073	19.2726
0.075	19.2726
0.077	19.2726
0.078	19.2726
0.08	19.2351
0.082	19.2351
0.083	19.2351
0.085	19.2351
0.087	19.2351
0.088	19.2351
0.09	19.2351
0.092	19.2351
0.093	19.2351
0.095	19.2351
0.097	19.2351
0.098	19.2351
0.1	19.2351
0.102	19.2351
0.103	19.2351
0.105	19.2351
0.107	19.1976
0.108	19.1976
0.11	19.1976
0.112	19.1976
0.113	19.1976
0.115	19.1976
0.117	19.1976
0.118	19.1976
0.12	19.1976
0.122	19.1976
0.123	19.1976
0.125	19.1976
0.127	19.1976
0.128	19.1601
0.13	19.1601
0.132	19.1601
0.133	19.1601
0.135	19.1601
0.137	19.1601
0.138	19.1601
0.14	19.1601
0.142	19.1601
0.143	19.1601
0.145	19.1601
0.147	19.1601
0.148	19.1601
0.15	19.1601
0.152	19.1601
0.153	19.1601
0.155	19.1601
0.157	19.1601
0.158	19.1601
0.16	19.1601
0.162	19.1601
0.163	19.1601
0.165	19.1601
0.167	19.1226
0.168	19.1226
0.17	19.1226
0.172	19.1226
0.173	19.1226
0.175	19.1226
0.177	19.1226
0.178	19.1226
0.18	19.1226
0.182	19.1226
0.183	19.1226
0.185	19.1226
0.187	19.1226
0.188	19.1226
0.19	19.1226
0.192	19.1226
0.193	19.1226
0.195	19.1226
0.197	19.1226
0.198	19.0851
0.2	19.0851
0.202	19.0851
0.203	19.0851
0.205	19.0851
0.207	19.0851
0.208	19.0851
0.21	19.0851
0.212	19.0851
0.213	19.0851
0.215	19.0851
0.217	19.0851
0.218	19.0851
0.22	19.0851
0.222	19.0851
0.223	19.0851
0.225	19.0851
0.227	19.0851
0.228	19.0476
0.23	19.0476
0.232	19.0476
0.233	19.0476
0.235	19.0476
0.237	19.0476
0.238	19.0476
0.24	19.0476
0.242	19.0476
0.243	19.0476
0.245	19.0476
0.247	19.0476
0.248	19.0476
0.25	19.0476
0.252	19.0476
0.253	19.0476
0.255	19.0476
0.257	19.0476
0.258	19.0476
0.26	19.0476
0.262	19.0476
0.263	19.0476
0.265	19.0101
0.267	19.0101
0.268	19.0101
0.27	19.0101
0.272	19.0101
0.273	19.0101
0.275	19.0101
0.277	19.0101
0.278	19.0101
0.28	19.0101
0.282	19.0101
0.283	19.0101
0.285	19.0101
0.287	19.0101
0.288	19.0101
0.29	19.0101
0.292	19.0101
0.293	19.0101
0.295	19.0101
0.297	19.0101
0.298	19.0101
0.3	19.0101
0.302	19.0101
0.303	18.9726
0.305	18.9726
0.307	18.9726
0.308	18.9726
0.31	18.9726
0.312	18.9726
0.313	18.9726
0.315	18.9726
0.317	18.9726
0.318	18.9726
0.32	18.9726
0.322	18.9726
0.323	18.9726
0.325	18.9726
0.327	18.9726
0.328	18.9726
0.33	18.9726
0.332	18.9726
0.333	18.9726
0.335	18.9351
0.337	18.9351
0.338	18.9351
0.34	18.9351
0.342	18.9351
0.343	18.9351
0.345	18.9351
0.347	18.9351
0.348	18.9351
0.35	18.9351
0.352	18.9351
0.353	18.9351
0.355	18.9351
0.357	18.9351
0.358	18.9351
0.36	18.9351
0.362	18.9351
0.363	18.9351
0.365	18.9351
0.367	18.9351
0.368	18.9351
0.37	18.9351
0.372	18.8976
0.373	18.8976
0.375	18.8976
0.377	18.8976
0.378	18.8976
0.38	18.8976
0.382	18.8976
0.383	18.8976
0.385	18.8976
0.387	18.8976
0.388	18.8976
0.39	18.8976
0.392	18.8601
0.393	18.8601
0.395	18.8601
0.397	18.8601
0.398	18.8601
0.4	18.8601
0.402	18.8601
0.403	18.8601
0.405	18.8601
0.407	18.8601
0.408	18.8601
0.41	18.8601
0.412	18.8601
0.413	18.8601
0.415	18.8601
0.417	18.8226
0.418	18.8226
0.42	18.8226
0.422	18.8226
0.423	18.8226
0.425	18.7852
0.427	18.7852
0.428	18.7852
0.43	18.7852
0.432	18.7477
0.433	18.7477
0.435	18.7477
0.437	18.7477
0.438	18.7477
0.44	18.7477
0.442	18.7477
0.443	18.7477
0.445	18.7477
0.447	18.7477
0.448	18.7477
0.45	18.7477
0.452	18.7477
0.453	18.7477
0.455	18.7477
0.457	18.7477
0.458	18.7102
0.46	18.7102
0.462	18.7102
0.463	18.7102
0.465	18.6727
0.467	18.6727
0.468	18.6727
0.47	18.6727
0.472	18.6727
0.473	18.6727
0.475	18.6727
0.477	18.6727
0.478	18.6727
0.48	18.7102
0.482	18.7102
0.483	18.7102
0.485	18.7102
0.487	18.7102
0.488	18.7102
0.49	18.7102
0.492	18.7102
0.493	18.7102
0.495	18.7102
0.497	18.7102
0.498	18.7102
0.5	18.7102
0.502	18.7102
0.503	18.7102
0.505	18.7102
0.507	18.7102
0.508	18.7102
0.51	18.7102
0.512	18.7102
0.513	18.7102
0.515	18.6727
0.517	18.6727
0.518	18.6727
0.52	18.6352
0.522	18.6352
0.523	18.6352
0.525	18.5977
0.527	18.5977
0.528	18.5977
0.53	18.5977
0.532	18.5977
0.533	18.5977
0.535	18.5977
0.537	18.5977
0.538	18.5977
0.54	18.5977
0.542	18.5977
0.543	18.6352
0.545	18.6352
0.547	18.6352
0.548	18.6352
0.55	18.6352
0.552	18.6352
0.553	18.6352
0.555	18.6352
0.557	18.6352
0.558	18.6352
0.56	18.5977
0.562	18.5977
0.563	18.5977
0.565	18.5977
0.567	18.5602
0.568	18.5602
0.57	18.5602
0.572	18.5227
0.573	18.5227
0.575	18.5227
0.577	18.4852
0.578	18.4852
0.58	18.4852
0.582	18.4852
0.583	18.4852
0.585	18.4852
0.587	18.5227
0.588	18.5227
0.59	18.5227
0.592	18.5227
0.593	18.5227
0.595	18.5602
0.597	18.5602
0.598	18.5602
0.6	18.5602
0.602	18.5602
0.603	18.5602
0.605	18.5602
0.607	18.5977
0.608	18.5977
0.61	18.5602
0.612	18.5602
0.613	18.5602
0.615	18.5602
0.617	18.5227
0.618	18.5227
0.62	18.5227
0.622	18.5227
0.623	18.5227
0.625	18.4852
0.627	18.4852
0.628	18.4852
0.63	18.4852
0.632	18.4852
0.633	18.5227
0.635	18.5227
0.637	18.5227
0.638	18.5227
0.64	18.5227
0.642	18.5227
0.643	18.5602
0.645	18.5602
0.647	18.5602
0.648	18.5602
0.65	18.5602
0.652	18.5602
0.653	18.5602
0.655	18.5602
0.657	18.5602
0.658	18.5602
0.66	18.5602
0.662	18.5602
0.663	18.5227
0.665	18.5227
0.667	18.5227
0.668	18.5227
0.67	18.4852
0.672	18.4852
0.673	18.4852
0.675	18.4852
0.677	18.4477
0.678	18.4477
0.68	18.4477
0.682	18.4477
0.683	18.4477
0.685	18.4477
0.687	18.4852
0.688	18.4852
0.69	18.4852
0.692	18.4852
0.693	18.4852
0.695	18.4852
0.697	18.4852
0.698	18.4852
0.7	18.4852
0.702	18.4852
0.703	18.4852
0.705	18.4852
0.707	18.4852
0.708	18.4852
0.71	18.4852
0.712	18.4477
0.713	18.4477
0.715	18.4477
0.717	18.4477
0.718	18.4102
0.72	18.4102
0.722	18.4102
0.723	18.4102
0.725	18.4102
0.727	18.4102
0.728	18.4102
0.73	18.4102
0.732	18.4102
0.733	18.4102
0.735	18.4102
0.737	18.4102
0.738	18.4102
0.74	18.4102
0.742	18.4102
0.743	18.4102
0.745	18.3727
0.747	18.3727
0.748	18.3727
0.75	18.3352
0.752	18.3352
0.753	18.2977
0.755	18.2977
0.757	18.2602
0.758	18.2227
0.76	18.1852
0.762	18.1852
0.763	18.1477
0.765	18.1102
0.767	18.0727
0.768	18.0353
0.77	17.9977
0.772	17.9977
0.773	17.9602
0.775	17.9228
0.777	17.8853
0.778	17.8478
0.78	17.8478
0.782	17.8103
0.783	17.7728
0.785	17.7728
0.787	17.7353
0.788	17.6978
0.79	17.6978
0.792	17.6603
0.793	17.6603
0.795	17.6228
0.797	17.6228
0.798	17.5853
0.8	17.5853
0.802	17.5853
0.803	17.5478
0.805	17.5478
0.807	17.5103
0.808	17.5103
0.81	17.4728
0.812	17.4728
0.813	17.4353
0.815	17.4353
0.817	17.3978
0.818	17.3978
0.82	17.3603
0.822	17.3603
0.823	17.3228
0.825	17.3228
0.827	17.3228
0.828	17.2853
0.83	17.2853
0.832	17.2853
0.833	17.2478
0.835	17.2478
0.837	17.2478
0.838	17.2103
0.84	17.2103
0.842	17.2103
0.843	17.2103
0.845	17.1729
0.847	17.1354
0.848	17.0979
0.85	17.0604
0.852	16.9854
0.853	16.9104
0.855	16.8354
0.857	16.7604
0.858	16.7229
0.86	16.6854
0.862	16.6479
0.863	16.6479
0.865	16.6479
0.867	16.6854
0.868	16.7979
0.87	16.9104
0.872	17.0979
0.873	17.3603
0.875	17.8103
0.877	18.5227
0.878	19.6475
0.88	21.2598
0.882	23.1721
0.883	25.1219
0.885	26.7717
0.887	27.934
0.888	28.6089
0.89	28.8339
0.892	28.6839
0.893	28.159
0.895	27.4091
0.897	26.4717
0.898	25.4218
0.9	24.297
0.902	23.1721
0.903	22.0098
0.905	20.9224
0.907	19.8725
0.908	18.8601
0.91	17.9602
0.912	17.1354
0.913	16.348
0.915	15.673
0.917	15.1106
0.918	14.5857
0.92	14.1357
0.922	13.7608
0.923	13.4608
0.925	13.1983
0.927	13.0109
0.928	12.8609
0.93	12.7484
0.932	12.6359
0.933	12.5984
0.935	12.5984
0.937	12.6359
0.938	12.6734
0.94	12.7484
0.942	12.8609
0.943	12.9359
0.945	13.0859
0.947	13.1983
0.948	13.3483
0.95	13.4983
0.952	13.6483
0.953	13.8358
0.955	13.9857
0.957	14.1732
0.958	14.3232
0.96	14.5107
0.962	14.6982
0.963	14.8856
0.965	15.0356
0.967	15.2231
0.968	15.4106
0.97	15.5981
0.972	15.7855
0.973	15.973
0.975	16.1605
0.977	16.3105
0.978	16.4979
0.98	16.6854
0.982	16.8729
0.983	17.0229
0.985	17.2103
0.987	17.3978
0.988	17.5853
0.99	17.7353
0.992	17.9228
0.993	18.1102
0.995	18.2977
0.997	18.5227
0.998	18.7102
1	18.9351
1.002	19.1601
1.003	19.3851
1.005	19.6101
1.007	19.8725
1.008	20.0975
1.01	20.36
1.012	20.6224
1.013	20.8849
1.015	21.1474
1.017	21.4473
1.018	21.7098
1.02	21.9722
1.022	22.2347
1.023	22.5347
1.025	22.7971
1.027	23.0971
1.028	23.3596
1.03	23.6595
1.032	23.922
1.033	24.222
1.035	24.4844
1.037	24.7844
1.038	25.0844
1.04	25.3468
1.042	25.6468
1.043	25.9093
1.045	26.2092
1.047	26.5092
1.048	26.7717
1.05	27.0716
1.052	27.3341
1.053	27.5966
1.055	27.8965
1.057	28.159
1.058	28.4215
1.06	28.7214
1.062	28.9839
1.063	29.2463
1.065	29.5088
1.067	29.7713
1.068	30.0338
1.07	30.2587
1.072	30.5212
1.073	30.7837
1.075	31.0461
1.077	31.3086
1.078	31.5336
1.08	31.796
1.082	32.0585
1.083	32.321
1.085	32.5459
1.087	32.8084
1.088	33.0334
1.09	33.2958
1.092	33.5208
1.093	33.7833
1.095	34.0082
1.097	34.2707
1.098	34.4957
1.1	34.7582
1.102	35.0206
1.103	35.2831
1.105	35.5831
1.107	35.8455
1.108	36.1455
1.11	36.4079
1.112	36.7079
1.113	37.0079
1.115	37.3078
1.117	37.6078
1.118	37.9453
1.12	38.2452
1.122	38.5452
1.123	38.8826
1.125	39.1826
1.127	39.5201
1.128	39.82
1.13	40.1575
1.132	40.4574
1.133	40.7574
1.135	41.0949
1.137	41.4323
1.138	41.7323
1.14	42.1072
1.142	42.4447
1.143	42.8197
1.145	43.2321
1.147	43.6071
1.148	44.0195
1.15	44.4694
1.152	44.8819
1.153	45.3318
1.155	45.8193
1.157	46.3067
1.158	46.7942
1.16	47.3566
1.162	47.9565
1.163	48.5939
1.165	49.2688
1.167	50.0187
1.168	50.8436
1.17	51.7435
1.172	52.7184
1.173	53.7683
1.175	54.9306
1.177	56.1305
1.178	57.4428
1.18	58.8302
1.182	60.2925
1.183	61.7923
1.185	63.4046
1.187	65.0169
1.188	66.7042
1.19	68.3915
1.192	70.1537
1.193	71.8785
1.195	73.6783
1.197	75.4406
1.198	77.2028
1.2	78.9651
1.202	80.7274
1.203	82.4522
1.205	84.177
1.207	85.9018
1.208	87.5891
1.21	89.2388
1.212	90.8886
1.213	92.5009
1.215	94.1132
1.217	95.6505
1.218	97.1878
1.22	98.7252
1.222	100.188
1.223	101.65
1.225	103.112
1.227	103.112
1.228	103.112
1.23	103.112
1.232	103.112
1.233	103.112
1.235	103.112
1.237	103.112
1.238	103.112
1.24	103.112
1.242	103.112
1.243	103.112
1.245	103.112
1.247	103.112
1.248	103.112
1.25	103.112
1.252	103.112
1.253	103.112
1.255	103.112
1.257	103.112
1.258	103.112
1.26	103.112
1.262	103.112
1.263	103.112
1.265	103.112
1.267	103.112
1.268	103.112
1.27	103.112
1.272	103.112
1.273	103.112
1.275	103.112
1.277	103.112
1.278	103.112
1.28	103.112
1.282	103.112
1.283	103.112
1.285	103.112
1.287	103.112
1.288	103.112
1.29	103.112
1.292	103.112
1.293	103.112
1.295	103.112
1.297	103.112
1.298	103.112
1.3	103.112
1.302	103.112
1.303	103.112
1.305	103.112
1.307	103.112
1.308	103.112
1.31	103.112
1.312	103.112
1.313	103.112
1.315	103.112
1.317	103.112
1.318	103.112
1.32	103.112
1.322	103.112
1.323	103.112
1.325	103.112
1.327	103.112
1.328	103.112
1.33	103.112
1.332	103.112
1.333	103.112
1.335	103.112
1.337	103.112
1.338	103.112
1.34	103.112
1.342	103.112
1.343	103.112
1.345	103.112
1.347	103.112
1.348	103.112
1.35	103.112
1.352	103.112
1.353	103.112
1.355	103.112
1.357	103.112
1.358	103.112
1.36	103.112
1.362	103.112
1.363	103.112
1.365	103.112
1.367	103.112
1.368	103.112
1.37	103.112
1.372	103.112
1.373	103.112
1.375	103.112
1.377	103.112
1.378	103.112
1.38	103.112
1.382	103.112
1.383	103.112
1.385	103.112
1.387	103.112
1.388	103.112
1.39	103.112
1.392	103.112
1.393	103.112
1.395	103.112
1.397	103.112
1.398	103.112
1.4	103.112
1.402	103.112
1.403	103.112
1.405	103.112
1.407	103.112
1.408	103.112
1.41	103.112
1.412	103.112
1.413	103.112
1.415	103.112
1.417	103.112
1.418	103.112
1.42	103.112
1.422	103.112
1.423	103.112
1.425	103.112
1.427	103.112
1.428	103.112
1.43	103.112
1.432	103.112
1.433	103.112
1.435	103.112
1.437	103.112
1.438	103.112
1.44	103.112
1.442	103.112
1.443	103.112
1.445	103.112
1.447	103.112
1.448	103.112
1.45	103.112
1.452	103.112
1.453	103.112
1.455	103.112
1.457	103.112
1.458	103.112
1.46	103.112
1.462	103.112
1.463	103.112
1.465	103.112
1.467	103.112
1.468	103.112
1.47	103.112
1.472	103.112
1.473	103.112
1.475	103.112
1.477	103.112
1.478	103.112
1.48	103.112
1.482	103.112
1.483	103.112
1.485	103.112
1.487	103.112
1.488	103.112
1.49	103.112
1.492	103.112
1.493	103.112
1.495	103.112
1.497	103.112
1.498	103.112
1.5	103.112
1.502	103.112
1.503	103.112
1.505	103.112
1.507	103.112
1.508	103.112
1.51	103.112
1.512	103.112
1.513	103.112
1.515	103.112
1.517	103.112
1.518	103.112
1.52	103.112
1.522	103.112
1.523	103.112
1.525	103.112
1.527	103.112
1.528	103.112
1.53	103.112
1.532	103.112
1.533	103.112
1.535	103.112
1.537	103.112
1.538	103.112
1.54	103.112
1.542	103.112
1.543	103.112
1.545	103.112
1.547	103.112
1.548	103.112
1.55	103.112
1.552	103.112
1.553	103.112
1.555	103.112
1.557	103.112
1.558	103.112
1.56	103.112
1.562	103.112
1.563	103.112
1.565	103.112
1.567	103.112
1.568	103.112
1.57	103.112
1.572	103.112
1.573	103.112
1.575	103.112
1.577	103.112
1.578	103.112
1.58	103.112
1.582	103.112
1.583	103.112
1.585	103.112
1.587	103.112
1.588	103.112
1.59	103.112
1.592	103.112
1.593	103.112
1.595	103.112
1.597	103.112
1.598	103.112
1.6	103.112
1.602	103.112
1.603	103.112
1.605	103.112
1.607	103.112
1.608	103.112
1.61	103.112
1.612	103.112
1.613	103.112
1.615	103.112
1.617	103.112
1.618	103.112
1.62	103.112
1.622	103.112
1.623	103.112
1.625	103.112
1.627	103.112
1.628	101.012
1.63	103.112
1.632	103.112
1.633	103.112
1.635	103.112
1.637	101.762
1.638	99.925
1.64	98.1252
1.642	96.288
1.643	94.4882
1.645	92.7259
1.647	90.9636
1.648	89.2388
1.65	87.5516
1.652	85.8643
1.653	84.2145
1.655	82.6022
1.657	80.9899
1.658	79.4526
1.66	77.9153
1.662	76.4155
1.663	74.9531
1.665	73.5283
1.667	72.141
1.668	70.7912
1.67	69.4788
1.672	68.204
1.673	66.9666
1.675	65.7293
1.677	64.5669
1.678	63.4421
1.68	62.3172
1.682	61.2673
1.683	60.2175
1.685	59.2426
1.687	58.2677
1.688	57.3303
1.69	56.4305
1.692	55.5306
1.693	54.7057
1.695	53.8808
1.697	53.0559
1.698	52.306
1.7	51.5561
1.702	50.8436
1.703	50.1312
1.705	49.4563
1.707	48.8189
1.708	48.1815
1.71	47.5441
1.712	46.9441
1.713	46.3817
1.715	45.8193
1.717	45.2568
1.718	44.7319
1.72	44.207
1.722	43.682
1.723	43.1946
1.725	42.7072
1.727	42.2572
1.728	41.8073
1.73	41.3573
1.732	40.9449
1.733	40.4949
1.735	40.0825
1.737	39.7075
1.738	39.2951
1.74	38.9201
1.742	38.5452
1.743	38.1702
1.745	37.7953
1.747	37.4578
1.748	37.0829
1.75	36.7454
1.752	36.4079
1.753	36.0705
1.755	35.7705
1.757	35.4331
1.758	35.1331
1.76	34.8332
1.762	34.5332
1.763	34.2332
1.765	33.9333
1.767	33.6708
1.768	33.3708
1.77	33.1084
1.772	32.8459
1.773	32.5459
1.775	32.2835
1.777	32.021
1.778	31.796
1.78	31.5336
1.782	31.2711
1.783	31.0461
1.785	30.8211
1.787	30.5587
1.788	30.3337
1.79	30.1087
1.792	29.8838
1.793	29.6588
1.795	29.4338
1.797	29.2089
1.798	29.0214
1.8	28.7964
1.802	28.6089
1.803	28.3839
1.805	28.159
1.807	27.9715
1.808	27.784
1.81	27.5966
1.812	27.3716
1.813	27.1841
1.815	26.9966
1.817	26.8091
1.818	26.6217
1.82	26.4342
1.822	26.2467
1.823	26.0967
1.825	25.9093
1.827	25.7218
1.828	25.5718
1.83	25.3843
1.832	25.2343
1.833	25.0469
1.835	24.8969
1.837	24.7094
1.838	24.5594
1.84	24.4094
1.842	24.2595
1.843	24.1095
1.845	23.9595
1.847	23.8095
1.848	23.6595
1.85	23.5096
1.852	23.3596
1.853	23.2096
1.855	23.0596
1.857	22.9471
1.858	22.7971
1.86	22.6472
1.862	22.5347
1.863	22.3847
1.865	22.2722
1.867	22.1222
1.868	22.0098
1.87	21.8598
1.872	21.7473
1.873	21.6348
1.875	21.5223
1.877	21.4098
1.878	21.2598
1.88	21.1474
1.882	21.0349
1.883	20.9224
1.885	20.8474
1.887	20.7349
1.888	20.6224
1.89	20.5099
1.892	20.3974
1.893	20.3225
1.895	20.21
1.897
1.898
1.9
1.902
1.903
1.905	19.0476
1.907	19.3476
1.908	19.4226
1.91	19.3851
1.912	19.3101
1.913	19.2351
1.915	19.1601
1.917	19.0851
1.918	19.0101
1.92	18.9726
1.922	18.8976
1.923	18.8226
1.925	18.7852
1.927	18.7102
1.928	18.6727
1.93	18.6352
1.932	18.5977
1.933	18.5602
1.935	18.5227
1.937	18.4852
1.938	18.4477
1.94	18.4102
1.942	18.4102
1.943	18.3727
1.945	18.3727
1.947	18.3727
1.948	18.3727
1.95	18.3727
1.952	18.3727
1.953	18.4102
1.955	18.4477
1.957	18.4477
1.958	18.5227
1.96	18.5602
1.962	18.5977
1.963	18.6727
1.965	18.7477
1.967	18.8226
1.968	18.8976
1.97	19.0101
1.972	19.1226
1.973	19.2351
1.975	19.3476
1.977	19.4976
1.978	19.6101
1.98	19.76
1.982	19.91
1.983	20.0975
1.985	20.2475
1.987	20.435
1.988	20.6224
1.99	20.8474
1.992	21.0349
1.993	21.2598
1.995	21.4473
1.997	21.6723
1.998	21.8973
2	22.1597
2.002	22.3847
2.003	22.6472
2.005	22.8721
2.007	23.1346
2.008	23.3971
2.01	23.6595
2.012	23.922
2.013	24.1845
2.015	24.4469
2.017	24.7094
2.018	24.9719
2.02	25.2343
2.022	25.4968
2.023	25.7593
2.025	26.0218
2.027	26.2467
2.028	26.5092
2.03	26.7717
2.032	26.9966
2.033	27.2216
2.035	27.4466
2.037	27.6715
2.038	27.8965
2.04	28.1215
2.042	28.309
2.043	28.4964
2.045	28.6839
2.047	28.8339
2.048	29.0214
2.05	29.1714
2.052	29.2838
2.053	29.4338
2.055	29.5463
2.057	29.6588
2.058	29.7338
2.06	29.8463
2.062	29.9213
2.063	29.9588
2.065	30.0338
2.067	30.0338
2.068	30.0712
2.07	30.0712
2.072	30.0712
2.073	30.0712
2.075	30.0712
2.077	30.0338
2.078	29.9588
2.08	29.9213
2.082	29.8463
2.083	29.7713
2.085	29.6588
2.087	29.5838
2.088	29.4713
2.09	29.3588
2.092	29.2089
2.093	29.0964
2.095	28.9464
2.097	28.7964
2.098	28.6464
2.1	28.4589
2.102	28.309
2.103	28.1215
2.105	27.934
2.107	27.7465
2.108	27.5591
2.11	27.3716
2.112	27.1466
2.113	26.9591
2.115	26.7342
2.117	26.5467
2.118	26.3217
2.12	26.1342
2.122	25.9093
2.123	25.6843
2.125	25.4968
2.127	25.2718
2.128	25.0469
2.13	24.8219
2.132	24.6344
2.133	24.4094
2.135	24.1845
2.137	23.997
2.138	23.772
2.14	23.5471
2.142	23.3596
2.143	23.1346
2.145	22.9471
2.147	22.7222
2.148	22.5347
2.15	22.3097
2.152	22.1222
2.153	21.9348
2.155	21.7473
2.157	21.5223
2.158	21.3348
2.16	21.1474
2.162	20.9599
2.163	20.7724
2.165	20.5849
2.167	20.3974
2.168	20.21
2.17
2.172
2.173
2.175
2.177
2.178	18.2602
2.18	18.7102
2.182	18.7477
2.183	18.6352
2.185	18.5227
2.187	18.3727
2.188	18.2227
2.19	18.0353
2.192	17.8853
2.193	17.7353
2.195	17.5853
2.197	17.4353
2.198	17.2853
2.2	17.1354
2.202	17.0229
2.203	16.8729
2.205	16.7229
2.207	16.5729
2.208	16.4604
2.21	16.3105
2.212	16.1605
2.213	16.048
2.215	15.898
2.217	15.7855
2.218	15.673
2.22	15.5231
2.222	15.4106
2.223	15.2981
2.225	15.1481
2.227	15.0356
2.228	14.9231
2.23	14.8107
2.232	14.6982
2.233	14.6232
2.235	14.5482
2.237	14.4357
2.238	14.3232
2.24	14.2482
2.242	14.1357
2.243	14.0233
2.245	13.9483
2.247	13.8358
2.248	13.7608
2.25	13.6483
2.252	13.5733
2.253	13.4608
2.255	13.3858
2.257	13.2733
2.258	13.1983
2.26	13.1234
2.262	13.0484
2.263	12.9734
2.265	12.8984
2.267	12.7859
2.268	12.7484
2.27	12.6734
2.272	12.5984
2.273	12.5234
2.275	12.4484
2.277	12.3735
2.278	12.336
2.28	12.261
2.282	12.186
2.283	12.1485
2.285	12.111
2.287	12.036
2.288	11.9985
2.29	11.9235
2.292	11.886
2.293	11.8485
2.295	11.811
2.297	11.7735
2.298	11.736
2.3	11.6985
2.302	11.661
2.303	11.661
2.305	11.6235
2.307	11.5861
2.308	11.5861
2.31	11.5486
2.312	11.5486
2.313	11.5486
2.315	11.5111
2.317	11.5111
2.318	11.5111
2.32	11.5111
2.322	11.5486
2.323	11.5486
2.325	11.5486
2.327	11.5861
2.328	11.5861
2.33	11.6235
2.332	11.661
2.333	11.6985
2.335	11.736
2.337	11.7735
2.338	11.811
2.34	11.886
2.342	11.9235
2.343	11.9985
2.345	12.0735
2.347	12.1485
2.348	12.2235
2.35	12.2985
2.352	12.336
2.353	12.4109
2.355	12.5234
2.357	12.5984
2.358	12.7109
2.36	12.8234
2.362	12.9359
2.363	13.0859
2.365	13.1983
2.367	13.3483
2.368	13.4983
2.37	13.6483
2.372	13.7983
2.373	13.9483
2.375	14.0982
2.377	14.2857
2.378	14.4357
2.38	14.6232
2.382	14.8107
2.383	14.9981
2.385	15.1856
2.387	15.3731
2.388	15.5981
2.39	15.7855
2.392	16.0105
2.393	16.198
2.395	16.423
2.397	16.6479
2.398	16.8729
2.4	17.0979
2.402	17.3228
2.403	17.5853
2.405	17.8103
2.407	18.0353
2.408	18.2977
2.41	18.5227
2.412	18.7852
2.413	19.0101
2.415	19.2726
2.417	19.4976
2.418	19.76
2.42	20.0225
2.422	20.285
2.423	20.5099
2.425	20.7724
2.427	20.9974
2.428	21.2598
2.43	21.5223
2.432	21.7473
2.433	22.0098
2.435	22.2347
2.437	22.4972
2.438	22.7222
2.44	22.9471
2.442	23.1721
2.443	23.4346
2.445	23.6595
2.447
2.448
2.45
2.452
2.453	23.2846
2.455	24.4469
2.457	24.9719
2.458	25.2718
2.46	25.4968
2.462	25.6843
2.463	25.8718
2.465	26.0592
2.467	26.2467
2.468	26.3967
2.47	26.5467
2.472	26.7342
2.473	26.8841
2.475	26.9966
2.477	27.1466
2.478	27.2591
2.48	27.4091
2.482	27.5216
2.483	27.634
2.485	27.7465
2.487	27.8215
2.488	27.934
2.49	28.009
2.492	28.084
2.493	28.159
2.495	28.234
2.497	28.309
2.498	28.3465
2.5	28.4215
2.502	28.4589
2.503	28.4964
2.505	28.4964
2.507	28.5339
2.508	28.5339
2.51	28.5714
2.512	28.5714
2.513	28.5714
2.515	28.5339
2.517	28.5339
2.518	28.5339
2.52	28.4964
2.522	28.4589
2.523	28.4215
2.525	28.3839
2.527	28.309
2.528	28.2715
2.53	28.1965
2.532	28.1215
2.533	28.084
2.535	28.009
2.537	27.8965
2.538	27.8215
2.54	27.7465
2.542	27.634
2.543	27.5591
2.545	27.4466
2.547	27.3341
2.548	27.2216
2.55	27.1091
2.552	26.9966
2.553	26.8841
2.555	26.7717
2.557	26.6217
2.558	26.5092
2.56	26.3967
2.562	26.2467
2.563	26.1342
2.565	25.9842
2.567	25.8343
2.568	25.7218
2.57	25.5718
2.572	25.4218
2.573	25.2718
2.575	25.1219
2.577	25.0094
2.578	24.8594
2.58	24.7094
2.582	24.5594
2.583	24.4094
2.585	24.2595
2.587	24.1095
2.588	23.9595
2.59	23.8095
2.592	23.6595
2.593	23.5096
2.595	23.3596
2.597	23.2096
2.598	23.0596
2.6	22.9096
2.602	22.7597
2.603	22.6472
2.605	22.4972
2.607	22.3472
2.608	22.1972
2.61	22.0847
2.612	21.9348
2.613	21.8223
2.615	21.6723
2.617	21.5598
2.618	21.4098
2.62	21.2973
2.622	21.1849
2.623	21.0349
2.625	20.9224
2.627	20.8099
2.628	20.6974
2.63	20.5849
2.632	20.5099
2.633	20.3974
2.635	20.285
2.637	20.21
2.638	20.0975
2.64	20.0225
2.642	19.9475
2.643	19.8725
2.645	19.7975
2.647	19.7225
2.648	19.6475
2.65	19.5725
2.652	19.5351
2.653	19.4601
2.655	19.4226
2.657	19.3851
2.658	19.3476
2.66	19.3476
2.662	19.3101
2.663	19.3101
2.665	19.3101
2.667	19.3101
2.668	19.3101
2.67	19.3476
2.672	19.3851
2.673	19.4226
2.675	19.4601
2.677	19.5351
2.678	19.6101
2.68	19.685
2.682	19.7975
2.683	19.91
2.685	20.0225
2.687	20.1725
2.688	20.3225
2.69	20.4724
2.692	20.6599
2.693	20.8474
2.695	21.0349
2.697	21.2598
2.698	21.4848
2.7	21.7473
2.702	22.0098
2.703	22.3097
2.705	22.6097
2.707	22.9096
2.708	23.2096
2.71	23.5471
2.712	23.922
2.713	24.2595
2.715	24.6719
2.717	25.0469
2.718	25.4218
2.72	23.3971
2.722
2.723
2.725
2.727	25.0094
2.728	27.3341
2.73	28.4215
2.732	29.0589
2.733	29.6213
2.735	30.1087
2.737	30.5587
2.738	31.0461
2.74	31.4961
2.742	31.946
2.743	32.4334
2.745	32.8834
2.747	33.3333
2.748	33.7458
2.75	34.1957
2.752	34.6082
2.753	35.0206
2.755	35.4331
2.757	35.808
2.758	36.2205
2.76	36.5579
2.762	36.9329
2.763	37.2703
2.765	37.6078
2.767	37.9078
2.768	38.2077
2.77	38.4702
2.772	38.7327
2.773	38.9951
2.775	39.2201
2.777	39.4076
2.778	39.6326
2.78	39.7825
2.782	39.9325
2.783	40.0825
2.785	40.195
2.787	40.3075
2.788	40.3824
2.79	40.4574
2.792	40.4949
2.793	40.5324
2.795	40.5324
2.797	40.5324
2.798	40.4949
2.8	40.4574
2.802	40.42
2.803	40.345
2.805	40.27
2.807	40.1575
2.808	40.0825
2.81	39.9325
2.812	39.7825
2.813	39.6326
2.815	39.4826
2.817	39.2951
2.818	39.1451
2.82	38.9201
2.822	38.7327
2.823	38.5077
2.825	38.2827
2.827	38.0577
2.828	37.8328
2.83	37.6078
2.832	37.3453
2.833	37.0829
2.835	36.8204
2.837	36.5579
2.838	36.2955
2.84	36.033
2.842	35.7705
2.843	35.4706
2.845	35.2081
2.847	34.9081
2.848	34.6082
2.85	34.3457
2.852	34.0457
2.853	33.7458
2.855	33.4458
2.857	33.1459
2.858	32.8459
2.86	32.5459
2.862	32.246
2.863	31.946
2.865	31.646
2.867	31.3461
2.868	31.0461
2.87	30.7462
2.872	30.4462
2.873	30.1462
2.875	29.8463
2.877	29.5463
2.878	29.2463
2.88	28.9839
2.882	28.6839
2.883	28.3839
2.885	28.084
2.887	27.784
2.888	27.5216
2.89	27.2216
2.892	26.9591
2.893	26.6592
2.895	26.3967
2.897	26.0967
2.898	25.8343
2.9	25.5718
2.902	25.2718
2.903	25.0094
2.905	24.7469
2.907	24.4844
2.908	24.222
2.91	23.9595
2.912	23.697
2.913	23.4721
2.915	23.2096
2.917	22.9471
2.918	22.7222
2.92	22.4597
2.922	22.2347
2.923	21.9722
2.925	21.7473
2.927	21.5223
2.928	21.2598
2.93	21.0349
2.932	20.8099
2.933	20.5849
2.935	20.3974
2.937	20.1725
2.938	19.9475
2.94	19.76
2.942	19.5351
2.943	19.3476
2.945	19.1226
2.947	18.9351
2.948	18.7477
2.95	18.5602
2.952	18.3727
2.953	18.1852
2.955	17.9977
2.957	17.8103
2.958	17.6228
2.96	17.4728
2.962	17.2853
2.963	17.1354
2.965	16.9479
2.967	16.7979
2.968	16.6479
2.97	16.4604
2.972	16.3105
2.973	16.1605
2.975	16.0105
2.977	15.8605
2.978	15.7105
2.98	15.5605
2.982	15.4106
2.983	15.2981
2.985	15.1481
2.987	14.9981
2.988	14.9231
2.99	14.8107
2.992	14.6607
2.993	14.5107
2.995
2.997
2.998
3
3.002
3.003	13.0484
3.005	13.3483
3.007	13.3858
3.008	13.3108
3.01	13.1983
3.012	13.0859
3.013	12.9359
3.015	12.8234
3.017	12.7109
3.018	12.5609
3.02	12.4484
3.022	12.336
3.023	12.186
3.025	12.0735
3.027	11.961
3.028	11.8485
3.03	11.736
3.032	11.5861
3.033	11.4736
3.035	11.3611
3.037	11.2486
3.038	11.1361
3.04	11.0236
3.042	10.9111
3.043	10.7987
3.045	10.6862
3.047	10.5737
3.048	10.4612
3.05	10.3487
3.052	10.2362
3.053	10.1237
3.055	10.0487
3.057	9.93626
3.058	9.82377
3.06	9.71129
3.062	9.6363
3.063	9.52381
3.065	9.44882
3.067	9.33633
3.068	9.22385
3.07	9.14886
3.072	9.07387
3.073	8.96138
3.075	8.88639
3.077	8.7739
3.078	8.69891
3.08	8.62392
3.082	8.54893
3.083	8.43645
3.085	8.36145
3.087	8.28646
3.088	8.21147
3.09	8.13648
3.092	8.06149
3.093	7.9865
3.095	7.87402
3.097	7.79903
3.098	7.76153
3.1	7.68654
3.102	7.61155
3.103	7.53656
3.105	7.46157
3.107	7.38658
3.108	7.31159
3.11	7.2366
3.112	7.1991
3.113	7.12411
3.115	7.04912
3.117	6.97413
3.118	6.93663
3.12	6.86164
3.122	6.78665
3.123	6.74916
3.125	6.67417
3.127	6.59917
3.128	6.56168
3.13	6.48669
3.132	6.44919
3.133	6.3742
3.135	6.29921
3.137	6.26172
3.138	6.18673
3.14	6.14923
3.142	6.07424
3.143	6.03675
3.145	5.96176
3.147	5.92426
3.148	5.88676
3.15	5.81177
3.152	5.77428
3.153	5.73678
3.155	5.66179
3.157	5.6243
3.158	5.5868
3.16	5.51181
3.162	5.47432
3.163	5.43682
3.165	5.39933
3.167	5.36183
3.168	5.28684
3.17	5.24934
3.172	5.21185
3.173	5.17435
3.175	5.13686
3.177	5.09936
3.178	5.06187
3.18	5.02437
3.182	4.98688
3.183	4.91189
3.185	4.87439
3.187	4.8369
3.188	4.7994
3.19	4.7619
3.192	4.72441
3.193	4.72441
3.195	4.68691
3.197	4.64942
3.198	4.61192
3.2	4.57443
3.202	4.53693
3.203	4.49944
3.205	4.46194
3.207	4.42445
3.208	4.42445
3.21	4.38695
3.212	4.34946
3.213	4.31196
3.215	4.31196
3.217	4.27447
3.218	4.23697
3.22	4.23697
3.222	4.19947
3.223	4.19947
3.225	4.16198
3.227	4.12448
3.228	4.12448
3.23	4.08699
3.232	4.08699
3.233	4.04949
3.235	4.04949
3.237	4.04949
3.238	4.012
3.24	4.012
3.242	4.012
3.243	3.9745
3.245	3.9745
3.247	3.9745
3.248	3.9745
3.25	3.93701
3.252	3.93701
3.253	3.93701
3.255	3.93701
3.257	3.93701
3.258	3.93701
3.26	3.93701
3.262	3.93701
3.263	3.93701
3.265	3.9745
3.267
3.268
3.27
3.272
3.273
3.275
3.277
3.278	3.9745
3.28	4.08699
3.282	4.12448
3.283	4.16198
3.285	4.19947
3.287	4.23697
3.288	4.27447
3.29	4.31196
3.292	4.34946
3.293	4.38695
3.295	4.46194
3.297	4.49944
3.298	4.57443
3.3	4.61192
3.302	4.68691
3.303	4.7619
3.305	4.7994
3.307	4.87439
3.308	4.94938
3.31	5.06187
3.312	5.13686
3.313	5.21185
3.315	5.32433
3.317	5.43682
3.318	5.51181
3.32	5.6243
3.322
3.323
3.325
3.327	6.14923
3.328	6.26172
[truncated: 1,962 more rows]
